# Supplementary material for: Rat cytomegalovirus efficiently replicates in dendritic cells and induces changes in their transcriptional profile
Source: Front Immunol. 2023 Nov 23;14:1192057. doi: 10.3389/fimmu.2023.1192057 (PMC10702230; doi:10.3389/fimmu.2023.1192057)
Supplement: Supplementary Table 1 — Differential expression values of mock-infected compared to input cells. [file Table_1.xlsx]

## Sheet: DE.MOCK.INPUT
gene	logFC	logCPM	PValue	FDR
Cd163	-9.45617	4.26408	0	0
Fosb	-9.03265	10.3227	0	0
Dnase1l3	-8.85286	6.79683	0	0
C1qa	-8.32419	5.07611	0	0
C1qc	-8.15166	5.09449	0	0
Fcna	-8.08903	5.60631	0	0
Notch4	-7.7583	6.67471	0	0
C1qb	-7.75216	4.9191	0	0
Plbd1	-7.70112	7.64307	0	0
Csf1r	-7.6993	6.13192	0	0
Spns3	-7.40107	4.46464	0	0
Gm2a	-7.18694	9.08148	0	0
Plcb2	-7.09347	5.5783	0	0
Flt3	-6.88532	7.31898	0	0
Naaa	-6.77387	6.76227	0	0
Slc7a3	6.32585	7.48095	0	0
Cfp	-6.32294	7.38395	0	0
Ppt2	-6.26942	5.91589	0	0
Cxcl11	6.23183	6.74271	0	0
Pld4	-6.09462	7.30946	0	0
Ckb	-6.0902	7.53015	0	0
Cd7	-6.08451	6.64192	0	0
Cadm1	-6.02986	6.55105	0	0
Trib3	5.92366	6.38789	0	0
AABR07002848.1	5.78479	6.925	0	0
Cd93	-5.69982	6.03691	0	0
Cadm3	-5.53805	5.28569	0	0
Herc6	5.47239	9.79452	0	0
Nr4a1	-5.41912	8.32485	0	0
Ppm1m	-5.34188	5.45913	0	0
Acat2	5.04605	6.80592	0	0
Ppt1	-5.03428	8.8653	0	0
Ifnlr1	4.96774	5.9634	0	0
Abtb2	4.9163	8.10983	0	0
Rnpep	-4.6526	5.58005	0	0
Nipal1	4.49672	7.37225	0	0
Vps37b	-4.4748	6.67184	0	0
Riok3	4.30597	11.0199	0	0
Fdps	4.27542	9.14965	0	0
Fdft1	4.2318	7.29109	0	0
Mfhas1	4.11926	8.0589	0	0
Stat5a	3.95961	9.76574	0	0
Parp3	3.91967	7.58977	0	0
Bcl2l1	3.51679	7.81183	0	0
Jpt2	3.23279	7.81528	0	0
Dhcr24	4.95151	8.28347	9,88131291682493e-324	2.37152e-307
Klf4	-4.75423	7.88883	4,94065645841247e-323	1.16007e-306
Adcy6	3.72913	8.6017	1,41302774710597e-321	3.24878e-306
Csnk2a2	3.28943	7.1786	4,07068689472066e-317	9.16818e-301
Lpcat4	-4.29008	5.52329	1,30588284310594e-316	2.88234e-300
Adora2a	3.91593	8.45495	1,86552571503591e-312	4.03685e-296
Nnt	-3.6823	6.03095	5,80135405386511e-311	1.23123e-294
Arhgap4	-3.70482	6.34278	4.49462e-306	9.35899e-290
AABR07008568.1	4.36321	6.35046	4.80996e-305	9.83013e-289
Dbn1	-5.58896	5.8637	1.78469e-304	3.58106e-289
Glipr1	-5.31866	6.05155	9.02933e-302	1.77942e-285
Lss	4.19454	7.38479	4.56925e-301	8.84672e-285
Samsn1	3.42766	7.40446	4.71678e-301	8.9749e-285
Ntrk1	6.83756	4.99996	2.12492e-299	3.97469e-283
Rap2b	3.97249	6.4813	4.22306e-299	7.76762e-284
RGD1304694	-3.93094	6.21488	1.85867e-294	3.36267e-279
Aldh2	-5.65557	4.99048	4.48512e-290	7.98351e-274
Asns	3.6171	6.35591	1.03591e-288	1.81466e-272
Ctse	-6.03759	7.03205	3.70001e-287	6.38021e-271
Idi1	4.62579	8.04412	4.02832e-287	6.83947e-271
Hsf2	3.77212	6.6285	1.7604e-285	2.9436e-269
Serpinb9	3.81888	8.89824	1.67104e-281	2.75248e-265
Dgkz	-3.34203	7.40579	4.75111e-281	7.71077e-265
Eif1ad	3.03777	8.08823	8.37559e-280	1.33961e-263
Adgre4	-7.33807	4.46529	1.47748e-279	2.32936e-263
Adgrl1	-5.57253	6.99241	1.02557e-278	1.59412e-262
Prkci	2.96889	7.13845	6.87831e-278	1.05429e-261
Cd200	3.85648	8.96905	7.74751e-278	1.17125e-261
Per1	-3.57396	7.60772	2.99796e-277	4.47101e-261
Xcr1	-10.1364	5.20735	3.68391e-277	5.42075e-261
Tnrc6a	3.15748	7.93404	3.80596e-277	5.52665e-261
Slc22a23	4.26175	7.60195	2.74053e-276	3.92785e-260
Wdfy4	-5.89186	9.55611	3.93458e-274	5.56692e-258
Rgs2	-5.12083	6.94061	4.29735e-274	6.00323e-258
Cfd	-7.87226	4.54736	5.80056e-274	8.00188e-258
Rhob	-3.6913	7.68819	2.51474e-271	3.42626e-255
Cd59	3.74972	6.53559	3.40915e-269	4.58821e-254
Gusb	-4.10501	5.24268	4.38104e-269	5.8252e-253
Glipr2	4.1027	8.11059	1.3957e-268	1.83368e-252
Stk4	2.86684	9.43362	7.32958e-268	9.51638e-253
Clec9a	-5.22483	7.35038	1.98883e-266	2.55217e-250
Errfi1	-6.48665	8.60811	3.12998e-266	3.9704e-251
Tbc1d9	-4.05806	6.83307	2.62116e-262	3.28717e-246
Il6r	-3.77665	7.46122	3.224e-262	3.99777e-247
Abl2	3.28353	6.40574	1.04191e-259	1.27761e-244
Cavin1	4.11691	8.43678	4.65438e-259	5.64458e-243
Zbtb32	4.19715	7.35512	2.66726e-258	3.19955e-242
Nudt4	-3.79727	6.8259	4.36536e-258	5.18023e-242
Trib1	-4.75595	5.90487	4.90145e-258	5.75451e-242
Ccl22	6.16979	10.9141	2.45399e-256	2.85076e-240
Zfp36l2	-4.62346	6.50784	1.81425e-255	2.08563e-239
Tm6sf1	-4.99607	5.76949	1.36123e-254	1.54872e-238
Mthfd2	2.92718	8.48597	1.83213e-253	2.06321e-237
Man1c1	-4.98054	4.72943	7.93073e-253	8.84076e-237
Pvr	4.06208	9.49869	1.25808e-249	1.38842e-233
Cd5l	-7.49236	4.16234	1.95009e-248	2.13081e-232
Itgae	-4.83648	7.80859	5.62498e-247	6.08601e-231
Calhm2	3.8014	6.23288	5.74189e-246	6.15219e-230
Otulinl	-3.87086	4.96881	6.48626e-246	6.88292e-230
Phlda1	-3.44459	6.32179	3.36723e-245	3.53912e-229
Hes1	-5.06371	5.21548	6.46881e-245	6.73489e-230
Jup	-4.34373	5.08507	1.76111e-244	1.81641e-228
Igtp	3.97038	7.36406	5.40349e-244	5.52156e-228
Dll4	6.54217	6.32485	2.03816e-243	2.06359e-227
Clec2l	-5.77941	4.89584	2.33153e-242	2.33916e-226
Sdk2	-9.71418	4.53437	2.4734e-242	2.45914e-226
Nbeal2	-3.59949	6.901	7.104e-242	6.99998e-227
Tlr12	-7.23073	5.50102	6.19053e-241	6.0459e-226
Kit	-4.98642	6.4052	2.04474e-240	1.97945e-224
Atp13a2	-2.71915	6.28348	4.95915e-240	4.75906e-225
Parp12	3.05632	7.52097	1.22865e-239	1.16891e-223
Hmgcs1	3.89978	8.83878	1.55547e-239	1.46719e-223
Plxnd1	3.62728	9.43966	1.99724e-239	1.86793e-223
Il6	6.43892	5.56809	5.56621e-239	5.16207e-223
Nqo1	5.25367	8.45765	7.40342e-239	6.80868e-223
Ptprs	-4.85896	6.03898	3.51475e-238	3.20568e-222
Prkcb	-3.04196	6.43545	6.28273e-238	5.68329e-222
Aldh1a2	6.52587	7.31561	1.01198e-237	9.07984e-222
Dcun1d4	-4.44332	4.8287	1.26827e-237	1.12876e-221
Calcb	10.4171	6.41354	1.74421e-236	1.53993e-220
Chmp2b	2.98253	8.06606	4.02793e-236	3.52796e-220
Klhl5	-3.84305	5.28351	2.2781e-235	1.97961e-219
Snx11	3.43952	8.58908	2.3028e-235	1.98544e-219
Aif1	-5.90802	6.2592	6.99336e-235	5.98284e-219
Pank3	3.24175	8.92696	7.26563e-235	6.16796e-221
Grasp	-3.17236	7.22788	1.93822e-233	1.63284e-217
Ccnd1	-5.29634	5.2449	4.13654e-233	3.4584e-217
Nck1	2.79216	6.29324	5.19894e-233	4.31395e-217
Myo1b	5.68932	5.97662	2.4633e-231	2.02873e-215
Aida	2.69849	7.18251	3.42915e-229	2.80327e-213
Gprc5a	-5.76012	4.84717	1.3193e-228	1.07057e-212
Cnn3	4.37554	7.82034	1.46266e-228	1.17824e-212
Tspan3	-3.16893	5.77629	6.06097e-228	4.84702e-212
Tf	-4.2656	6.02215	4.09665e-226	3.25257e-210
Glo1	-4.33127	5.30498	1.13278e-225	8.92956e-211
Ap1s3	2.88813	6.84218	1.56287e-225	1.22325e-209
Ly75	3.13875	9.38785	1.69852e-225	1.32006e-209
Fos	-8.14516	8.60834	2.55708e-225	1.97342e-209
Mefv	-5.86976	4.94076	5.91804e-225	4.53552e-209
Kif3a	3.7321	6.68302	8.34307e-225	6.34994e-209
Cd4	-4.76843	6.58227	1.23049e-224	9.30117e-209
Pcgf5	3.04165	6.37403	2.00083e-224	1.50212e-208
Stat3	2.42533	10.3364	1.16847e-223	8.71301e-208
Cacnb3	3.01601	9.06237	2.57891e-221	1.91013e-205
Fabp5	4.83283	7.79692	3.80169e-221	2.79703e-206
Rasgef1b	-3.52173	5.58587	6.6138e-221	4.83377e-205
Tmem50b	-3.31889	6.11207	1.134e-220	8.23346e-205
Ptpn22	-4.18426	5.47559	1.22001e-220	8.8e-205
Tpp1	-2.9606	6.5003	7.89395e-220	5.65699e-204
Cyth4	-2.73414	6.91163	1.15971e-219	8.25716e-204
Mvb12a	2.56044	6.62894	2.45162e-219	1.73437e-204
Plvap	-6.07755	7.02403	4.88676e-219	3.43505e-203
Hs6st1	-4.22887	4.83388	1.3349e-218	9.32402e-203
Il2ra	3.58175	9.65829	2.33992e-218	1.62411e-202
Fam102b	-5.66918	4.28626	1.98858e-217	1.37162e-201
Irf4	2.57247	9.8391	3.11259e-217	2.13358e-201
Eif2ak2	3.30586	7.65927	9.24076e-217	6.29512e-201
Fes	-4.81272	5.3129	1.93158e-214	1.30779e-198
Ttc39b	3.34883	6.34341	2.65499e-213	1.78662e-197
Zfp819	3.51589	6.10543	3.16349e-213	2.1159e-198
Ssh1	3.13334	7.75537	9.63452e-213	6.40522e-197
Arhgap39	-4.07433	4.70584	9.80374e-213	6.47869e-198
Eif4ebp1	3.17988	6.92153	1.85872e-212	1.221e-196
Fscn1	3.35931	11.0997	5.17914e-212	3.38207e-196
Tap1	2.52939	10.4433	3.36777e-211	2.18627e-195
Crem	-3.35075	8.26168	7.16288e-211	4.62278e-195
Msmo1	4.61957	7.15532	8.23365e-210	5.28294e-194
Malt1	-3.5483	7.16363	2.69052e-209	1.71634e-193
F11r	3.823	6.92255	6.79525e-209	4.3099e-193
Tcp11l1	4.83588	6.83826	1.21957e-207	7.69095e-192
Btla	-3.40989	5.40053	1.58188e-207	9.91913e-192
Xpo6	2.67212	9.6606	3.75793e-207	2.34308e-191
Dok1	2.54044	7.5104	7.00386e-207	4.34239e-191
Slc25a1	2.90437	6.67158	1.87204e-206	1.15418e-190
Ivns1abp	-2.39978	7.61393	1.3615e-205	8.34751e-191
AABR07035717.1	-8.32647	3.79194	1.49963e-204	9.14363e-189
Clec4a1	-7.59652	3.83403	2.22268e-204	1.34777e-188
Tnfrsf21	-5.61435	5.949	3.46856e-204	2.09175e-188
Plek2	6.15597	5.01956	1.51509e-202	9.08727e-187
Ext2	-3.38223	5.07781	5.62322e-202	3.35448e-186
Armc8	2.4165	7.13718	8.59615e-202	5.10038e-186
Cdkn1a	3.35983	9.70261	1.69309e-201	9.99193e-186
Tmem63b	2.70655	7.84401	1.74594e-201	1.02491e-185
Dck	3.14168	6.54256	4.13805e-201	2.41627e-185
Pcna	-2.54423	7.8963	5.14688e-201	2.98952e-185
Klf2	-5.36927	6.21439	8.16296e-201	4.71656e-185
Dtx3l	3.87032	8.07762	1.93876e-200	1.11438e-184
Cd40	2.89362	8.81453	6.47729e-200	3.7038e-184
Dlgap4	2.86302	8.09462	2.53946e-199	1.44461e-183
Rassf4	2.7846	8.44796	1.018e-198	5.76138e-183
Pja1	-3.79666	6.53006	1.80912e-198	1.01864e-182
Cdyl2	3.13715	5.94491	8.6643e-198	4.85377e-183
Prkar2b	2.72183	6.69853	9.36526e-198	5.21995e-182
Kcnq5	4.01326	5.31351	1.82911e-197	1.01438e-181
Thbs1	-8.76377	8.96818	3.77661e-197	2.08394e-181
Map4k4	2.57875	9.53751	6.86928e-197	3.77161e-181
Pgm2l1	-5.18017	4.91447	6.0001e-194	3.27807e-178
Tmx1	2.62106	7.68593	2.11309e-193	1.14877e-177
Card10	-5.47513	5.67532	6.90707e-193	3.73659e-177
Gga2	-2.49679	6.75181	7.86294e-193	4.23295e-177
Sik1	-3.32062	8.53447	1.18849e-192	6.36707e-177
Kpna3	2.58537	7.01299	2.08214e-192	1.11007e-176
Usp32	3.26898	8.99427	3.26127e-192	1.73035e-176
Cd274	3.32137	8.71135	3.95938e-192	2.09071e-176
Nid1	5.35003	6.11088	9.43286e-192	4.95719e-176
Tnfrsf11a	2.75185	6.94694	1.36382e-191	7.13324e-176
Cish	4.64821	7.64194	1.7086e-191	8.89437e-176
Hsd17b7	4.12978	4.44568	4.3547e-191	2.25627e-175
Arhgap9	-2.62393	7.25183	7.03624e-191	3.6286e-175
Bst2	4.44423	9.32503	1.26451e-190	6.49077e-175
AABR07050487.1	5.39121	5.15605	2.06286e-190	1.05397e-174
Il10rb	3.30397	7.30631	3.74638e-190	1.9053e-175
Zfp385a	-3.8958	4.98508	4.41568e-190	2.23539e-174
Naa25	2.50638	7.16745	6.61068e-190	3.3313e-174
Arrdc3	-4.68038	5.15752	1.60829e-189	8.06777e-174
Btg2	-2.54637	9.32583	4.47975e-189	2.23704e-173
Gadd45b	2.72976	10.4515	6.44872e-189	3.20577e-173
Snx18	-2.54769	6.80029	1.40025e-188	6.92966e-173
Sinhcaf	2.62445	6.49733	2.98874e-188	1.47249e-173
Rtn4rl1	5.0912	6.52355	6.92005e-188	3.39421e-172
Eef2k	-3.51999	5.40105	9.85424e-188	4.81201e-172
Nmnat1	2.74068	5.88249	2.70887e-187	1.31696e-171
Slc35b4	-3.75655	5.12536	5.68055e-187	2.74959e-171
Dnmbp	-4.75503	4.54667	1.24461e-186	5.99803e-171
Sfmbt1	2.32309	7.60712	2.28774e-186	1.09772e-170
Pla2g15	-4.25049	4.19957	3.96273e-186	1.89319e-171
Lad1	2.80325	8.09148	1.13644e-185	5.40594e-170
Arhgap25	-3.29006	6.53529	3.41107e-185	1.61564e-169
Tle5	-2.78356	6.27476	5.12274e-185	2.41601e-169
Tiam1	3.96562	7.31388	6.62529e-185	3.11135e-169
Ncoa7	2.48363	7.53562	1.14184e-184	5.33956e-169
Adcy5	2.56842	8.04275	1.17448e-183	5.469e-168
Cyp51	3.12841	7.99066	1.33032e-183	6.16868e-168
Isg15	3.54639	10.9806	1.66617e-183	7.69364e-168
Atp2a3	-4.09603	6.09713	4.45294e-182	2.04761e-166
Jmy	-5.33727	5.48909	5.08101e-182	2.32672e-166
Cgnl1	-9.07519	3.73225	8.31905e-182	3.79376e-166
Ldlr	5.84739	8.90271	4.03798e-181	1.83387e-165
Ubd	4.71216	8.85489	4.96222e-181	2.24439e-165
Clcn6	2.88969	6.66947	1.2847e-180	5.78692e-165
Trerf1	-4.61782	5.05635	3.32898e-180	1.49344e-164
Nup210	-3.11523	7.09953	3.35535e-180	1.49917e-164
Rnf150	3.71536	5.43938	1.84253e-179	8.19925e-164
Sppl2a	2.66549	8.61573	2.48645e-179	1.10203e-163
Camk4	3.55726	5.87177	2.70074e-179	1.19222e-163
Dhcr7	4.33598	5.47011	3.63092e-179	1.59645e-163
C2cd2l	-2.77346	5.76369	4.33648e-179	1.8991e-163
Rftn1	2.57035	8.75043	4.36393e-179	1.90357e-163
Rasgrp4	-5.7687	3.97679	7.42121e-179	3.22443e-163
Icam2	-4.21246	4.55441	1.01225e-178	4.38084e-163
Il12rb2	3.91025	7.15797	1.48669e-178	6.40904e-163
Lta4h	-3.47953	5.75387	2.24824e-178	9.65432e-163
Smurf1	2.75188	8.64665	3.52993e-178	1.50994e-162
Mmd	-5.11234	6.18057	9.63587e-178	4.10585e-162
Thbd	-5.68746	4.06879	1.82482e-177	7.74566e-162
Tmem170b	3.59569	5.88391	4.27508e-177	1.80766e-161
Usp18	3.34336	8.86021	5.43452e-177	2.28914e-161
Slc40a1	-8.75333	3.86733	4.21176e-176	1.76734e-162
Idh2	-3.0951	5.63912	4.33741e-176	1.81317e-160
Cflar	2.89906	8.00729	5.72373e-176	2.38367e-160
Leprot	-2.40118	5.65803	8.36829e-176	3.4719e-160
Tmcc3	2.45673	7.88625	2.06401e-175	8.53125e-160
Wars	3.64786	9.10212	4.17751e-175	1.72026e-159
Itpripl1	2.747	6.68751	4.29521e-174	1.76215e-158
Tpd52	-3.02128	5.97722	1.34197e-173	5.48517e-158
Trip10	3.25685	6.88334	1.41295e-173	5.75401e-158
Psmd5	3.16193	7.34919	6.15866e-173	2.49878e-157
Cchcr1	2.61087	7.54102	1.08899e-172	4.40221e-157
Sod2	3.54772	8.95009	1.41662e-172	5.70576e-157
Rab29	-4.07372	4.79131	1.05839e-171	4.24742e-156
Ppp1r12b	-3.63206	6.04385	1.3359e-171	5.34168e-157
Anxa1	-3.48707	7.66201	1.85501e-171	7.39059e-156
Fam78a	-2.90163	5.72114	2.14396e-171	8.51105e-156
Pik3ca	2.37451	7.19487	2.71657e-171	1.07455e-155
Casp4	2.77942	6.66195	2.86656e-171	1.12983e-155
Parp14	3.31075	9.54349	1.1964e-170	4.69873e-155
Mpzl2	5.52597	6.97667	1.40713e-170	5.50677e-155
Def8	-5.05772	3.87946	1.45478e-170	5.67315e-155
Zfp770	3.22318	5.89441	2.52986e-170	9.83083e-155
Parp9	2.68737	8.44046	4.15829e-170	1.61021e-154
Itgb5	-3.92365	5.48997	1.33691e-169	5.15879e-154
Eci3	2.69327	6.38821	1.59413e-169	6.12988e-154
Alox5ap	-5.31398	5.22589	2.09126e-169	8.01359e-154
Arrb1	-4.34618	3.98501	5.22697e-169	1.99602e-153
Man2b1	-3.63704	7.04155	6.02266e-169	2.29193e-153
Mvd	2.57334	7.71904	1.06401e-168	4.0352e-153
Pik3r5	2.79248	9.41934	1.32539e-168	5.00926e-153
Rnf31	2.28998	7.55977	2.23522e-168	8.41908e-154
Ctsa	-2.56297	7.65936	7.14964e-168	2.68379e-152
Ogfrl1	2.6137	7.9493	1.58554e-167	5.93153e-152
Pitpnb	2.14718	7.01721	8.00507e-167	2.98459e-152
Samd9	3.78716	8.4026	8.88918e-167	3.30306e-151
Tnpo2	2.37946	8.1382	1.2016e-166	4.44996e-151
Laptm5	-2.81581	8.66242	3.19567e-166	1.17951e-151
Dgkh	2.81019	6.64915	4.34806e-166	1.59951e-150
Dusp6	-4.27547	4.79174	5.89076e-166	2.15982e-150
Cdh1	-3.97429	5.0019	5.94603e-166	2.17286e-150
Slc12a9	-2.82643	5.39825	1.25079e-165	4.55568e-150
Ikzf4	7.05667	5.46597	4.70738e-165	1.7089e-149
Plin3	2.67402	7.80695	5.1268e-165	1.85506e-149
Slc15a4	2.51844	7.64933	5.47225e-165	1.97359e-150
Kif2a	3.01844	7.77129	7.2695e-165	2.61323e-150
Dnaaf2	-2.6529	7.08763	9.84615e-165	3.52799e-149
Sord	-5.61386	4.13285	1.10439e-164	3.94436e-149
RGD1559482	-5.10665	4.37654	3.25898e-164	1.1602e-148
LOC100909725	2.61252	7.23979	4.3016e-164	1.52644e-149
Cln6	-3.509	5.45512	8.51883e-164	3.01326e-148
Dyrk3	-5.94743	3.67125	8.82322e-164	3.11096e-148
Mt1	-6.58618	4.47642	1.00639e-163	3.53711e-148
Fam177a1	2.58391	6.92866	2.03931e-163	7.14469e-148
Tek	-4.27176	5.06234	6.70579e-163	2.34193e-147
Net1	2.88772	8.89007	6.82178e-163	2.37493e-147
LOC100909505	-2.206	6.85637	9.59559e-163	3.33009e-147
Lpin2	-3.78106	5.60919	1.30244e-162	4.50585e-147
Hhex	-5.95784	4.99285	1.33542e-162	4.60554e-147
Ehbp1l1	2.27728	9.45919	1.44417e-162	4.96508e-147
Zswim4	2.82681	7.96675	3.04345e-162	1.04309e-146
Lig1	-4.66655	4.36594	5.39195e-162	1.84228e-146
Qser1	3.5213	5.47083	5.6479e-162	1.92377e-147
AABR07028902.1	-2.16691	6.23879	5.83022e-162	1.97976e-146
Jag1	3.25803	7.2678	4.12693e-161	1.39708e-145
Irf2bp2	-3.34007	5.726	5.59979e-161	1.88989e-145
Triobp	2.23902	8.17136	9.30879e-161	3.13207e-145
Ier3	3.24842	6.74211	9.93409e-161	3.3323e-145
Pithd1	-2.50929	6.35175	2.63263e-160	8.80416e-145
Ido1	4.69525	6.4413	3.00438e-160	1.0017e-144
Pdzk1ip1	6.77716	5.00757	3.78012e-160	1.25655e-144
Tmem156	-3.63073	4.374	5.82918e-160	1.93186e-144
AABR07008462.1	7.127	4.0296	3.78538e-159	1.25076e-143
Anapc16	2.65606	6.13427	3.85828e-159	1.27104e-143
Itgb2	-2.50928	8.80184	3.91834e-159	1.28699e-143
Atp6v0a1	2.25298	8.09756	1.81613e-158	5.94743e-143
Lyz2	-7.54776	8.34481	1.81082e-157	5.91248e-142
Nub1	2.71278	8.95915	4.0567e-157	1.32064e-141
Glul	-2.40203	7.80403	4.56644e-157	1.48221e-142
Unc119b	-2.52508	7.45031	5.52209e-157	1.78715e-141
Zbtb47	5.89038	4.34229	6.72414e-157	2.16981e-141
Coch	6.43752	5.22601	1.25088e-156	4.02471e-141
Txndc16	-3.93434	4.4217	1.32672e-156	4.2563e-141
Pycard	-4.53462	4.8379	2.50484e-156	8.01257e-141
Fas	3.08225	6.60984	3.11037e-156	9.92082e-141
LOC501233	8.64711	5.73052	4.00623e-156	1.27414e-140
Pnp	-2.14053	6.34703	5.26397e-156	1.66934e-140
Mrc1	-7.62362	3.54106	6.32757e-156	2.00089e-141
Tstd3	4.14339	5.14587	7.13332e-156	2.24924e-140
Slc22a17	-3.13779	5.76836	1.90921e-155	6.00285e-140
Ccl9	6.28748	9.07835	6.40349e-155	2.00764e-139
Sik3	2.4755	8.4504	7.20154e-155	2.25145e-139
Cpne8	3.32055	5.35531	5.29052e-154	1.64933e-138
Sort1	-4.20855	4.88474	5.86737e-154	1.82401e-138
Myo1f	-3.90955	7.27971	1.47684e-153	4.57821e-138
Daxx	2.97895	7.77312	1.53576e-152	4.74751e-137
Mob3a	2.08257	9.53598	2.03893e-152	6.28537e-137
Il15ra	3.31358	5.92249	2.14666e-152	6.59905e-137
Rcn2	-2.98903	4.98805	7.27173e-152	2.22919e-136
Samhd1	2.86872	9.12248	8.74683e-152	2.67396e-136
Capn2	2.5279	7.47372	1.36878e-151	4.1729e-136
Nampt	2.71926	9.81676	2.21566e-151	6.73608e-136
Zmym3	-4.00975	5.16385	2.19616e-150	6.65845e-135
Cdc42ep2	4.5204	4.88628	6.15795e-150	1.86189e-134
Mapk14	-2.13279	6.84182	8.27308e-150	2.49458e-134
Cd244	-3.58007	4.00762	8.84944e-150	2.6611e-134
Spty2d1	-2.82291	6.99065	6.54229e-149	1.96197e-133
Pfkp	2.27713	8.00721	6.98911e-149	2.09029e-133
B4galt1	2.38309	7.79825	7.07634e-149	2.11066e-134
Ssbp4	-3.87411	4.44398	8.15031e-149	2.42444e-133
Phlda2	3.8746	5.92078	2.38163e-148	7.0655e-133
AABR07053136.1	4.59321	4.7983	2.95168e-148	8.73318e-133
Ceacam18	4.08334	4.75807	5.94164e-148	1.75326e-132
Nptx1	-7.09768	4.70883	3.40256e-147	1.00135e-131
Adgrg5	-4.29486	6.07591	7.77224e-147	2.28124e-131
Nfe2l1	2.37366	8.09787	1.39829e-146	4.09324e-131
Asb2	-5.71839	5.10394	2.64173e-146	7.71274e-131
Tubgcp2	2.39885	7.44302	3.07047e-146	8.94082e-131
Slfn2	2.13542	10.1475	7.01761e-146	2.03806e-130
Rgs14	-3.07246	4.93036	7.28355e-146	2.10974e-130
Unc119	-3.34786	4.77504	7.38962e-146	2.13487e-130
Lrrc28	-4.67092	4.42022	2.41176e-145	6.9494e-130
Ppl	-5.89924	4.4573	2.51678e-145	7.23311e-130
Clec10a	-6.62557	3.82208	3.21943e-145	9.22849e-130
Vcl	2.33503	6.86547	5.7517e-145	1.64445e-129
Pcsk7	2.07386	6.74558	6.63588e-145	1.89234e-129
Parm1	-4.40058	6.59109	1.29534e-144	3.68436e-129
Oat	-2.19803	6.48588	1.67451e-144	4.75061e-129
Phka1	2.88766	6.31615	1.96215e-144	5.55238e-129
Cstf3	2.65067	6.16647	2.56445e-144	7.23817e-129
Apobec1	-8.78968	3.59283	2.87784e-144	8.10199e-129
Chst12	3.25059	6.57784	2.99426e-144	8.40832e-129
Usp36	-2.37417	7.78234	4.29327e-144	1.20255e-128
2001-09-01	-2.30567	6.48258	6.36631e-144	1.7787e-128
Src	-1.99265	6.6121	8.32601e-144	2.32035e-128
Arpin	-4.34121	3.96322	8.83129e-144	2.45496e-128
Ywhag	2.21292	8.8738	1.16243e-143	3.22327e-128
Atp2b4	3.02076	7.84835	3.42075e-143	9.46151e-128
Gtse1	4.26304	4.83313	3.52011e-143	9.71199e-128
Ccnf	2.75389	6.3992	4.02449e-143	1.10759e-127
Cerk	-2.33791	5.97775	2.28541e-142	6.27407e-127
Cd70	3.50371	6.06665	1.29298e-141	3.54077e-126
Cnpy2	-3.05875	5.06111	1.73222e-141	4.73187e-126
Stard4	2.23415	8.94278	3.46886e-141	9.45244e-126
AC133403.1	-4.16556	4.28767	5.10593e-141	1.38791e-125
Atcay	4.26184	4.90134	5.93366e-141	1.60894e-125
Mpp6	-2.57618	5.65375	6.0593e-141	1.63898e-125
Dpy19l1	-3.39483	5.65266	6.57517e-141	1.77417e-125
Traf4	-2.49781	7.69926	9.03753e-141	2.43264e-125
Tuba1a	3.29263	7.17241	8.69318e-140	2.33426e-124
Itgav	2.81827	7.38641	1.4036e-139	3.75973e-124
RGD1563400	-6.11556	3.44928	1.95823e-139	5.23269e-125
Cars	2.37479	7.02365	2.03549e-139	5.42602e-125
Bcat1	3.66509	6.94702	2.196e-139	5.83978e-124
Cpt1a	-2.95816	5.27154	2.62099e-139	6.95317e-124
Ptpn18	-2.67628	5.1055	5.11356e-139	1.35331e-123
Rasgrp2	-3.73042	4.39723	6.60237e-139	1.74315e-123
Galnt7	2.86867	7.69689	1.52859e-138	4.02615e-123
Prdm2	2.09166	8.41808	1.83183e-138	4.81336e-123
Flt1	3.35796	8.70563	6.38767e-138	1.67445e-122
AABR07006310.1	-4.51205	8.19562	8.36442e-138	2.18743e-122
Traf2	2.04358	7.14727	1.10456e-137	2.88179e-122
Il1r2	-4.20236	6.28506	1.3768e-137	3.58356e-123
Mfsd12	2.56272	7.01652	1.53846e-137	3.99494e-122
Dcxr	-3.89116	3.86475	2.67516e-137	6.9303e-122
Trmt10a	2.28021	5.95264	4.70511e-137	1.21606e-121
Matk	-4.78485	4.55628	9.58934e-137	2.47261e-121
Pdgfa	4.82349	4.95397	1.06806e-136	2.74759e-121
Mrps6	2.18515	7.11947	2.20996e-136	5.67189e-121
Ifngr1	-3.25445	7.95792	2.26767e-136	5.80649e-121
Hk3	4.48797	6.25686	3.36281e-136	8.59073e-121
Nrp2	3.30923	8.59157	3.65054e-136	9.30424e-121
Slfn13	2.86904	8.96264	4.00386e-136	1.01812e-120
Zfp143	2.95205	5.72234	6.85315e-136	1.73865e-120
Lxn	4.19844	7.16732	7.77702e-136	1.96851e-120
Glrx	-3.43962	6.66989	8.65463e-136	2.18564e-121
Rtn1	-7.90129	3.51136	9.76892e-136	2.46141e-120
Sp1	1.96526	8.08295	1.85246e-135	4.65688e-120
Arhgap18	-5.1312	5.41339	2.10957e-135	5.29118e-120
Fosl2	-2.04369	6.14518	2.76531e-135	6.92017e-120
Gbp6	3.139	6.7471	2.95622e-135	7.38118e-120
Ifi47	3.71574	8.8265	2.99803e-135	7.46869e-120
Xaf1	3.51095	5.70058	4.08537e-135	1.01545e-119
Gadd45g	3.75521	7.62899	4.41887e-135	1.09588e-119
Fli1	-2.60778	4.98056	6.10291e-135	1.51013e-119
Aurka	2.06275	6.65788	1.33376e-134	3.29293e-120
Trim8	-3.07386	7.55837	1.73306e-134	4.26921e-119
Aars	2.42499	8.88396	1.82291e-134	4.48054e-119
Blvra	-2.86851	4.92609	3.49435e-134	8.56971e-119
Slc35c2	-2.47355	6.67266	3.78187e-134	9.25426e-119
Slc44a1	2.24933	7.13605	6.34256e-134	1.5486e-118
Calcrl	3.3999	7.2421	1.33484e-133	3.25193e-118
Ywhah	1.82205	9.32466	2.22953e-133	5.41963e-118
RGD1309362	3.44733	6.703	3.25717e-133	7.90024e-118
Map2k1	1.99459	8.51362	4.56645e-133	1.10516e-117
Dnajb4	-4.19877	4.62078	4.7435e-133	1.1455e-117
Cdc42ep3	2.64778	6.85548	6.5056e-133	1.56759e-117
Slfn4	4.5893	10.9155	6.78902e-133	1.63232e-117
Iah1	-3.24897	5.13642	7.40067e-133	1.77552e-117
Scd2	3.69978	9.21463	7.92875e-133	1.89808e-117
Arhgdib	-2.2507	8.19834	9.55235e-133	2.28181e-117
Gars	2.04011	7.49395	1.69861e-132	4.04878e-118
Il22ra2	-5.4695	3.86279	2.01004e-132	4.78078e-117
Man2b2	-2.8903	5.10658	2.19817e-132	5.217e-117
Rnh1	2.29001	9.83995	3.34258e-132	7.91604e-117
Slc16a6	-4.45288	5.56797	4.41409e-132	1.04312e-116
Abcd1	-3.11537	4.78275	5.41173e-132	1.27615e-116
Fgl2	-4.06289	8.97457	7.09052e-132	1.66846e-116
Rogdi	2.85964	7.68656	1.92454e-131	4.50991e-116
Map1s	2.48698	7.15966	1.92476e-131	4.50991e-116
Atm	-2.39145	6.63863	2.02948e-131	4.7452e-116
Dstn	2.37778	9.22187	2.38719e-131	5.56978e-116
Arhgap15	-3.34075	4.4762	3.42891e-131	7.98344e-116
Gmfg	-3.63692	4.96904	3.55452e-131	8.25847e-116
Fndc5	-5.54443	3.1169	7.22921e-131	1.67608e-116
Cdyl	2.96544	6.5683	1.80048e-130	4.16564e-115
Gng10	-2.10608	5.45033	1.98633e-130	4.58601e-115
Sdc3	-4.93009	3.5532	5.0282e-130	1.15848e-114
Spint2	-2.2195	7.69077	5.22483e-130	1.20128e-114
Nfkb1	2.8285	10.8035	7.40647e-130	1.69933e-114
Stap1	-3.80009	4.00485	1.02372e-129	2.34393e-114
Lrmp	-3.55932	5.47444	1.30507e-129	2.98193e-114
Isyna1	-2.6021	5.89672	1.35436e-129	3.08816e-114
Cenpl	3.0469	4.86895	1.39726e-129	3.17941e-114
Tspan8	-7.7904	3.61752	3.09706e-129	7.03275e-114
Plxnb2	-3.75813	5.93926	3.1591e-129	7.15889e-114
Stk38l	-3.411	4.55548	3.64391e-129	8.24062e-114
Ucp2	-2.60643	9.08004	6.02985e-129	1.36085e-114
Gpd2	2.89472	8.26675	6.73777e-129	1.51751e-113
Erp29	-2.52977	5.5152	7.33123e-129	1.64781e-113
Ppard	2.48586	7.63762	8.40889e-129	1.88619e-113
Pcyt2	2.66861	6.37419	9.54865e-129	2.1375e-113
Rgs10	-3.11574	5.80223	1.50747e-128	3.3677e-114
AABR07001382.1	-3.56328	5.70959	1.60501e-128	3.57837e-113
Hadh	-4.14038	3.48684	1.73132e-128	3.85218e-113
Mllt6	3.13012	8.97177	2.50775e-128	5.56852e-113
Sh3bp5l	3.06922	6.54949	4.06753e-128	9.01391e-113
Oasl	2.89711	9.1534	6.78193e-128	1.49991e-112
Vsir	-3.68329	5.16601	7.01953e-128	1.54935e-112
Rcan1	-3.54123	4.47827	1.16543e-127	2.56719e-112
Rsad2	5.19193	8.32449	2.03472e-127	4.47315e-113
Laptm4b	-3.84724	5.58451	2.07389e-127	4.55018e-112
Mvb12b	-4.15687	4.87309	7.86689e-127	1.7226e-111
Nars	1.94334	7.93995	9.57573e-127	2.09263e-112
Prdx5	2.07689	8.46225	1.66881e-126	3.63973e-111
Tmem120b	2.66524	5.30778	1.97276e-126	4.29417e-111
Ugp2	1.96551	6.97111	6.23015e-126	1.35346e-110
Dusp5	-2.70228	8.70189	8.6964e-126	1.88553e-110
Mfap3l	4.51756	4.43161	1.11034e-125	2.40269e-110
Rilpl2	-2.64662	6.33293	1.24413e-125	2.68693e-110
Cass4	-4.04075	5.46661	1.49077e-125	3.21332e-110
Psme2	2.04403	9.47789	1.64084e-125	3.52988e-110
Usp45	2.47215	6.98945	2.20361e-125	4.73133e-110
Zfp217	2.1694	7.09271	3.22275e-125	6.90608e-110
Tcp11l2	-3.40708	4.72597	4.29958e-125	9.19576e-110
Acsl1	2.11103	6.62931	4.32053e-125	9.22269e-110
Arhgef39	-2.85804	5.35849	4.66669e-125	9.94239e-110
Aacs	2.74428	6.33329	7.02407e-125	1.4936e-109
Gstp1	-4.62154	6.06966	1.35864e-124	2.88345e-109
AABR07066529.1	3.02856	6.08413	1.70037e-124	3.60177e-109
Adgre5	-2.90222	8.42485	1.83323e-124	3.87576e-109
Pfdn5	-4.15028	4.74187	3.45838e-124	7.29764e-109
Heatr9	6.40656	4.10627	3.55863e-124	7.49484e-109
Poglut1	2.33395	6.63465	5.3066e-124	1.1155e-108
Stat5b	2.05717	7.54001	6.49627e-124	1.36298e-108
Cdc27	2.06355	7.1884	1.27489e-123	2.66976e-108
Scamp1	-4.04181	4.1807	1.38965e-123	2.90457e-108
AC111885.1	-2.18389	5.99362	1.48333e-123	3.09451e-108
Ccng1	2.41642	7.68486	1.88034e-123	3.91536e-108
Irgm	3.69898	6.79857	2.19665e-123	4.5654e-108
Selenon	-4.04452	3.78719	2.68361e-123	5.56698e-108
Ccr7	2.45686	11.3029	3.429e-123	7.0999e-108
Tnfaip2	3.12751	7.5779	6.24557e-123	1.29075e-107
Dido1	2.07977	7.77334	8.23504e-123	1.69873e-107
AABR07044362.4	2.21264	5.87326	1.20395e-122	2.47888e-107
Arl5b	-2.26899	7.68955	1.58425e-122	3.25583e-107
Ric1	2.05787	7.50172	1.94808e-122	3.9961e-107
Mtmr14	2.13538	7.8896	2.8131e-122	5.75981e-107
Tnip3	6.78173	6.65625	4.57443e-122	9.34879e-107
Brcc3	1.88705	7.51412	6.45135e-122	1.31603e-106
Zhx2	2.92296	6.14711	6.8172e-122	1.38809e-106
Ndst1	-4.69605	3.63843	9.19595e-122	1.869e-106
Anxa7	1.92692	7.79221	2.21629e-121	4.49614e-106
Arhgap22	2.13439	8.40586	2.23051e-121	4.51668e-106
Trex1	2.26393	7.69617	4.07405e-121	8.23465e-106
Akr1b1	-3.16715	5.10497	2.06864e-120	4.17358e-105
Mid1ip1	2.45424	6.26607	6.77399e-120	1.36419e-104
Odc1	-3.00066	9.02166	7.81828e-120	1.57163e-104
Insig1	2.66457	7.53168	1.28172e-119	2.57183e-104
Efnb1	-5.69774	3.88089	1.51657e-119	3.03754e-105
Bex3	-4.02353	3.94971	3.17882e-119	6.35534e-104
Galnt11	-3.11464	6.05642	4.18017e-119	8.3422e-104
Arsb	-3.92146	4.21954	5.06892e-119	1.00976e-103
Naf1	-3.51451	4.04798	7.39025e-119	1.46953e-103
Gtf2i	-2.13317	6.17676	1.54391e-118	3.06449e-103
Btbd1	-2.07735	5.56621	1.82526e-118	3.61644e-103
Kcng1	-8.83525	2.46239	1.86653e-118	3.69158e-103
Fxyd5	-2.30942	5.9907	3.34193e-118	6.59776e-103
Myl12a	1.95546	9.05483	3.85596e-118	7.59899e-103
Rasgrp1	-2.71341	5.58243	4.36086e-118	8.57869e-103
Vcam1	-2.99886	6.41486	4.3887e-118	8.6181e-103
Kidins220	-2.15086	7.09885	6.61422e-118	1.29653e-102
MGC105649	2.17959	8.12271	1.08776e-117	2.12846e-102
Agap1	-4.28564	3.7252	2.23988e-117	4.37511e-102
Ccnc	1.94616	7.00974	2.64183e-117	5.1511e-102
Slc7a11	4.76641	8.20253	3.27326e-117	6.37102e-103
AABR07063279.1	-5.6346	3.56507	3.41704e-117	6.63916e-102
St3gal1	2.41573	9.15676	4.48851e-117	8.70566e-102
Tor1aip2-ENSRNOG00000024849	1.94693	6.91512	7.71759e-117	1.49423e-101
Dpep2	-5.5623	3.63056	9.74742e-117	1.88393e-101
Acly	2.14167	8.72455	1.08665e-116	2.09655e-101
LOC103694893	-5.20209	8.70397	1.55844e-116	3.00156e-101
Eif6	2.06424	8.22309	3.04487e-116	5.85421e-101
Foxo3	-3.37361	4.81974	4.99612e-116	9.58907e-101
Ppp2r5a	-1.80064	6.89466	9.86201e-116	1.88953e-100
Icoslg	-1.84418	6.97283	1.09687e-115	2.09793e-100
Ahrr	9.06266	4.79104	2.61101e-115	4.98532e-100
Xrcc1	-2.34351	5.65236	8.06471e-115	1.53717e-99
Tfe3	1.95786	6.27353	8.50237e-115	1.6178e-100
Ahr	-2.68466	6.75072	8.62588e-115	1.63847e-99
Gna15	-3.29615	5.59382	9.59677e-115	1.81976e-99
Apbb1ip	-3.07419	6.03983	2.94553e-114	5.57579e-99
Nsdhl	2.36709	5.43753	3.29595e-114	6.22844e-99
Pdp2	1.92424	5.73451	3.37384e-114	6.36474e-99
Acsf2	-3.49311	4.43903	3.39693e-114	6.39736e-99
Actr1b	-1.99685	6.55432	3.78852e-114	7.12268e-99
Rasa4	3.58231	8.17058	3.8344e-114	7.19666e-99
Mpzl3	2.33793	6.51541	8.93169e-114	1.67352e-99
Fut4	-2.78246	5.77589	9.17754e-114	1.71667e-98
Bbx	2.56431	6.85975	1.07358e-113	2.00474e-98
Kank1	-3.13434	4.20745	1.24334e-113	2.31782e-99
Papolg	2.08356	7.62397	1.61238e-113	3.0007e-98
Ahcy	-2.34637	6.36668	1.92179e-113	3.57051e-98
Yars	1.95521	7.20358	2.96918e-113	5.5072e-99
B3galnt2	1.82056	7.15897	5.09323e-113	9.43101e-98
Itgal	-2.6161	7.81062	5.77845e-113	1.06819e-97
Rpa2	2.14272	6.78919	6.36189e-113	1.17408e-97
Eif4enif1	2.13654	7.90963	1.38271e-112	2.5475e-97
AABR07054850.1	-5.53897	3.70202	2.91098e-112	5.35427e-97
Ap1s2	-2.73814	5.51803	3.10619e-112	5.70382e-98
Atp2b1	2.44794	8.59758	3.79389e-112	6.95504e-97
Sp110	2.06363	8.38957	4.20754e-112	7.70056e-97
Itgax	-2.49719	7.48116	5.29822e-112	9.68065e-97
LOC108349548	2.07228	6.68472	5.84452e-112	1.06612e-96
Tie1	-2.50638	6.93739	6.12329e-112	1.11513e-97
Bax	2.23415	7.24131	7.72364e-112	1.40425e-96
Cst7	2.50341	8.34817	8.80605e-112	1.59841e-96
Eps8l2	3.42435	6.42769	9.90812e-112	1.7955e-97
Ackr3	-6.09739	4.74658	1.33339e-111	2.41235e-96
Ephb3	-3.58112	4.41907	1.61274e-111	2.91296e-96
Nck2	2.13198	7.33755	1.66542e-111	3.00319e-96
Was	-1.94173	6.55276	1.85618e-111	3.34173e-96
Tuba1c	2.29071	6.57401	2.83961e-111	5.10389e-96
Upb1	10.9069	3.39248	3.0619e-111	5.49449e-97
Hmgcr	2.1446	9.20878	3.20256e-111	5.73758e-96
Rhbdf2	2.5201	7.46287	3.44259e-111	6.1576e-96
Impa2	-3.78679	3.32555	3.91555e-111	6.99223e-96
Nrde2	2.0943	5.99235	4.66196e-111	8.31169e-96
Frmd6	2.45275	6.32603	6.20837e-111	1.10509e-95
Oplah	-3.30043	4.06156	2.57486e-110	4.57586e-95
Cd276	-4.78045	3.40822	4.19694e-110	7.44652e-95
Snx29	-2.92977	4.32159	6.95951e-110	1.23283e-94
Tp53rk	-2.98685	4.74719	7.23589e-110	1.27973e-94
LOC294154	1.64631	8.62892	7.57475e-110	1.33752e-94
Naa20	2.12711	5.99261	1.00075e-109	1.76426e-94
Phf23	2.12005	6.88464	1.99632e-109	3.51378e-94
Pnpla7	-2.78345	5.46479	2.10974e-109	3.7075e-94
AABR07026311.1	1.87076	7.60464	2.81994e-109	4.94768e-94
Ivd	-2.75932	5.04368	3.20681e-109	5.61752e-94
Pkp4	-2.25179	5.70153	3.52472e-109	6.16464e-94
Tbc1d13	2.05645	5.94585	4.57613e-109	7.99086e-94
Sesn3	-2.28934	5.74961	4.75624e-109	8.29224e-94
Cebpg	1.66233	7.05314	5.17348e-109	9.00544e-94
Ly86	-4.15354	6.34797	5.57208e-109	9.68402e-94
Pdcl3	1.8126	6.74365	8.21195e-109	1.42495e-93
Shmt2	2.09883	8.42731	8.52579e-109	1.47709e-93
Msh2	-2.75054	4.60528	9.48079e-109	1.63997e-93
Arhgef11	-2.04541	5.4752	1.16809e-108	2.01738e-93
Rnf187	-3.02144	5.55347	1.3207e-108	2.27738e-94
Ubl3	-1.83862	6.90997	1.3905e-108	2.394e-93
Antxr2	2.11795	7.02857	1.96247e-108	3.3735e-93
Pten	-1.83322	6.06529	1.96849e-108	3.37858e-93
Reck	2.81238	6.50757	2.10918e-108	3.61442e-93
Commd8	1.9938	6.37314	2.15429e-108	3.68601e-93
Adnp2	1.84433	6.53828	4.59022e-108	7.84175e-93
Ggh	-6.95008	2.61962	5.2782e-108	9.00312e-93
Arap3	-5.4313	3.57477	5.97756e-108	1.01803e-92
Gpr107	1.83544	7.06786	7.51662e-108	1.27817e-93
Cd1d1	-2.89855	5.35881	7.53995e-108	1.28017e-92
Slc16a1	-3.10597	6.03351	8.48065e-108	1.43767e-92
Cd47	2.08027	7.65727	1.23074e-107	2.08319e-92
Vhl	1.8728	6.41573	1.43557e-107	2.42617e-92
Cd22	-4.37423	6.61386	2.18042e-107	3.67938e-92
C3	-6.28617	4.00576	2.30156e-107	3.87787e-92
Kcna3	3.01029	5.34684	2.56386e-107	4.31323e-92
Cd300c2	-6.64585	2.48398	2.70127e-107	4.53748e-92
Qsox1	-3.66344	4.22414	3.42826e-107	5.74989e-92
Ppm1f	-2.29891	5.39407	3.49199e-107	5.84789e-92
Siglec1	-6.75568	2.78964	2.89758e-106	4.8451e-91
Mmab	3.54696	4.33809	3.01406e-106	5.03224e-92
Dtnb	-4.64661	4.08453	3.43244e-106	5.72212e-91
Cd300le	-8.29493	2.44515	8.25385e-106	1.3739e-90
Lpp	2.56908	5.32227	1.25403e-105	2.08426e-90
Sertad3	3.51883	4.47747	1.28311e-105	2.12938e-90
Ccr3	-6.51427	2.56551	1.52566e-105	2.5281e-90
Kansl3	1.67361	7.69268	1.93675e-105	3.20449e-90
Kif21b	2.33197	7.85873	2.26068e-105	3.73486e-90
Stard3nl	1.96707	6.18384	2.71998e-105	4.48696e-90
RGD1563917	2.81024	4.91722	4.0761e-105	6.714e-90
Acsl4	1.89809	7.15335	6.10844e-105	1.00466e-89
Trip6	-2.98642	4.2998	8.23971e-105	1.35318e-89
Chac1	4.4754	5.94435	8.66775e-105	1.42136e-89
Tmem106a	3.07305	5.24326	9.05519e-105	1.48269e-90
Gls2	2.55984	5.46866	9.51648e-105	1.55591e-89
Urgcp	1.91549	7.47721	1.16576e-104	1.90316e-89
Lzic	2.06543	6.227	1.82249e-104	2.9709e-89
Marcksl1	2.05157	9.09991	3.84494e-104	6.25851e-89
Fam102a	-2.38206	6.09286	6.34472e-104	1.03123e-89
Zfp707	2.47097	6.4065	2.07434e-103	3.36653e-88
Tagln2	2.19348	11.3426	2.25783e-103	3.65894e-88
Adcy7	-2.59044	5.97269	3.31887e-103	5.37054e-88
Adgra2	-3.37019	5.15482	3.58552e-103	5.79353e-89
Lrp5	-3.13969	4.44535	3.8414e-103	6.1979e-88
Dgkd	-2.23155	6.5231	4.58095e-103	7.38035e-88
Agrn	2.3622	6.81296	5.10245e-103	8.20855e-88
Arl5c	-2.82977	4.48833	2.88823e-102	4.63966e-88
RGD1565355	-5.67091	5.31235	2.92005e-102	4.68397e-87
Plekha5	-2.38139	4.88943	3.16082e-102	5.06282e-87
Arhgef40	2.62454	6.53182	3.25475e-102	5.20571e-87
Mef2c	-3.25866	4.76484	4.28856e-102	6.84928e-87
LOC103689996	6.08991	3.00663	5.1797e-102	8.26057e-88
Snx25	2.43067	6.80715	1.27245e-101	2.02638e-86
Ccl5	4.50344	9.29778	1.29008e-101	2.05149e-86
Hpcal1	-2.03219	5.82781	1.50629e-101	2.39186e-86
Clasp1	2.02841	7.95974	1.68068e-101	2.66495e-86
Stat2	2.00141	8.92839	1.73148e-101	2.74156e-86
Sh3bp4	1.89552	7.93841	1.74225e-101	2.75466e-86
Cyfip1	1.89867	8.70646	2.19206e-101	3.46089e-86
Tars	1.78204	7.61861	2.74309e-101	4.32467e-86
Tmem19	2.38136	5.57674	3.42187e-101	5.38713e-86
Ogfr	1.69304	8.5905	3.81055e-101	5.99049e-86
Zbtb18	1.80517	7.35775	5.05368e-101	7.93349e-86
Acp5	-3.64242	5.88437	6.5179e-101	1.02176e-85
Snx30	-3.72994	4.22646	1.29983e-100	2.03474e-85
Sbds	1.79687	7.27752	1.88842e-100	2.95192e-85
Srpk2	-2.02093	5.68022	2.81645e-100	4.39637e-85
Pagr1	2.36615	5.92487	3.33021e-100	5.19098e-85
Pde8a	2.29506	5.4907	3.87704e-100	6.03484e-85
Lamtor2	-1.88509	5.60908	4.48898e-100	6.97752e-85
Qprt	-6.09235	2.72824	5.73113e-100	8.89574e-85
Pik3ap1	-2.48584	7.05482	9.52171e-100	1.47587e-84
Micall1	2.12065	7.99894	1.17617e-99	1.82051e-84
Slc27a4	-3.34442	4.74513	1.63575e-99	2.52831e-84
Procr	2.0493	6.06778	2.6932e-99	4.15694e-84
Rarres1	-4.57417	3.15418	2.72962e-99	4.20728e-84
Vash1	-4.64525	3.57369	2.85222e-99	4.39011e-84
Zfp318	2.20878	7.71831	3.11167e-99	4.78278e-84
Clec4a3	-7.33623	2.38251	3.96197e-99	6.08126e-84
Zfp703	-2.33891	7.10062	4.28263e-99	6.56432e-84
Casz1	3.71716	6.35802	4.44202e-99	6.79919e-85
Lrrk2	-2.38985	7.14668	4.72386e-99	7.22056e-85
Vav2	-1.78804	6.82233	5.36456e-99	8.18855e-86
Suclg2	-2.47913	5.14086	7.13198e-99	1.08713e-83
Slc15a3	-2.07477	7.31459	8.35311e-99	1.27152e-83
Plpbp	2.23656	7.57849	9.97908e-99	1.51693e-83
Trim24	2.56255	5.84156	1.03059e-98	1.56446e-83
Ccdc107	-2.94962	4.74481	1.10105e-98	1.66912e-84
Ric8a	1.60986	7.12634	1.25529e-98	1.90033e-83
Homer3	2.20052	5.77793	1.90368e-98	2.87795e-83
Nsmaf	1.86141	8.48001	1.94318e-98	2.93364e-83
Atp11c	2.84396	5.24755	2.25085e-98	3.39349e-83
Traf1	2.10952	9.89381	3.29663e-98	4.96339e-83
Syk	-2.32595	7.28983	3.96854e-98	5.96688e-83
Flna	2.43727	11.6608	4.52794e-98	6.79869e-83
Suco	2.06058	8.19533	5.79819e-98	8.69413e-83
Creb3	1.60049	7.71303	5.86131e-98	8.77686e-83
Scamp2	1.63628	7.78469	6.32474e-98	9.45798e-83
Tmem132a	-3.48664	4.71964	6.57748e-98	9.82261e-83
Gbp5	2.10378	7.72534	6.69825e-98	9.98945e-83
Osmr	4.83746	4.58862	6.77711e-98	1.00934e-82
Cdon	-4.49593	5.62923	7.10164e-98	1.05625e-82
Sgpl1	1.73409	9.09204	9.94344e-98	1.47693e-83
Sbno2	1.76146	9.5952	1.34977e-97	2.00216e-82
Akap13	2.06731	10.2876	1.48552e-97	2.20056e-82
Tns3	-2.53024	5.76785	1.7036e-97	2.52024e-82
Med19	1.97216	5.88546	1.90826e-97	2.81922e-82
Rhod	6.36104	3.63439	2.08799e-97	3.08063e-82
Slpi	-5.61816	10.8999	2.099e-97	3.09273e-82
Ugt1a5	-5.87338	3.71984	2.28327e-97	3.35976e-82
Ift140	-2.10516	5.35268	2.46045e-97	3.61566e-82
Tdrd7	1.66667	7.05342	3.29011e-97	4.82842e-82
Rabgap1l	1.95073	7.8185	3.90226e-97	5.71917e-82
Rnf166	-2.71037	5.09641	4.02718e-97	5.89442e-82
Tmem241	3.68629	5.11339	4.29847e-97	6.28316e-83
Ctnnd2	-4.8296	3.53418	4.70762e-97	6.87213e-82
Tmem123	2.17367	10.3957	5.73117e-97	8.35524e-83
Abca7	2.09042	7.32434	6.08324e-97	8.85063e-82
Adgrg6	2.12111	8.16143	6.08701e-97	8.85063e-82
Chmp5	1.80868	6.81609	6.31257e-97	9.16652e-82
Pigr	-5.2684	3.27491	1.02357e-96	1.48438e-82
Timp2	-4.67548	3.74603	1.07773e-96	1.56087e-81
Ascc3	1.6442	7.37366	1.13595e-96	1.64303e-81
Slc44a2	-2.00091	6.7983	1.71651e-96	2.4795e-82
Ncoa1	-1.8744	6.24314	1.76413e-96	2.54496e-81
Rybp	1.77975	8.29003	1.84031e-96	2.65139e-81
Thoc7	-2.23688	4.92922	1.87132e-96	2.69255e-81
Nbn	1.97933	5.83519	2.34318e-96	3.3671e-81
Stxbp1	2.33004	7.31559	3.18547e-96	4.5715e-81
LOC100365697	-2.0881	6.97293	3.27651e-96	4.69605e-82
Fcmr	-3.16095	5.54136	4.26158e-96	6.09997e-81
Tnnt3	2.2559	6.87916	4.74592e-96	6.78446e-81
LOC100909712	-1.57367	7.65512	6.29311e-96	8.98458e-81
Actr8	1.80793	6.3452	7.44613e-96	1.0617e-80
Mdh1	-1.71156	6.35651	9.78216e-96	1.39298e-80
Haspin	-2.18564	5.10237	1.06864e-95	1.51979e-80
Mipep	-4.65373	2.85249	1.58766e-95	2.25501e-81
Clip2	2.24181	9.0502	1.61421e-95	2.28977e-80
Rgs12	2.2393	7.18783	2.01604e-95	2.85611e-80
Zfyve26	2.48852	8.03281	2.63552e-95	3.72893e-80
Rab8b	1.97884	9.32945	3.53593e-95	4.99649e-80
Cdk2ap1	-2.13821	5.82148	3.68356e-95	5.19844e-80
Ttyh2	2.80765	5.53865	3.84231e-95	5.41555e-80
Kpnb1	1.62325	9.31818	3.96059e-95	5.57513e-80
Plekhg2	2.8179	6.63567	5.22741e-95	7.34901e-80
Ctsf	-3.48482	4.56085	5.6244e-95	7.89706e-80
Rpl21-ENSRNOG00000000957	-2.07821	7.47131	6.48249e-95	9.09032e-80
Parp11	2.76672	4.73431	6.97514e-95	9.76874e-82
Lpcat2	-3.09625	4.47263	1.48046e-94	2.07077e-79
Rgs3	-2.67533	5.46372	1.5811e-94	2.20873e-79
Ankrd40	-2.19375	5.16057	2.0244e-94	2.82444e-79
Zfp366	2.93113	8.44888	2.12802e-94	2.96525e-79
Dgat1	-3.58109	5.08932	2.30024e-94	3.20119e-79
Idua	-1.95298	5.42957	2.32062e-94	3.22548e-79
Cplx1	6.16301	3.12557	2.65611e-94	3.68715e-79
Gxylt1	-1.81557	6.99692	4.29436e-94	5.95384e-79
Psph	2.5554	4.84969	5.02608e-94	6.95958e-79
Dcp1a	1.92086	7.08615	5.04555e-94	6.97778e-79
Cdkn2c	-3.99514	3.81907	5.1154e-94	7.06552e-79
Sqle	2.4693	6.54549	5.9323e-94	8.18361e-79
Stmn1	-3.14502	4.66111	5.94843e-94	8.19561e-80
Apobr	-2.17847	6.21565	6.77908e-94	9.32842e-79
Dnajc16	-2.52987	4.81087	9.73503e-94	1.33793e-78
Banf1	1.69295	7.53348	1.21555e-93	1.66851e-78
Fam3c	-3.4575	3.97468	1.39669e-93	1.91476e-79
Tshz1	-4.28132	3.51294	1.46063e-93	1.99993e-78
Dennd1a	-2.84941	4.06228	1.55712e-93	2.12942e-78
Anxa4	2.0888	8.97173	2.19728e-93	3.00114e-79
Sars	1.68022	8.28874	2.41358e-93	3.29249e-78
Ubr7	1.75157	6.4832	2.84042e-93	3.86998e-78
AABR07058886.1	2.25445	5.40508	3.46852e-93	4.71992e-78
Iars	1.77854	6.61712	4.02673e-93	5.47279e-78
Dusp4	1.96327	7.4391	5.76482e-93	7.82541e-78
Kdm4a	1.77859	8.68029	5.80214e-93	7.8664e-78
Rxra	-3.66433	4.59335	7.03424e-93	9.52514e-78
Zfp189	3.38862	3.9831	8.1911e-93	1.10781e-77
Zfp692	-3.93197	3.5135	1.07626e-92	1.4538e-77
Slc43a2	-2.76532	4.49394	2.0026e-92	2.7018e-77
Moap1	1.94449	5.99191	2.55923e-92	3.44856e-77
Atg16l2	-3.12854	4.86849	3.02832e-92	4.07568e-77
Gbp2	1.97717	7.8594	3.20144e-92	4.30343e-77
Wasl	1.82614	6.77482	4.92067e-92	6.60639e-77
Sema7a	2.04082	10.5919	5.25062e-92	7.0408e-77
Nmd3	-1.93157	5.94256	6.35703e-92	8.5141e-77
Inpp5b	2.067	7.54079	7.54424e-92	1.00919e-77
Map2k6	-4.73363	2.63294	8.85959e-92	1.18371e-76
Rassf1	1.59021	7.22165	1.24984e-91	1.66786e-76
Psma1	1.60908	7.51807	1.28886e-91	1.71786e-76
Mfng	-2.71346	4.39598	1.40784e-91	1.87418e-76
Npepl1	-2.21553	5.01111	1.72645e-91	2.29556e-76
Abi1	1.51639	8.21556	1.88635e-91	2.50515e-76
Fbf1	-2.56856	4.43272	1.96312e-91	2.60396e-76
Ppp1r11	-1.65416	7.1202	2.0115e-91	2.66493e-76
LOC690617	2.3891	5.98586	2.31187e-91	3.0592e-76
Engase	-3.31688	3.96399	2.53891e-91	3.35562e-76
Capn13	2.29424	6.45475	2.64069e-91	3.48597e-77
Focad	-2.87971	4.53401	3.24781e-91	4.28229e-76
Lair1	-8.45461	2.57826	3.53968e-91	4.66156e-76
Bin2	-2.06429	6.25125	5.59064e-91	7.35379e-76
Cep120	-2.32105	5.65627	5.88389e-91	7.73031e-76
Atp6v0b	1.97596	8.76964	5.94933e-91	7.80699e-76
Itgb8	4.23777	3.97772	6.02112e-91	7.89181e-76
Sema4c	1.75648	6.8604	6.73119e-91	8.81203e-76
Mad2l1bp	2.54771	5.33323	8.67492e-91	1.13432e-75
Slc6a9	4.57537	3.87144	1.09194e-90	1.42611e-75
Fosl1	-3.7355	4.33456	1.2141e-90	1.58379e-76
R3hdm4	-1.70744	6.35197	1.43245e-90	1.86641e-75
Cd200r1	-4.10589	4.24202	1.74761e-90	2.27436e-75
Xpo1	1.73164	8.48083	2.89698e-90	3.76573e-75
Cebpa	-3.92492	4.05575	3.42616e-90	4.44837e-75
Daglb	-2.24477	6.24421	4.46414e-90	5.78922e-75
RGD1563888	-1.83062	6.72867	4.90345e-90	6.35146e-77
Mrc2	3.44588	5.31881	6.31607e-90	8.17165e-75
Egln1	-3.37291	4.36857	8.52995e-90	1.1023e-74
Tent5c	-2.05366	7.15225	1.27873e-89	1.65053e-74
Fam149a	-5.75786	2.70067	1.49078e-89	1.92199e-74
Smyd2	-2.31783	5.22274	1.58215e-89	2.03741e-74
Zmym1	2.10307	5.52581	1.73902e-89	2.23681e-74
Resf1	1.79337	8.56056	3.29065e-89	4.22767e-74
Rpl10	-1.62231	9.82793	4.51317e-89	5.79156e-74
Pabpc4	-1.87517	6.30125	8.26022e-89	1.05877e-73
Dnpep	1.63391	7.75734	1.12204e-88	1.43652e-73
Ttc5	-3.28368	4.50203	1.18441e-88	1.51462e-73
Cyb561a3	-3.60109	6.87392	1.27356e-88	1.62674e-73
C1qtnf1	3.33791	7.58477	1.46149e-88	1.86462e-74
Cd300a	-2.99913	4.53451	1.61769e-88	2.06152e-73
Dpp4	-2.74382	6.35319	1.73407e-88	2.20729e-73
Tjap1	1.62707	7.01784	1.77679e-88	2.25907e-73
Evx1	-8.61902	2.2716	2.15706e-88	2.7394e-73
Psmd1	1.5292	7.86019	2.28527e-88	2.89887e-73
Ptpn2	1.84324	7.39541	2.29234e-88	2.90451e-73
Lif	2.0169	6.14485	3.78935e-88	4.79579e-73
LOC103690175	1.90497	6.44967	3.87953e-88	4.9043e-73
Micos13	-2.64863	4.66587	4.27089e-88	5.39286e-73
Pibf1	2.35222	5.12811	6.16275e-88	7.77282e-74
Rab30	-3.13927	4.50018	7.25001e-88	9.13369e-73
Itgb1bp2	-4.24595	2.92803	7.28872e-88	9.17199e-73
Tagap	-2.67095	5.04508	8.83777e-88	1.11086e-72
Dhx38	-1.91952	7.62424	1.03218e-87	1.29593e-73
Wdr1	1.63012	10.4515	1.39175e-87	1.74538e-72
AABR07026294.1	2.08493	4.96899	1.59556e-87	1.99871e-72
Fam219a	2.70336	5.25371	3.72544e-87	4.66144e-72
Sh3bgrl3	-1.76693	7.07882	3.98256e-87	4.97752e-72
Cwc25	-1.72101	7.33425	5.36952e-87	6.7034e-72
Ttc28	-2.75389	4.40149	8.73561e-87	1.08934e-71
Irs2	-2.08748	6.50698	8.99736e-87	1.12071e-72
Ifi44l	3.75308	5.20176	9.08335e-87	1.13014e-71
Ebi3	1.81093	8.51982	9.87081e-87	1.22674e-71
Eef1g	-1.66187	9.35514	1.99974e-86	2.48246e-71
Rras	2.145	5.9517	2.02862e-86	2.51549e-71
Pdcd4	-2.15115	5.83136	3.66697e-86	4.54194e-71
Gtf2a1	2.05389	6.90413	4.1942e-86	5.18915e-71
Sv2c	6.47309	3.94939	4.61418e-86	5.70237e-71
Epcam	-6.54128	2.78782	5.18853e-86	6.40499e-71
Cxcr5	2.00577	6.87085	5.64685e-86	6.96297e-71
Sbf2	1.62718	6.78038	7.26623e-86	8.94978e-71
Lrrc25	-2.78159	4.73264	7.56081e-86	9.30224e-71
Xkr8	2.95463	4.75664	1.04796e-85	1.2879e-70
Myo1g	1.7	10.6317	1.14216e-85	1.4021e-70
Hbegf	-3.93694	4.13365	1.67548e-85	2.05451e-70
Arpc5	1.5928	9.58421	1.89211e-85	2.31758e-70
Ptk2	-2.07795	5.23634	1.9606e-85	2.3988e-71
Cpsf1	-2.34859	5.90044	2.09455e-85	2.55985e-70
Arhgap8	3.96004	4.28164	2.17038e-85	2.64959e-70
Treh	7.65075	3.39848	2.19851e-85	2.68097e-70
Parvg	-1.55477	7.38966	2.26668e-85	2.76104e-70
Hif1a	1.79696	9.04498	2.41693e-85	2.94082e-70
Slc26a6	1.71086	6.01301	3.37145e-85	4.09772e-70
Nfkbil1	2.28927	5.62126	4.15157e-85	5.04034e-70
Capn5	-3.28255	4.42356	4.74828e-85	5.75846e-70
Fgfr1op	-2.25228	5.6333	4.93247e-85	5.97527e-70
Arhgap42	2.94789	3.92863	4.97169e-85	6.01618e-70
Arhgap28	2.07438	5.93756	5.3727e-85	6.49432e-70
Txnrd1	2.2337	8.97726	6.49583e-85	7.84332e-70
Add3	-2.57515	4.76269	6.9626e-85	8.39774e-70
Tada3	1.74552	6.29271	7.84766e-85	9.45489e-70
Cd86	2.03112	9.87093	7.95485e-85	9.57358e-71
C2cd5	-2.61663	3.81412	1.28034e-84	1.53919e-69
Dnajc7	1.50248	7.73076	1.49533e-84	1.7957e-69
Igsf3	4.44342	4.79059	1.57161e-84	1.88524e-69
Cldn1	-8.22884	2.37684	1.60904e-84	1.92805e-69
Zfp365	-3.97852	3.41598	2.17398e-84	2.60218e-69
Itgad	-5.17372	8.06636	3.25925e-84	3.89697e-69
Phip	1.68125	7.16936	4.82869e-84	5.76726e-69
Mapk1ip1l	1.72102	7.08263	4.91724e-84	5.86666e-70
Plbd2	1.6331	6.92043	5.14359e-84	6.13009e-69
Dhx58	3.36251	7.53516	5.26898e-84	6.27275e-69
Fgr	-3.00918	5.26626	5.63345e-84	6.69943e-69
Clnk	-5.16346	3.86211	6.65208e-84	7.9023e-70
Sfmbt2	3.78679	4.26936	7.56422e-84	8.9762e-69
Chn2	-4.68312	3.37341	8.65746e-84	1.02625e-68
Rpl3	-1.70831	9.74852	9.62273e-84	1.13945e-68
Ext1	-2.47238	5.05227	9.95807e-84	1.17789e-68
Ddx58	2.89274	5.58244	1.03077e-83	1.21794e-69
Nlrp3	-3.68334	5.44193	1.13696e-83	1.34197e-68
Kras	-2.6413	5.06764	1.22515e-83	1.44453e-69
Adrm1	1.64613	7.81477	1.33632e-83	1.57393e-68
Stx3	-2.12578	5.64762	1.46129e-83	1.71928e-69
Sdcbp	-1.76155	8.35852	1.6336e-83	1.91996e-68
Slc20a1	1.81903	8.63726	1.69354e-83	1.98829e-68
Mob1a	1.42491	9.12685	1.73643e-83	2.03648e-68
G6pd	2.25366	8.36099	2.61471e-83	3.06326e-68
Tnip1	1.58649	9.36719	2.79761e-83	3.27406e-68
Mink1	-1.52965	6.74095	4.90416e-83	5.73329e-68
Plcb3	2.0275	6.47878	6.24131e-83	7.28879e-68
Slc2a6	2.86549	7.42279	6.43411e-83	7.50601e-68
Usp25	1.68861	7.99494	1.37295e-82	1.59998e-67
Ell2	-2.176	8.03776	1.39682e-82	1.62608e-67
Slc35b2	1.74491	7.3584	1.44835e-82	1.6843e-67
Dapk1	-3.04631	4.40842	1.51503e-82	1.75999e-67
Slc41a1	-2.75719	5.80391	1.58573e-82	1.84018e-68
Zdhhc5	1.64734	7.58611	1.98752e-82	2.30402e-67
Iqgap2	-2.51538	4.83031	2.00545e-82	2.32237e-67
Anxa3	2.39598	7.77807	2.0212e-82	2.33815e-68
Ly6e	-2.43178	7.5497	2.02675e-82	2.34212e-67
Xpot	1.61744	6.31041	3.69061e-82	4.26041e-67
Rbck1	-1.5973	6.76284	4.66154e-82	5.37563e-67
Gna13	-1.90359	9.58425	5.51536e-82	6.3536e-67
Lexm	5.58464	3.61673	6.64837e-82	7.65082e-67
Dscaml1	-7.69033	3.1066	6.70324e-82	7.70594e-67
Arhgef10l	1.81923	6.76005	7.37321e-82	8.4673e-67
Ddt	-2.51499	4.26275	7.45163e-82	8.54845e-67
Actn1	1.91037	9.25647	9.11061e-82	1.04408e-66
Jund	-2.18244	9.60467	1.02756e-81	1.17637e-66
Nlrc5	1.65427	8.0653	1.33415e-81	1.52577e-66
Etv6	2.10308	7.61018	1.37928e-81	1.57575e-66
Mrps15	-3.14195	4.25082	1.42074e-81	1.62143e-66
Tmem164	-2.76965	3.93493	1.48191e-81	1.6895e-66
Rps27l	2.24035	6.85168	1.58912e-81	1.80986e-66
Krtcap2	-2.37814	4.55212	2.03229e-81	2.31221e-66
LOC100359583	-1.6445	8.46918	2.16238e-81	2.45547e-66
Plekhg3	-3.85208	3.84676	2.16266e-81	2.45547e-66
Cbx4	-1.87992	6.22421	2.86813e-81	3.2531e-66
RGD1309540	-2.63038	3.84701	3.07416e-81	3.4832e-66
Sesn2	1.77255	7.89058	3.71491e-81	4.20489e-67
Pdk3	-2.49875	4.1528	4.13577e-81	4.67647e-66
Mrps26	-3.07358	3.61139	5.29566e-81	5.98187e-66
Bcl2l12	1.69287	5.69969	7.16483e-81	8.08497e-67
Vsig10l	2.97914	5.86198	8.72599e-81	9.83657e-66
RGD1304884	-4.46293	3.30709	9.0736e-81	1.0218e-65
Map3k6	-3.96069	4.1857	1.42517e-80	1.60327e-65
Cemip2	-2.64482	6.63232	1.89713e-80	2.13205e-65
Itpr1	-2.25027	6.66553	2.11058e-80	2.36952e-65
Tbk1	1.46515	7.60519	3.29339e-80	3.69368e-65
Acot7	-1.71576	5.65697	4.1566e-80	4.65708e-65
Mea1	1.68342	7.59998	6.36062e-80	7.11925e-65
Evi2b	-3.89734	3.79474	6.64014e-80	7.42458e-65
Hgs	1.71189	7.84815	7.27383e-80	8.12489e-65
Il3ra	1.8066	6.77354	7.52921e-80	8.40166e-65
Xylt2	-2.59056	5.2816	8.61868e-80	9.60766e-65
Fnbp1l	2.49374	6.37028	8.92413e-80	9.93812e-65
Manba	-2.4873	3.7124	9.88537e-80	1.09975e-64
Ube2z	1.87837	9.3508	1.2719e-79	1.41357e-64
Prokr1	-7.11327	2.68852	1.67579e-79	1.86057e-64
Hdac5	-2.0802	4.99844	1.88456e-79	2.09025e-64
Emc9	1.42353	8.90056	2.34322e-79	2.59636e-64
Il15	3.7967	3.78737	2.62326e-79	2.90374e-64
Zfp335	1.62879	7.47535	2.69234e-79	2.97722e-64
Inhba	6.11167	4.95395	2.95659e-79	3.26616e-65
Actn4	1.65762	9.51547	3.08287e-79	3.40226e-64
Wdr33	1.71882	7.3643	5.11076e-79	5.6346e-64
Slc4a4	-2.74255	4.06584	5.83e-79	6.42114e-64
Aldoa	1.61797	10.6318	6.5352e-79	7.19067e-64
LOC679149	-6.26537	2.171	7.43313e-79	8.17052e-64
Il34	5.30831	3.27809	8.37101e-79	9.19228e-64
Ero1b	2.5637	6.64668	8.70372e-79	9.54814e-64
Cep350	1.76197	7.44062	1.25824e-78	1.37894e-63
Lilra5	-10.7766	1.78607	1.46414e-78	1.603e-63
Dop1b	2.11477	7.65659	1.47927e-78	1.61796e-63
Dop1a	-2.14193	5.09819	2.01131e-78	2.19771e-63
Utp23	2.35608	5.02495	2.08922e-78	2.28058e-63
Slc6a16	-7.07449	2.37193	2.0985e-78	2.28844e-63
Sgsm3	-2.46569	4.57861	2.23062e-78	2.43012e-63
Psme1	1.41695	8.85475	2.36206e-78	2.57078e-63
Gsto1	-2.68337	4.31533	2.42285e-78	2.63434e-63
Stx16	-1.83251	5.54427	3.48893e-78	3.78974e-63
Slc25a24	2.11599	5.89006	3.86679e-78	4.19606e-63
Znfx1	2.393	7.4673	4.70852e-78	5.10444e-63
Map3k14	1.84492	8.01679	6.00386e-78	6.50232e-63
Rae1	1.54191	6.93603	6.08521e-78	6.58396e-63
Cep131	-3.13826	3.94155	8.73109e-78	9.43744e-63
Nfkbib	1.68138	9.20852	1.09587e-77	1.18337e-62
Slc39a1	1.61772	7.39723	1.54268e-77	1.66423e-62
Sqstm1	1.89355	10.7562	2.43348e-77	2.62264e-62
Creb3l2	-3.10989	4.74142	2.47989e-77	2.67005e-62
Klri1	-3.79557	3.59989	3.50757e-77	3.77286e-62
Tbxas1	-5.21358	4.85136	3.81882e-77	4.10365e-62
Lrpap1	-2.55591	4.37401	3.83494e-77	4.11697e-62
AABR07006033.1	-8.2653	2.76081	3.93904e-77	4.22461e-62
Anxa5	2.45133	7.38044	4.31301e-77	4.6212e-62
Cap1	1.43334	10.739	4.54642e-77	4.86657e-62
St6gal1	-2.12752	4.90655	4.99397e-77	5.34045e-62
Kctd10	1.61815	6.76172	5.32341e-77	5.68723e-62
Psmd8	1.61985	7.61405	5.37809e-77	5.7401e-63
Ago2	1.85826	7.63663	6.1252e-77	6.53118e-62
Plec	3.4826	9.87008	6.96379e-77	7.41818e-62
Slc16a3	-2.85824	8.22235	7.51028e-77	7.99261e-62
Mical2	-3.74981	3.83037	1.04971e-76	1.11605e-62
Abcg2	-5.829	2.66257	1.24705e-76	1.32459e-61
Fgf18	-5.22208	2.57604	2.00385e-76	2.12639e-61
Arrb2	1.67574	6.5138	2.24609e-76	2.38116e-61
Mycbpap	-6.26076	2.40551	2.36218e-76	2.50183e-61
Nkiras2	1.96209	4.99545	2.45801e-76	2.60082e-61
Top2b	-1.64848	6.28693	3.14253e-76	3.32193e-61
Inpp5f	-1.87445	5.63366	3.52428e-76	3.72191e-61
Nsmf	-2.87101	4.37023	3.68651e-76	3.88951e-61
Irf9	2.00359	6.67813	4.09732e-76	4.31882e-61
Hexim1	-1.7151	7.19497	4.59486e-76	4.83863e-61
Tor3a	1.43284	6.81071	5.2375e-76	5.51011e-61
Cdh17	-4.03515	2.94861	5.47586e-76	5.75539e-61
Pla2g4a	-5.99457	2.2951	5.57636e-76	5.85544e-61
Psen2	1.85084	7.7683	6.55089e-76	6.8722e-61
Fpgt	2.5285	4.6108	6.96107e-76	7.29557e-61
AABR07018321.1	-3.26714	3.88745	7.62443e-76	7.98323e-61
Tob1	-1.88118	6.3758	7.75011e-76	8.10713e-61
Nedd9	-1.48701	6.99031	7.84761e-76	8.20135e-61
Aen	2.26063	6.42112	1.08968e-75	1.13772e-60
Nwd1	-5.01371	2.5089	1.53913e-75	1.60547e-60
Adap2	-4.5963	2.45382	2.41912e-75	2.521e-60
Tbpl1	-1.96959	4.49829	2.63442e-75	2.74278e-60
AABR07044408.3	2.01656	5.15619	2.67685e-75	2.78432e-60
Gtf2f1	-1.91636	7.50814	2.68657e-75	2.79181e-60
Fam107b	-1.78689	8.10018	2.8836e-75	2.99374e-60
Srsf5	-1.36039	8.29485	3.41678e-75	3.54395e-60
Smarca2	-1.95323	5.96304	4.29518e-75	4.45086e-60
Aebp2	1.80781	7.31079	4.32882e-75	4.4815e-60
Dffb	2.01726	4.92969	4.51185e-75	4.66661e-60
Scmh1	-2.86566	4.34158	4.62849e-75	4.78277e-60
Zscan26	-3.30872	4.32955	4.67725e-75	4.82864e-61
Disc1	-3.95243	2.82874	6.53528e-75	6.7405e-61
Zfp46	2.38105	5.02977	7.54371e-75	7.77333e-60
Eya2	-4.36539	3.2502	8.05728e-75	8.29478e-60
Esam	-3.21681	3.81108	8.11952e-75	8.35108e-60
Abi3	-3.51159	3.97123	8.2012e-75	8.42723e-60
Txn1	2.06465	8.13372	9.20376e-75	9.44863e-60
Chordc1	1.78855	6.81834	1.06485e-74	1.09217e-59
Ppp1r18	1.6894	7.63067	1.09799e-74	1.12511e-59
Wscd2	-6.55613	2.01627	1.10432e-74	1.13054e-59
Stk10	-2.03514	6.57035	1.22331e-74	1.2512e-59
AABR07044631.2	-6.6369	3.16299	1.29305e-74	1.3213e-59
Sc5d	2.16488	6.84723	1.78267e-74	1.81994e-59
Kif13a	-2.84387	4.31819	2.03194e-74	2.07251e-59
Nr1h3	-3.55312	3.62391	2.05029e-74	2.08929e-59
Dph2	2.06559	5.31906	2.23553e-74	2.27595e-59
Srgn	1.5509	10.0685	2.25019e-74	2.28876e-59
Tmtc3	2.26899	5.52077	2.53385e-74	2.57491e-59
Clec4a2	-10.7236	1.73174	2.65616e-74	2.69673e-59
Depdc7	2.34483	4.81144	3.42872e-74	3.47789e-59
Ppp1cc	-1.35436	6.98941	3.47346e-74	3.52003e-59
Gon7	1.59032	6.20589	3.5351e-74	3.57921e-59
Vps9d1	1.79055	5.78719	4.23434e-74	4.28324e-59
Serpinb8	-5.65778	2.39805	4.49746e-74	4.54524e-59
Nrros	-1.54082	7.03106	4.53676e-74	4.58076e-59
AABR07018038.3	1.69273	7.27533	4.61947e-74	4.66001e-59
Wdr11	-3.40124	3.7993	4.71456e-74	4.75159e-60
Fbxo39	5.12637	3.10395	5.06895e-74	5.1041e-60
Atp5mc2	-1.90925	7.21111	5.08256e-74	5.11314e-59
Nosip	1.63265	6.55051	5.57448e-74	5.60291e-60
Swap70	2.21671	9.646	6.07773e-74	6.10317e-59
Socs2	2.23273	5.62752	6.23169e-74	6.25208e-59
C1qbp	-1.95786	6.28015	6.69795e-74	6.71377e-60
Pip4k2c	1.40402	7.17422	8.08293e-74	8.09467e-59
Kif23	-4.03748	3.67157	1.02326e-73	1.02382e-58
Myo6	-1.94951	5.60854	1.22094e-73	1.22049e-58
Cybb	-2.17577	6.40979	1.55252e-73	1.55056e-58
Tmem43	1.90788	7.90664	1.64515e-73	1.64158e-58
Gatm	-4.84178	3.81933	1.7123e-73	1.70704e-58
Hmgn3	1.63909	6.93706	2.1056e-73	2.09724e-58
Psap	-1.86294	11.6342	4.18824e-73	4.16785e-58
Angptl4	-5.67273	3.07193	4.22102e-73	4.19669e-58
Plk3	-1.93017	4.73262	4.57121e-73	4.54077e-59
Tor4a	1.91304	6.36128	5.52439e-73	5.48266e-58
Fkbp1a	1.93971	7.58312	5.69321e-73	5.64513e-58
Pttg1ip	1.62759	8.81133	6.44069e-73	6.38057e-58
Snx6	1.55156	6.56289	8.55754e-73	8.47004e-58
Gle1	1.42847	6.39302	9.99034e-73	9.87933e-58
Smpdl3b	2.54352	4.72531	1.01502e-72	1.00285e-57
Pccb	-2.60706	4.24215	1.10042e-72	1.08625e-59
Camkk1	-2.93449	4.16603	1.22964e-72	1.21272e-57
P2ry6	-4.91965	3.43504	1.44626e-72	1.42509e-57
Lgals9	-3.36454	3.46466	1.58242e-72	1.55786e-57
Slc25a20	-2.17902	5.64091	1.59853e-72	1.57231e-57
Vopp1	1.52691	7.48727	1.70267e-72	1.67326e-57
Catsperg	3.22409	5.93261	2.08014e-72	2.04239e-57
Ezr	-1.82599	9.28177	2.14015e-72	2.09817e-57
Helz	-2.15879	5.45295	2.14075e-72	2.09817e-57
Cytip	1.75874	9.65354	2.72617e-72	2.66957e-57
Stx4	1.33944	7.0482	2.87245e-72	2.81032e-57
Psma4	1.50038	7.48011	4.43802e-72	4.33817e-57
Naxe	-2.82606	4.08936	5.09767e-72	4.97857e-57
Rarg	1.97031	6.46891	5.32943e-72	5.20032e-57
AABR07021544.1	-1.67736	5.87807	5.47692e-72	5.33951e-57
Scp2	-1.64684	6.57869	7.16183e-72	6.97599e-57
Alox15	-5.87095	2.12089	8.16468e-72	7.9458e-57
P2rx1	-6.67993	3.11647	8.21535e-72	7.98807e-57
Senp6	-1.55631	6.53261	9.67637e-72	9.40039e-57
Spata5	1.85771	5.43892	1.64422e-71	1.59592e-56
Kri1	1.41771	6.32308	1.76007e-71	1.70687e-56
Itsn2	-1.4375	7.31307	1.88775e-71	1.82908e-56
Mx1	3.25772	10.1696	2.628e-71	2.54409e-57
Nadk	-1.34582	6.84787	2.75172e-71	2.66152e-56
Adpgk	-1.72095	5.66436	3.18969e-71	3.08244e-56
Klhl6	-3.59152	5.04513	3.55574e-71	3.43317e-56
Dph5	2.62722	4.38052	4.01013e-71	3.86851e-56
Chd6	-2.50086	5.44817	4.20592e-71	4.05385e-56
Tfeb	-2.66078	4.89721	5.3734e-71	5.1746e-56
Tubb5	1.61944	9.9727	5.98605e-71	5.75955e-56
Tubb4b	1.70985	7.983	6.04244e-71	5.80875e-56
Cbx3	-1.62215	5.14305	6.46782e-71	6.21226e-56
Ntn4	4.13791	3.07858	9.43162e-71	9.05107e-56
LOC690000	2.29337	6.65483	1.05848e-70	1.01489e-55
Rnf145	-1.41084	7.12832	1.3881e-70	1.32978e-55
AABR07018038.1	1.84145	8.59683	1.6957e-70	1.62305e-55
Psmd4	1.51043	7.54412	1.71972e-70	1.64461e-55
Rbm34	1.81483	5.40727	1.83751e-70	1.75574e-55
Ctdp1	-1.89584	7.11422	2.34689e-70	2.24051e-55
Ap2a2	-2.00588	6.50518	2.48763e-70	2.37282e-56
RGD1305464	-2.28381	4.84605	2.8013e-70	2.6697e-55
Nedd4	-2.43278	4.44659	3.44009e-70	3.27565e-55
Pus10	1.82921	5.91596	3.53766e-70	3.36566e-55
Fam43a	-2.6148	5.08632	3.62114e-70	3.44211e-55
Atp1a1	-1.9198	8.70722	4.19726e-70	3.98631e-55
Gtpbp2	1.71029	6.74202	4.27162e-70	4.05345e-55
Cmtm7	1.76224	8.19808	4.76173e-70	4.51465e-55
Lig4	2.15881	4.96579	5.58852e-70	5.29398e-55
Fbxw9	2.46671	4.19923	6.11284e-70	5.7857e-56
Smtnl2	-6.68425	3.12063	1.15016e-69	1.08768e-54
Isg20	2.67474	4.70925	1.2014e-69	1.13516e-54
Ryk	-3.05201	4.30499	1.36621e-69	1.28977e-54
Rsrp1	1.55132	9.61951	1.55768e-69	1.46928e-54
Retsat	-1.53557	5.72762	1.79053e-69	1.68747e-54
RGD1310127	-2.99246	4.42257	1.86293e-69	1.7542e-54
Ssrp1	-1.77062	7.08819	2.09651e-69	1.97248e-54
Psmd11	1.47709	7.74788	2.43281e-69	2.28692e-54
Akap8l	-2.02919	5.4936	2.88094e-69	2.70587e-54
AABR07045485.1	1.94071	8.35016	2.98349e-69	2.79981e-54
Scn4b	5.0897	3.58965	3.27221e-69	3.06815e-54
Tph1	3.76365	3.7982	3.83738e-69	3.59502e-54
Fyco1	-1.40983	6.18453	3.92171e-69	3.6709e-54
Pacs1	-2.43407	5.05522	4.24143e-69	3.96682e-54
Pigt	-1.68979	5.91872	4.63157e-69	4.32803e-55
Cdc42ep4	-2.66177	5.20494	5.22161e-69	4.87527e-54
Fto	-2.47688	4.68121	5.28948e-69	4.93446e-54
Clic2	1.90343	8.02502	5.69579e-69	5.30901e-54
Tcf20	1.57891	8.3985	5.85607e-69	5.45381e-54
Lrrfip1	1.50646	8.61191	6.39786e-69	5.95335e-54
Usp2	-5.71936	2.55494	6.63469e-69	6.16853e-54
Tlr1	-4.68638	4.78765	6.97258e-69	6.47722e-54
Lrrk1	1.55052	9.0979	7.38153e-69	6.85135e-55
Rras2	1.48571	6.89463	7.73015e-69	7.16891e-54
Usp31	-2.12169	5.75575	8.20304e-69	7.60107e-55
Tmem165	-1.71234	5.90383	8.97235e-69	8.30695e-54
Dnajc14	1.60865	6.70972	9.08501e-69	8.4042e-54
Tmem158	-7.45894	2.21982	9.27856e-69	8.57606e-54
Atl2	-1.79403	5.48331	1.2954e-68	1.19632e-53
Ctsh	-1.67733	6.99206	1.55643e-68	1.43618e-53
Ifitm1	-2.83881	8.42	1.67743e-68	1.54654e-53
Rbm17	1.44257	7.67921	2.03267e-68	1.8725e-53
Adcy4	-4.45915	5.50113	2.08583e-68	1.91987e-53
Dgat2	2.03292	6.54723	2.12374e-68	1.95313e-53
Fut8	-2.0401	5.69381	2.23928e-68	2.05768e-53
Acat1	-1.59018	5.28967	2.3575e-68	2.1645e-53
Hmgn2	-1.48324	7.1802	2.7328e-68	2.507e-53
Slc7a7	-3.46309	2.62856	3.22914e-68	2.95986e-53
Bscl2	-1.93123	4.36648	3.70431e-68	3.3926e-53
Fam117b	-2.26367	6.75682	3.93077e-68	3.59701e-53
Ube2a	1.58238	6.38458	4.92996e-68	4.50763e-53
Smpdl3a	-2.70821	4.02998	5.09723e-68	4.65671e-53
Echdc1	2.61767	5.6358	5.57331e-68	5.08743e-53
Sil1	-2.2547	4.51502	5.69164e-68	5.19115e-53
Spdl1	2.43788	5.30958	5.73786e-68	5.22898e-54
RGD1562339	-2.84148	3.44188	5.76708e-68	5.25128e-53
Tesk2	1.8918	5.9617	7.47424e-68	6.80014e-53
Nploc4	1.79201	8.33866	8.27814e-68	7.52534e-54
Prkra	-3.28241	2.83242	9.41828e-68	8.55475e-53
Gmppa	-1.73294	4.88246	1.13742e-67	1.03228e-53
Dgcr8	1.88239	6.19819	1.28921e-67	1.16909e-53
Ptcd3	-1.84506	6.52851	1.9276e-67	1.74655e-52
Snrpe	-2.05212	5.28524	1.97806e-67	1.7908e-52
Tec	1.89728	7.18012	2.2322e-67	2.01923e-53
Cherp	1.81626	8.08069	2.49763e-67	2.25748e-52
Filip1l	1.47059	7.38887	2.80371e-67	2.53205e-52
Pja2	1.43618	7.25607	2.94533e-67	2.65778e-52
Mk1	1.94732	5.85395	3.05839e-67	2.75755e-52
Fbxw17	2.15913	5.23819	3.26462e-67	2.94109e-52
Plcb4	-2.37053	5.08626	3.31989e-67	2.98844e-52
Rpl31	-1.65672	7.97468	3.84883e-67	3.46175e-52
Nrg2	-6.35872	2.23511	4.19171e-67	3.76708e-52
Ro60	2.38173	4.67475	4.77305e-67	4.28604e-52
Srd5a3	1.63595	6.03303	5.25378e-67	4.71388e-52
Gmip	1.4854	7.81624	5.36705e-67	4.8116e-53
Mycl	-2.00331	7.6191	7.17163e-67	6.4242e-52
Myo1c	1.52193	8.04301	8.50246e-67	7.61015e-52
Ccser2	1.6764	5.54025	8.80538e-67	7.87489e-52
Mfsd6	-3.0838	3.77975	1.04132e-66	9.3053e-52
Sp140	1.47202	8.11286	1.10571e-66	9.87264e-52
Phgdh	1.84594	6.50082	1.11978e-66	9.99024e-52
Heph	-7.61739	2.13078	1.15694e-66	1.03134e-51
Pink1	-2.64998	4.89567	1.24374e-66	1.10782e-51
Kpna1	-1.61074	7.0129	1.2548e-66	1.11678e-51
Plekha3	-2.32381	5.4783	1.39519e-66	1.24072e-51
Havcr2	-2.21718	8.3143	1.40555e-66	1.24893e-51
Cnn2	1.51013	8.72559	1.41405e-66	1.25546e-51
Mov10	2.89835	7.48883	1.4813e-66	1.31412e-51
Hm13	-1.59509	7.62208	1.74159e-66	1.54379e-51
Rps6ka5	-2.84082	3.93327	1.79837e-66	1.59284e-51
Traf5	2.12007	5.45147	1.92439e-66	1.7031e-51
B3gat3	1.43777	7.27105	2.11413e-66	1.86952e-51
Ift122	1.76201	5.29463	2.18496e-66	1.9306e-51
Mical1	-1.98739	6.46282	2.20705e-66	1.94856e-51
Gca	1.84064	5.81488	2.32347e-66	2.04971e-51
Prmt2	1.61535	5.90774	2.32611e-66	2.0504e-52
Plpp1	-2.41602	4.04928	2.37166e-66	2.08888e-52
Phf2	-1.96554	6.16929	2.40936e-66	2.12039e-51
Arrdc2	2.28467	5.61564	2.7395e-66	2.40901e-52
Tor2a	-2.46324	4.15161	3.02054e-66	2.65404e-51
Dnajc13	1.43474	8.30997	3.03261e-66	2.66252e-51
Prkar2a	-2.42817	4.72171	3.2327e-66	2.83593e-51
Rpap3	-2.53223	4.1026	3.6104e-66	3.16476e-52
Lbh	-2.51819	3.92841	3.91882e-66	3.43239e-51
Tepsin	1.51224	5.76822	4.24136e-66	3.71194e-51
Rassf2	1.51029	8.75746	4.41427e-66	3.86021e-51
Psat1	2.7065	5.23241	5.22e-66	4.56119e-51
Nup54	1.48239	6.30834	5.36061e-66	4.68035e-51
Ghitm	1.47324	8.49772	5.70694e-66	4.9788e-51
Abhd2	1.48107	6.23051	5.8583e-66	5.10681e-51
Rgs18	-5.16413	3.03189	6.18257e-66	5.38523e-51
Dcun1d3	2.86603	4.2978	6.57335e-66	5.72109e-51
Kars	1.39015	8.49254	7.11508e-66	6.18771e-51
Cab39	1.30288	8.73972	9.41524e-66	8.18162e-51
Tubb2a	1.93915	5.86729	1.04476e-65	9.0716e-51
Pkm	1.54789	8.5422	1.14313e-65	9.91795e-51
Rtn4	1.49334	8.15302	1.23716e-65	1.07253e-50
Slc12a6	-1.8023	6.18586	1.32826e-65	1.1506e-50
Xiap	1.50736	6.24484	1.52734e-65	1.32202e-50
Anxa2	2.03968	10.0433	1.53275e-65	1.32566e-50
Skap2	-1.62313	6.89045	1.62544e-65	1.40473e-50
Arhgef9	2.20789	5.98535	1.64511e-65	1.42061e-50
Tnfsf9	1.6273	6.34643	1.86108e-65	1.60585e-50
Papss1	-1.84243	5.77585	2.4284e-65	2.09374e-50
B4galt5	1.61182	7.84202	2.73987e-65	2.36044e-50
Cyp1b1	5.80387	3.78676	2.80355e-65	2.41342e-50
Ppp5c	-1.94684	5.60299	2.84676e-65	2.44871e-50
Tnfaip8l2	-3.08315	3.92808	2.92982e-65	2.51819e-50
Mcm5	-1.91989	6.65131	3.17304e-65	2.72511e-50
Fnta	1.38211	6.54665	3.33621e-65	2.86302e-50
Copg1	1.32608	8.34221	3.73268e-65	3.20076e-50
Rnf167	-1.39165	6.28288	3.76631e-65	3.22709e-50
Junb	-1.35074	10.5609	4.00157e-65	3.42601e-51
Map4k5	-2.20217	4.84642	4.03284e-65	3.45011e-50
Stim1	-1.39303	6.61203	4.29011e-65	3.66736e-50
Ggnbp2	1.46914	7.08761	4.73679e-65	4.04607e-51
Slc39a8	-3.1513	4.55022	5.19094e-65	4.43057e-50
Mapk4	5.77121	3.29812	5.60731e-65	4.78225e-50
Zc3h7a	1.3483	8.0836	5.94821e-65	5.06907e-50
Rexo4	-2.19081	5.5272	7.2256e-65	6.15291e-50
Atad1	1.44606	6.79724	8.10471e-65	6.89619e-50
Sptlc2	1.54502	6.2048	8.88738e-65	7.55633e-50
Zcchc24	-5.06727	3.20662	9.29603e-65	7.89769e-50
Gatd3a	-1.58673	6.12605	1.02558e-64	8.70641e-50
Fam173a	-3.02036	3.56576	1.16609e-64	9.89163e-50
Slc7a1	1.73476	7.95886	1.38396e-64	1.17307e-49
Sirt6	1.69771	5.99862	1.46291e-64	1.23904e-49
Dst	1.82161	6.04552	2.21908e-64	1.87805e-49
Bms1	1.34714	7.11988	2.51653e-64	2.12816e-49
Pacsin1	-3.40956	3.03909	3.19906e-64	2.70328e-49
Ahcyl2	-1.58009	5.82363	3.51784e-64	2.97038e-49
Themis2	-1.62862	7.78531	3.73104e-64	3.14799e-49
Prkaa2	5.82319	4.44982	4.14436e-64	3.49406e-49
Scd	2.79096	6.36952	4.24299e-64	3.57448e-49
Trpm2	-3.79053	6.72827	4.50691e-64	3.79392e-49
Hic1	-5.86342	2.68187	4.58157e-64	3.85383e-49
Man2a1	-1.57385	6.41624	4.71607e-64	3.96394e-49
Tpgs2	-2.42439	4.54658	4.83527e-64	4.06104e-49
Cdkn2aipnl	-2.07703	4.54115	5.07426e-64	4.25852e-49
AABR07008309.1	2.58516	4.37526	5.31486e-64	4.45705e-49
Mtor	1.66247	7.77746	5.94085e-64	4.97823e-49
Rpl21-ENSRNOG00000032803	-2.09662	4.84146	6.49352e-64	5.43721e-49
Plxdc2	-3.31703	2.89022	7.10915e-64	5.94819e-49
AABR07021547.1	2.47203	4.90961	7.5728e-64	6.33132e-49
C1r	4.0603	6.49943	7.65248e-64	6.3931e-49
Extl3	-1.70578	5.03088	7.70511e-64	6.43219e-49
Gzmbl2	4.43352	5.93822	7.8235e-64	6.52608e-49
Afap1l1	-6.28443	1.80088	7.95475e-64	6.63056e-49
Samd8	-2.20726	5.44065	9.95543e-64	8.29194e-50
Fabp4	-5.66619	1.84461	1.36159e-63	1.13322e-48
Eefsec	-3.2124	3.56133	1.37139e-63	1.14052e-48
Trps1	1.77333	4.85089	1.51373e-63	1.25795e-48
Frmd4b	-2.24708	4.67684	1.5402e-63	1.27898e-48
Gtpbp1	1.394	7.49337	1.63616e-63	1.35764e-49
Lrch4	-1.40481	6.3363	1.78751e-63	1.48211e-48
Abca1	1.62757	7.10628	1.88193e-63	1.55923e-48
Nudt8	-3.29539	3.59646	2.25145e-63	1.86399e-48
Abr	-1.79688	5.59437	2.41613e-63	1.99883e-48
RGD1305807	1.85811	6.4773	2.53043e-63	2.09182e-48
AC144674.1	1.92353	5.57957	2.80585e-63	2.31776e-48
Marcks	1.59595	9.14868	2.89158e-63	2.3868e-48
Srebf1	1.58464	7.15778	3.24101e-63	2.67323e-48
Ktn1	1.40877	7.41806	3.52092e-63	2.90193e-48
Il1a	3.3057	4.88841	3.53423e-63	2.91073e-48
Fbxo33	-1.76859	5.53864	3.59319e-63	2.95708e-48
Slc16a10	-3.39761	3.37641	4.28312e-63	3.52225e-48
Egr3	-3.92244	5.5544	4.42215e-63	3.63387e-48
Rpl15	-1.63984	8.72279	5.36886e-63	4.40854e-48
Slc35f6	1.43555	6.30984	5.5229e-63	4.53165e-48
Pqlc1	-2.42132	4.47599	6.05552e-63	4.96498e-48
Nlrc4	-2.17248	5.04532	6.15316e-63	5.04129e-49
Lypla2	1.37234	7.70997	6.23649e-63	5.10578e-48
Zfp296	2.81687	5.13607	6.44838e-63	5.27534e-48
Rufy3	1.29063	7.05202	6.68393e-63	5.46399e-48
Rc3h2	1.28409	6.74174	6.784e-63	5.54169e-48
Adam8	2.18225	9.52304	8.88446e-63	7.25214e-48
Clec7a	-6.17538	2.96748	9.03742e-63	7.37154e-48
Stt3b	-1.5546	6.41365	9.0535e-63	7.37921e-48
RGD621098	-1.7325	5.15244	9.71515e-63	7.91265e-48
LOC100361854	-1.92062	7.11744	1.0054e-62	8.18261e-48
Rpl23a	-1.42887	8.03033	1.03497e-62	8.41703e-48
Fig4	-2.25461	3.94681	1.30861e-62	1.06346e-47
Arfip2	-1.67678	5.89781	1.48726e-62	1.20776e-47
Cblb	1.72803	8.00101	1.51787e-62	1.2317e-47
Acat2l1	1.84467	6.05189	1.6533e-62	1.34062e-47
Scarb1	-2.30787	6.38259	1.89899e-62	1.53871e-47
Tmem51	-4.66116	3.06883	1.94207e-62	1.57246e-47
Sesn1	-2.09964	5.00018	1.99229e-62	1.61194e-47
Tmem41b	1.58193	5.75229	2.20222e-62	1.78049e-47
Ccdc88a	1.49144	7.92661	2.22087e-62	1.79425e-47
Akt3	2.04544	4.50896	2.45704e-62	1.9836e-47
Slc8a1	-3.48079	4.21653	2.8693e-62	2.31474e-47
Faim2	-8.88969	1.72366	2.92e-62	2.35391e-47
Zfp458	2.82184	4.2367	3.1014e-62	2.49832e-47
Rps15a	-1.68007	6.75269	3.19103e-62	2.56865e-47
Exosc5	-2.21381	4.89728	3.44558e-62	2.77154e-47
Tnfsf12	1.77486	6.48137	3.67215e-62	2.95162e-47
Simc1	-2.77144	3.85919	3.82288e-62	3.07054e-47
Ednrb	2.91693	4.26625	4.13817e-62	3.32137e-47
Capsl	6.71276	3.59628	4.35045e-62	3.48922e-47
Acbd6	-3.2187	3.75202	4.9944e-62	4.00277e-47
Rgs5	-6.33941	2.43548	5.6158e-62	4.49753e-48
Pdlim5	1.98073	6.34422	5.92111e-62	4.73861e-47
Cuta	1.38968	6.67157	6.7707e-62	5.4146e-47
Acadvl	-2.1144	5.12062	7.4538e-62	5.95657e-47
Coro7	-1.59444	5.99285	1.04143e-61	8.31639e-47
Ptges3	1.26785	8.40802	1.04891e-61	8.37004e-47
Rps24	-1.38046	7.62881	1.1747e-61	9.36703e-48
Sh3tc1	-3.55362	3.93201	1.23342e-61	9.8282e-49
Polg	-1.52331	5.76688	1.42366e-61	1.13358e-46
Rhobtb1	-3.93716	3.12789	1.55242e-61	1.23522e-46
Tnip2	1.67745	6.26775	1.81376e-61	1.44212e-46
Tlcd1	-1.40391	8.10014	1.97094e-61	1.56597e-46
Ldb1	-1.43597	6.60841	2.02902e-61	1.61095e-46
Fam166a	1.9894	4.4551	2.13408e-61	1.69315e-46
Rpl5	-1.60746	8.83716	2.28638e-61	1.81268e-46
Iscu	1.41194	7.01869	2.41083e-61	1.90997e-46
Phf1	1.85328	7.29842	2.7521e-61	2.17878e-46
Larp4b	1.44484	7.12892	3.41358e-61	2.70052e-46
Tmem39a	1.35367	6.8623	4.33879e-61	3.43e-46
Srebf2	1.56279	9.2175	4.34906e-61	3.43566e-46
Bag3	-2.10463	7.67528	4.58074e-61	3.6161e-47
Arih2	-1.566	7.33729	5.70864e-61	4.50325e-46
Frs2	1.54244	6.15098	7.40813e-61	5.83972e-46
Psmc3	1.33546	8.49388	7.48325e-61	5.89473e-46
Sh3bp2	2.20554	7.21576	8.60894e-61	6.77663e-46
Mob3b	-4.10517	2.26235	8.81995e-61	6.93777e-46
Msantd4	1.83588	4.9586	1.19252e-60	9.37371e-46
Gmpr	-4.77487	2.90352	1.20273e-60	9.44725e-46
Itgb1bp1	1.56725	5.8259	1.21634e-60	9.54735e-46
Tsc22d3	-1.97461	6.7978	1.25244e-60	9.82366e-46
Tapbp	1.3619	9.30374	1.25688e-60	9.85147e-46
Ptger2	2.16884	5.76861	1.28586e-60	1.00715e-45
Cnppd1	1.32312	8.30214	1.39977e-60	1.09559e-46
Tnfaip1	1.5375	6.18073	1.42713e-60	1.11622e-45
Ppp6r2	-1.54125	5.63133	1.77337e-60	1.38604e-45
Pgls	-1.47066	6.33298	1.93902e-60	1.51444e-46
Eed	1.3206	6.59545	2.5209e-60	1.96751e-45
Snx24	-6.61821	1.84996	2.56773e-60	2.00265e-45
Stx11	1.48313	6.99811	2.74065e-60	2.136e-45
Lage3	-1.77654	4.60766	3.38221e-60	2.63416e-45
Adk	-2.42514	3.96485	3.72008e-60	2.89526e-45
MGC108823	3.61757	3.9155	3.83918e-60	2.98585e-46
Arhgap26	1.47704	5.99415	4.08086e-60	3.17157e-45
Ildr1	2.59862	5.48641	4.09053e-60	3.17685e-46
Mreg	1.44285	6.91667	4.27939e-60	3.3212e-45
Chrne	-2.07263	4.66765	4.68417e-60	3.63278e-45
Pdcd1lg2	2.40608	5.43775	5.47964e-60	4.24672e-45
Cdh5	-3.40923	2.74185	6.2679e-60	4.85421e-45
Svil	-2.18868	5.53621	6.76869e-60	5.23838e-45
Isca1	-1.82028	5.77651	7.25859e-60	5.61358e-45
AABR07066379.1	4.1978	2.52545	7.3939e-60	5.71422e-45
Sipa1l2	-2.89824	4.08689	7.54268e-60	5.82512e-45
Fermt2	3.28082	4.20837	7.88726e-60	6.08698e-46
Tmem68	1.88279	5.53745	8.74169e-60	6.74167e-45
Mef2d	-1.68858	5.93653	9.62947e-60	7.42115e-45
Wnk1	2.14867	10.182	1.05842e-59	8.15123e-45
Nras	1.35209	6.79299	1.06021e-59	8.15934e-45
Mdfic	1.92592	6.63696	1.1325e-59	8.70958e-46
Psmd2	1.30954	8.97484	1.40283e-59	1.07811e-44
Plaa	1.38943	6.66496	1.46526e-59	1.1253e-45
Slc25a46	1.3379	6.23285	1.48037e-59	1.13583e-44
Fbxo46	1.51376	5.79752	1.48102e-59	1.13583e-44
Pgpep1	2.38274	5.28483	1.80337e-59	1.38208e-44
Hexa	-1.59919	5.36032	1.88866e-59	1.44645e-44
Pik3r2	-1.41639	6.04479	1.92941e-59	1.47663e-44
Car7	-7.18591	2.05126	2.08201e-59	1.59231e-44
Ccnd2	1.618	9.26822	2.12889e-59	1.62704e-44
Ago4	-2.88196	2.9458	2.31183e-59	1.76563e-44
Apba1	-5.20802	2.45888	2.92896e-59	2.23541e-44
Atg2a	-1.7887	6.98008	3.06443e-59	2.33718e-44
Tmem159	2.27069	5.28673	3.16853e-59	2.41491e-44
Slamf1	2.30934	7.46506	3.29745e-59	2.51143e-44
Zfp496	-3.00999	3.98929	3.45417e-59	2.62898e-44
Trim25	1.60506	6.64256	3.6192e-59	2.75268e-44
Kat5	1.36527	6.43165	3.74755e-59	2.84835e-44
Cd37	-2.78485	6.65301	3.88414e-59	2.95013e-45
Exoc1	1.27398	6.39846	4.01029e-59	3.04385e-44
Srgap3	-4.37468	2.72335	4.0533e-59	3.07438e-44
Snx17	-1.82261	5.27886	4.47472e-59	3.39169e-44
Gale	1.94813	5.86161	4.49338e-59	3.40349e-45
Slc25a45	-2.07613	3.78813	5.44306e-59	4.12e-44
Mras	-3.35724	3.84724	5.54938e-59	4.1976e-44
Uqcrc2	-1.29419	6.41229	5.65577e-59	4.27514e-46
Hps1	-1.36172	6.16267	8.11909e-59	6.13294e-44
Tasor2	1.4001	6.60385	8.82032e-59	6.65808e-44
Rapgef2	1.85728	7.37051	9.52028e-59	7.18153e-44
Klhl17	-4.39844	2.42418	1.04995e-58	7.91482e-44
Mdm2	1.34167	6.97337	1.12422e-58	8.46884e-44
Map3k8	1.22599	7.39071	1.22252e-58	9.20307e-44
Eps8	-3.73881	3.19259	1.36666e-58	1.02812e-43
Apoe	-2.33996	5.28064	1.40503e-58	1.05626e-43
Naga	-1.90168	5.38295	1.51478e-58	1.138e-43
Rcor1-ENSRNOG00000049783	-2.12294	5.3921	1.76143e-58	1.32239e-43
Swt1	1.6332	5.5636	1.87795e-58	1.40891e-43
Hsd17b11	-1.46343	5.88662	1.92519e-58	1.44337e-43
Rabggta	-2.21278	4.40408	2.29631e-58	1.72044e-43
Dync1h1	1.65261	9.39966	2.37055e-58	1.77486e-43
Fcrla	-2.21643	4.81124	2.46398e-58	1.84356e-43
Pml	2.47258	7.95616	2.58152e-58	1.93019e-43
Phlda3	3.60552	5.02776	3.80999e-58	2.84679e-43
Gpm6b	-3.23156	3.59849	3.8993e-58	2.91155e-43
Zbed3	-4.0344	2.60202	4.08708e-58	3.0497e-43
Stk39	1.88429	5.35979	5.31214e-58	3.96114e-43
Micu2	1.39155	6.56081	6.08297e-58	4.53286e-43
Pcp4	-4.80997	1.61596	6.82215e-58	5.08024e-43
Mettl26	-2.93333	3.04236	6.85078e-58	5.09812e-43
Kdm7a	-2.35052	4.89301	7.37423e-58	5.48397e-43
Abhd13	1.61538	5.89869	9.20263e-58	6.83907e-44
Tbc1d2	3.81352	4.73969	9.59946e-58	7.12918e-43
AABR07059663.1	2.46202	9.24063	1.02446e-57	7.60318e-43
Fam214a	-2.2595	3.91624	1.17457e-57	8.71142e-43
Zfp687	1.38087	6.60822	1.33431e-57	9.88952e-43
Adprm	1.60171	5.40107	1.50841e-57	1.11724e-42
Aloxe3	3.15714	4.91245	1.51344e-57	1.12021e-42
Rem2	2.79271	4.11328	1.6426e-57	1.215e-42
2002-03-01	-2.57154	3.63398	1.86482e-57	1.37844e-42
Slc25a36	-2.30231	3.87293	1.87667e-57	1.38627e-42
Als2	-1.52644	5.4814	1.9007e-57	1.40308e-42
Ube2q2	-3.1183	3.19931	2.10141e-57	1.55021e-42
AC106648.1	-1.87393	5.07919	2.4034e-57	1.7718e-42
AABR07005779.1	1.63054	5.89768	2.68576e-57	1.97864e-42
Gipc3	4.5127	2.75148	2.77951e-57	2.04634e-42
Ddit3	1.37595	6.98057	2.83835e-57	2.08827e-43
Wdr46	1.53131	6.14148	2.97716e-57	2.18894e-42
Coq8a	-3.11833	3.19996	3.13034e-57	2.30003e-42
Helz2	2.79116	8.85667	3.22547e-57	2.36835e-42
Ankrd33b	1.77951	6.61442	3.44548e-57	2.52821e-42
Kansl1l	2.22443	4.48337	3.67734e-57	2.69655e-42
Arid3b	1.85071	5.71776	3.68278e-57	2.69875e-42
Pram1	-3.63304	3.33825	3.74272e-57	2.74085e-42
Lrif1	2.06919	5.32361	3.88445e-57	2.84276e-43
Phactr2	1.83276	6.69106	4.02162e-57	2.9412e-42
RGD1359634	2.22029	4.28293	4.11266e-57	3.00578e-42
Pik3cd	1.88809	9.23523	4.32439e-57	3.15844e-42
H2afz	1.94556	7.56032	4.61343e-57	3.36732e-42
Nme1	-2.48439	3.98032	4.69386e-57	3.42376e-42
Pxk	-1.77086	5.46544	4.76127e-57	3.46976e-42
Cxcl10	2.97753	9.15247	4.76322e-57	3.46976e-42
Vat1	1.84167	9.28733	5.42436e-57	3.94876e-42
Smad2	1.37585	6.24633	5.70038e-57	4.14696e-42
Fahd2a	-3.33022	2.87941	6.39909e-57	4.6522e-42
Cd74	-1.58417	13.8595	6.51919e-57	4.73639e-42
Casp7	1.81346	6.0201	1.01404e-56	7.36245e-42
St3gal5	-1.60939	6.14235	1.03613e-56	7.51792e-42
LOC103689961	-1.98632	5.55133	1.11674e-56	8.09745e-43
Yipf6	-1.96939	4.63105	1.1821e-56	8.56579e-42
Dock8	1.52718	9.95523	1.40052e-56	1.01419e-41
Plcg2	-1.30657	6.49442	1.57686e-56	1.14113e-42
LOC689065	3.46774	4.09055	1.62318e-56	1.17388e-42
Tmem87b	1.31775	5.96771	1.64143e-56	1.1863e-41
Uck2	-2.11724	4.71737	1.66787e-56	1.20462e-41
LOC684988	-1.34666	7.01577	1.73336e-56	1.2511e-42
Aprt	-1.7089	5.6193	2.01916e-56	1.45644e-41
Scfd1	1.36837	6.30637	2.36915e-56	1.70777e-41
Clpb	-2.08931	4.40073	2.38448e-56	1.71769e-41
Tlr3	-5.97579	3.22287	2.87334e-56	2.06851e-42
Map3k11	1.23414	7.51936	3.02827e-56	2.17862e-41
Psmc6	1.35203	6.62535	3.74101e-56	2.68963e-42
Bmi1	1.59059	5.31334	4.22779e-56	3.03762e-41
Ankmy2	-1.87475	5.18197	4.52592e-56	3.24971e-41
Rlf	-1.39408	7.04245	4.71151e-56	3.38077e-42
Man2c1	-1.8064	5.08698	4.85931e-56	3.48456e-41
Ralb	1.35515	6.71631	6.20504e-56	4.44668e-41
Pgghg	-1.36772	5.61541	6.73813e-56	4.82557e-41
Gaa	-1.31999	6.60439	6.75655e-56	4.83562e-42
Ncln	-1.39299	6.54118	7.36531e-56	5.26789e-41
Gpr157	1.36658	7.71512	9.52125e-56	6.80548e-41
Sulf2	-3.19616	5.50294	1.06262e-55	7.59036e-41
Gpn2	1.81199	5.36443	1.17469e-55	8.38541e-41
Hist1h1c	-1.59014	5.4016	1.21359e-55	8.6575e-41
Bckdha	-1.74363	5.19972	1.25202e-55	8.92589e-41
Ppp1r10	1.34654	7.6747	1.29296e-55	9.21183e-41
Rasa3	-2.92348	5.47802	1.43616e-55	1.02255e-40
Yaf2	-2.06251	4.84118	1.6081e-55	1.14423e-40
Tgm1	-3.63286	3.3637	1.68957e-55	1.20142e-40
Pigy	-1.99705	4.65051	2.92081e-55	2.0756e-40
Gpr52	2.67675	3.9588	2.92315e-55	2.07593e-40
Tex261	-1.98144	5.03119	3.07606e-55	2.18311e-40
Mbnl1	-1.26181	7.44803	3.1132e-55	2.20805e-40
Slco3a1	1.57341	7.85521	3.17799e-55	2.25256e-40
Slc1a5	1.37149	6.87145	3.2459e-55	2.29921e-40
Spsb4	-4.10742	2.69099	3.44379e-55	2.43782e-40
Sptssa	-3.17158	3.78374	3.69437e-55	2.61353e-40
Hook2	1.48109	5.59425	3.79928e-55	2.68602e-40
Mpc1	-1.77013	4.76425	4.10792e-55	2.90237e-40
Calhm6	-2.58484	4.98135	4.13157e-55	2.91721e-40
Mbp	1.75889	7.23392	4.29364e-55	3.02971e-41
Myo5a	1.35902	8.6007	4.54714e-55	3.20653e-40
Pcgf3	1.78296	5.06871	4.69231e-55	3.30679e-40
Mettl9	1.67151	6.30836	4.71725e-55	3.32224e-40
Rps3	-1.54379	9.19098	4.85584e-55	3.41767e-40
Faf2	1.29655	6.5661	4.96017e-55	3.48888e-40
Gpatch11	1.50584	6.23802	5.04577e-55	3.54682e-40
Tceal9	-2.79016	3.86434	5.60875e-55	3.94005e-40
Cux1	-1.92328	6.20411	5.90261e-55	4.14385e-40
Ankrd27	-1.16466	6.48931	5.97634e-55	4.19294e-40
Txndc9	1.40421	6.00483	6.0906e-55	4.27039e-40
Uba6	1.45056	6.50196	6.15325e-55	4.31157e-40
Prkch	-1.76533	4.79089	6.38517e-55	4.47124e-40
Ak2	1.47374	6.98443	6.924e-55	4.84548e-40
AABR07047789.1	1.68589	7.86419	8.65657e-55	6.05411e-40
Nr2c2ap	1.31706	6.12987	8.88904e-55	6.21275e-40
Runx1	-1.72292	5.29902	9.19265e-55	6.42089e-40
Ncf4	1.49051	8.39443	9.21692e-55	6.43377e-40
Timd2	2.65159	5.3944	1.3003e-54	9.07088e-40
LOC100364457	-1.34014	7.40955	1.42517e-54	9.93568e-40
Hdgfl3	-2.14731	4.46099	1.46639e-54	1.02166e-39
Suclg1	-1.34299	5.76831	1.48711e-54	1.03544e-40
Cfap410	-4.07481	2.85975	1.51998e-54	1.05766e-39
Relb	1.46593	8.11806	1.85992e-54	1.29339e-39
Zc3h15	1.23457	6.95247	1.9193e-54	1.33384e-39
Clcc1	-2.48545	3.95074	1.95016e-54	1.35444e-39
Dtx4	-2.92974	3.08857	2.26717e-54	1.57362e-39
Zbtb9	1.70928	4.85507	2.34964e-54	1.62983e-39
Pdlim1	-2.56687	3.83788	2.81861e-54	1.95391e-39
Sh3bp5	-2.36844	4.90093	2.84069e-54	1.96798e-39
Prex1	1.59833	10.3923	2.87555e-54	1.99088e-39
AABR07063740.1	-3.12447	3.64112	3.0364e-54	2.10092e-39
Bach1	1.82374	6.5625	3.62023e-54	2.50331e-40
Clptm1	1.20179	7.94173	4.14236e-54	2.86256e-39
Mppe1	-3.17736	2.73398	4.24895e-54	2.93438e-39
Myo10	-2.40782	4.62757	4.5932e-54	3.17014e-39
Pbx3	-3.00239	3.83873	4.65006e-54	3.20738e-39
Pak1ip1	-1.68689	5.92496	5.80887e-54	4.00417e-39
Trappc6a	-2.36996	3.69508	6.92475e-54	4.77038e-39
Etv3	1.69534	8.65327	7.00146e-54	4.82022e-39
Lrp6	-2.06751	4.56901	7.02207e-54	4.83139e-39
Gpr137	-2.22756	3.73787	7.30414e-54	5.02234e-39
Zbtb46	1.50465	7.15317	7.81331e-54	5.36909e-39
Stard10	-3.48723	3.02021	7.898e-54	5.42391e-39
Tomm20	-1.22111	6.53055	7.91309e-54	5.4309e-39
Oas1k	3.08338	6.25934	8.73567e-54	5.99173e-39
Sumf1	-1.27419	6.34611	8.90437e-54	6.10364e-39
Casp8ap2	1.39434	6.77342	8.91526e-54	6.10731e-39
Rnf149	-1.41864	5.6035	9.00059e-54	6.16194e-39
Rnaset2	-2.25516	6.79426	9.28048e-54	6.34962e-39
Cept1	1.64119	5.84603	9.45116e-54	6.46239e-39
Traf6	1.30178	7.42098	1.0045e-53	6.8642e-39
Slc39a10	1.53639	6.93567	1.22658e-53	8.37655e-42
Nek7	-2.23919	3.84474	1.23312e-53	8.41603e-39
Scaf1	1.43062	8.06507	1.42849e-53	9.7434e-39
Cxcl16	1.318	8.12209	1.47961e-53	1.00859e-38
P2rx4	-1.48998	5.51562	1.5464e-53	1.05346e-38
Rars	1.4024	7.37292	1.63906e-53	1.1159e-38
Pigs	-1.37554	5.86103	1.87207e-53	1.27326e-38
Itga3	-1.96268	4.7709	1.87251e-53	1.27326e-38
Aspa	-5.72039	1.41969	2.00472e-53	1.36232e-38
Rnf34	1.50455	5.74048	2.33025e-53	1.58256e-38
Macf1	-1.52583	8.80362	2.55863e-53	1.7366e-38
Cct6a	1.21107	8.29772	2.65508e-53	1.80095e-38
Parp8	1.59518	7.98484	3.33757e-53	2.2625e-38
Fam160a2	1.39605	5.88375	3.41235e-53	2.31177e-38
Slc33a1	1.80038	6.37775	4.15004e-53	2.80981e-38
AC141102.1	-6.94046	2.71186	4.35473e-53	2.94659e-38
Mrps18b	1.63449	5.85534	4.47032e-53	3.02294e-38
Mllt3	-2.91098	3.58451	5.09508e-53	3.44331e-38
Rpl35	-1.62448	8.46533	5.2377e-53	3.53753e-38
Usp6nl	-1.75853	5.23862	5.71854e-53	3.85993e-38
Gtf3c5	1.6146	5.31675	5.97919e-53	4.0334e-38
Zfp236	1.23614	6.56638	6.22239e-53	4.19489e-38
Golm1	-3.62854	2.66085	6.67809e-53	4.49935e-38
Rpl14	-1.45038	9.28552	6.87584e-53	4.62976e-38
Gnpda2	1.68234	5.22255	7.42786e-53	4.9984e-38
Eif4g3	-2.13731	7.4096	7.43441e-53	4.99976e-38
Cep128	-1.84105	4.69466	7.63824e-53	5.13371e-38
Foxn2	1.56684	7.47646	8.04945e-53	5.4068e-38
Specc1l	1.37954	6.8155	8.61558e-53	5.78355e-38
Tead3	-1.45779	7.42185	9.0961e-53	6.1024e-39
Hsd3b7	1.66238	5.22802	9.12005e-53	6.11475e-38
Otud7b	1.85962	5.94316	9.37952e-53	6.28491e-38
Ssbp3	-1.43949	5.88164	9.77224e-53	6.54408e-38
Dctd	-3.68397	2.41822	9.96517e-53	6.66923e-38
Lyl1	-3.93202	2.82457	1.03886e-52	6.94841e-38
Racgap1	-3.09109	3.75137	1.1182e-52	7.47453e-38
Ybx3	-1.45607	6.40945	1.13847e-52	7.6054e-38
Stat6	1.08862	9.16266	1.20053e-52	8.01514e-38
Aktip	1.68676	5.37611	1.2094e-52	8.06951e-38
Rpl27a	-1.3329	8.22164	1.49701e-52	9.98248e-38
Nup62	1.31571	7.90868	1.65473e-52	1.10275e-37
Cybc1	1.24915	8.09753	1.98276e-52	1.32057e-37
Hivep3	2.48682	5.78329	2.02478e-52	1.34773e-37
Abhd17b	-1.60854	5.47712	2.26156e-52	1.50444e-37
Sin3a	1.37941	7.24242	2.28775e-52	1.52094e-37
Eif4e3	-2.26976	3.78304	2.29855e-52	1.5272e-37
Dapk2	-2.41804	3.53467	2.40644e-52	1.59792e-38
Nelfb	1.30917	6.97074	2.43397e-52	1.61523e-37
Tpcn1	-1.63699	5.55574	2.57445e-52	1.70743e-37
AABR07055844.1	-1.71724	4.45691	2.84136e-52	1.88332e-37
Tfrc	-2.06664	7.64028	2.97874e-52	1.97319e-37
Htra2	1.1328	7.08315	3.38662e-52	2.24203e-37
Hpgds	-4.5043	5.51114	3.74889e-52	2.48038e-37
Dnajc9	-1.55806	5.04981	3.9487e-52	2.61101e-37
Hpse	-1.95665	4.77993	4.28893e-52	2.83429e-37
Arhgap30	1.39354	9.00741	4.39549e-52	2.90297e-38
Gfra2	-3.62469	2.57984	4.80707e-52	3.17289e-37
St14	-1.7154	5.46283	4.88261e-52	3.22083e-37
Uhmk1	1.29941	6.41256	5.44706e-52	3.59103e-37
Tars2	-2.10298	4.54996	5.69524e-52	3.7524e-37
Hs3st1	-2.6859	4.61645	5.73848e-52	3.77863e-37
Hsdl1	1.6136	5.41194	6.94802e-52	4.57235e-37
AABR07035796.1	2.14692	4.75731	7.07583e-52	4.65368e-37
LOC103694905	1.98255	6.02799	7.18018e-52	4.7195e-37
LOC100360057	-1.75637	6.51189	7.26215e-52	4.77054e-37
Exosc4	1.76233	5.66919	8.03395e-52	5.2744e-38
Psme4	1.21138	7.80019	9.24022e-52	6.06273e-38
Gpx1	-1.39224	8.46462	9.67706e-52	6.34558e-37
Bckdk	-1.44694	5.30132	1.05033e-51	6.88326e-37
AABR07021955.1	-1.35133	6.24495	1.08581e-51	7.11158e-39
Asap1	-1.50614	6.32574	1.14329e-51	7.48363e-37
Rabac1	-1.5462	5.38303	1.19309e-51	7.80493e-37
Cabin1	-1.89845	5.20961	1.24124e-51	8.11509e-38
Rpa1	-1.34529	5.94224	1.26702e-51	8.27876e-37
Ilk	-1.18459	6.74284	1.33414e-51	8.71218e-38
Prpf3	1.29979	6.20436	1.35527e-51	8.84494e-37
Fbxl17	-1.81354	4.04622	1.55751e-51	1.01588e-36
Slc38a9	-2.08704	4.41015	1.65784e-51	1.08068e-36
Usp14	1.28435	6.56946	1.73688e-51	1.13154e-37
Cotl1	1.49928	10.5076	2.26612e-51	1.47545e-36
Pfn1	1.29984	11.2503	2.30302e-51	1.49859e-36
Sts	-1.83117	6.2473	2.45067e-51	1.59373e-36
Sptbn1	-1.55843	6.1563	2.52966e-51	1.64413e-36
Fam192a	1.26432	6.35085	2.53847e-51	1.64888e-36
Gask1b	-7.3151	2.17754	3.04852e-51	1.97903e-37
Ndufb10	-1.87871	5.32139	3.17201e-51	2.05798e-36
Eri1	1.31515	6.51582	3.66261e-51	2.37488e-36
Bank1	-3.20363	4.855	4.30225e-51	2.788e-36
AABR07028009.1	1.5345	6.64739	4.40741e-51	2.85447e-36
Cyb561d2	1.61928	4.94685	4.4638e-51	2.88929e-37
Naprt	-2.64077	3.39607	4.61606e-51	2.9861e-36
Lysmd1	2.67097	3.79366	5.07881e-51	3.28352e-36
Pid1	-5.66751	2.40935	5.44325e-51	3.51708e-36
Mrfap1	-1.48257	6.65434	5.80306e-51	3.74737e-36
Slc36a4	-2.02153	4.28927	6.79099e-51	4.38277e-36
Retreg3	1.14388	7.27177	6.99427e-51	4.51132e-37
Mafg	1.48616	7.04867	7.83316e-51	5.04946e-36
Ptprc	-1.68448	8.53667	9.0118e-51	5.80585e-36
Vamp1	-2.11525	4.27817	9.35039e-51	6.02047e-36
Cxcl3	4.82801	4.03223	9.84897e-51	6.3378e-36
Aarsd1	-1.90568	4.77928	9.86748e-51	6.34601e-36
Akr7a2	-3.27513	3.66842	1.05873e-50	6.805e-36
Efnb3	-3.45589	2.97858	1.07255e-50	6.88977e-36
Mark3	-1.76014	6.36695	1.37171e-50	8.8064e-36
RGD1562136	1.30022	6.81143	1.42653e-50	9.15301e-37
Tnnt2	3.50272	3.935	1.42778e-50	9.1557e-36
Snx5	-1.49306	6.94583	1.71192e-50	1.09714e-35
Vars	1.37357	7.61144	1.72071e-50	1.10213e-35
Cltb	-2.32562	4.51296	1.73719e-50	1.11204e-35
Mt-nd4	-1.8643	9.45052	1.8254e-50	1.16783e-35
Gla	-1.75068	6.93067	2.03098e-50	1.2986e-35
Ogfod1	2.13446	4.68887	2.05549e-50	1.31351e-35
Tbc1d10b	1.20691	7.26415	2.28179e-50	1.45728e-35
AABR07044470.1	4.26055	3.04188	2.47582e-50	1.58029e-35
Prkar1a	-1.22229	7.85621	2.83104e-50	1.80597e-35
Pkdcc	-2.8797	3.78691	3.15585e-50	2.01201e-35
Vrk2	-1.69518	4.38975	3.18184e-50	2.02741e-35
Bak1	1.70103	7.27831	3.60852e-50	2.29796e-35
Clic4	1.56481	8.57808	3.9303e-50	2.50143e-35
Anapc1	-2.08019	5.54705	3.938e-50	2.50489e-35
Ppp2r3c	1.61696	5.3115	4.00288e-50	2.54469e-35
Crtc2	1.30413	7.81415	4.02822e-50	2.55932e-35
Zfp511	1.82441	4.96762	4.04941e-50	2.5713e-35
Hint1	-1.82061	5.37532	4.1912e-50	2.65981e-35
Elmo2	-1.28496	7.27939	4.37387e-50	2.77414e-35
Rps16	-1.38287	9.68736	4.56152e-50	2.89149e-35
Arid5a	1.53717	7.48988	4.91084e-50	3.11114e-36
Nfatc1	-1.46738	5.9541	4.91507e-50	3.11203e-35
Pgam5	1.3013	5.76872	5.07691e-50	3.21266e-35
Enkur	-7.95363	0.961345	5.13605e-50	3.24822e-35
AABR07035818.1	-2.54787	3.30805	5.26371e-50	3.32705e-35
Abca3	-1.26856	7.14718	5.47267e-50	3.45715e-35
AABR07019083.1	-5.64204	5.27332	5.49256e-50	3.46773e-35
Tmem131	1.63828	9.09428	7.26359e-50	4.58325e-35
Klf3	-1.74427	6.62558	7.60727e-50	4.79736e-35
Prps2	-1.95172	4.59421	7.73799e-50	4.87701e-35
Rpl13	-1.37632	8.10071	8.21966e-50	5.17764e-35
Parvb	-3.10526	5.60731	9.32736e-50	5.87203e-35
Gng7	3.46325	2.83775	9.86537e-50	6.2072e-35
Kif13b	-2.09022	4.93806	9.89281e-50	6.22091e-35
Tnfrsf8	1.86779	7.44787	1.05297e-49	6.61765e-35
Rps15	-1.55165	9.72825	1.06639e-49	6.69807e-35
Jmjd6	1.35992	6.22635	1.06698e-49	6.69807e-35
Def6	1.45431	6.68818	1.076e-49	6.75086e-35
Psma5	1.18516	7.42285	1.08798e-49	6.82212e-35
Camk2g	-1.83591	5.18702	1.28533e-49	8.05502e-36
Umps	-1.56824	6.43572	1.35505e-49	8.48713e-35
Rpl36al	-1.62587	5.86106	1.36665e-49	8.55496e-35
Tmem63c	2.69159	3.79288	1.46272e-49	9.15114e-35
Oxsr1	1.14929	7.66061	1.47615e-49	9.22991e-35
Gli1	-2.42515	3.65075	1.60929e-49	1.00567e-34
Galnt3	-2.74673	3.90973	1.70647e-49	1.0658e-34
Tfg	1.37693	6.16674	1.75495e-49	1.09546e-34
Tlr8	-4.83054	1.66146	1.7689e-49	1.10354e-34
Efcc1	-2.78073	3.5893	1.78176e-49	1.11094e-34
Cecr2	2.1042	3.64338	1.81865e-49	1.13329e-34
Blcap	1.40947	6.01519	2.0111e-49	1.25251e-34
Lin37	1.53411	5.40196	2.08853e-49	1.3e-34
Atp5po	-1.35707	6.16819	2.14085e-49	1.33181e-36
Ccdc136	-2.08365	4.15169	2.52034e-49	1.56701e-34
Cd53	-1.64451	7.19548	2.55346e-49	1.58671e-35
Morc3	1.17635	8.05753	2.81411e-49	1.74769e-34
Zfp407	1.2859	6.02125	2.86076e-49	1.77567e-34
Clasp2	1.30166	7.35528	2.90518e-49	1.80223e-34
Trappc4	1.57147	5.28309	3.0214e-49	1.87327e-34
Rab9a	1.83025	5.22253	3.02906e-49	1.87696e-34
Nr1h2	1.12565	8.15809	3.40236e-49	2.10709e-34
Them6	-2.65857	3.16342	3.54516e-49	2.1943e-34
Zzz3	1.21948	6.29504	3.60253e-49	2.22856e-35
Ano8	-3.38732	2.49169	3.63403e-49	2.24679e-34
Dctn4	1.23155	6.14463	3.91856e-49	2.42134e-34
Dhrs9	3.40299	3.79365	3.96449e-49	2.44836e-34
Fbxo34	-1.55394	5.99271	4.13315e-49	2.55109e-35
Zfp263	-1.31915	5.50074	4.65971e-49	2.87449e-34
Smcr8	1.33312	6.83886	5.44712e-49	3.35835e-34
Emd	-1.77939	7.42818	5.58689e-49	3.4426e-34
LOC100366054	3.90355	2.51147	5.65955e-49	3.48542e-34
Ddx55	1.66835	5.24741	5.66269e-49	3.48542e-34
AABR07044711.1	1.45902	6.59641	6.28643e-49	3.86717e-35
Galm	-3.35089	2.98123	6.37525e-49	3.91963e-34
Mga	1.33722	7.52111	6.39103e-49	3.92714e-34
Fadd	1.61788	5.32388	6.99082e-49	4.29331e-34
Zbtb5	1.75262	5.12773	7.24098e-49	4.44447e-34
Golga7	1.26132	7.32534	7.62476e-49	4.67743e-34
Slc19a1	1.61239	5.63908	7.86126e-49	4.81982e-34
LOC100909595	-2.21332	4.35203	8.54795e-49	5.23794e-34
Cpq	-6.03443	1.19682	8.65535e-49	5.3008e-34
Nckap5l	-1.97594	5.17402	9.40855e-49	5.75889e-34
Fmnl2	-1.87002	6.43625	9.92618e-49	6.07236e-34
Setx	1.38501	7.35163	1.05358e-48	6.44173e-34
Nfkb2	1.29467	10.1164	1.08736e-48	6.6446e-34
Trafd1	1.27306	8.43324	1.11059e-48	6.78275e-35
Slc25a28	-1.33	5.6217	1.11291e-48	6.79317e-35
Sbno1	1.16902	8.04995	1.1524e-48	7.03033e-34
Cd99	1.56427	7.3251	1.22881e-48	7.49233e-34
Fxyd2	-5.65424	1.87652	1.231e-48	7.50155e-34
Pon2	-1.92294	4.00098	1.27307e-48	7.75365e-34
Gcnt2	-1.9887	5.42863	1.27919e-48	7.78665e-35
Itgb3	2.685	5.91977	1.43958e-48	8.7581e-34
Tspyl1	-1.2719	5.83121	1.66834e-48	1.01443e-33
Rfk	-1.95968	4.20954	1.70944e-48	1.03884e-34
Rpn1	-1.46562	7.83932	1.92181e-48	1.16726e-33
Mvk	1.85139	4.62508	2.02273e-48	1.22788e-33
Sec11c	-2.47002	3.75733	2.03687e-48	1.23579e-33
Bckdhb	-2.99587	2.5906	2.15197e-48	1.3049e-33
Ccnd3	-1.65708	5.76265	2.15476e-48	1.30587e-33
Arrdc1	1.15308	7.60256	2.20698e-48	1.33678e-34
Pc	2.55094	6.2368	2.26941e-48	1.37385e-33
Mtmr10	-1.68059	5.35287	2.34187e-48	1.41694e-33
Anp32a	-1.6155	5.89987	2.48752e-48	1.50424e-33
Cryaa	3.58929	5.36327	2.79221e-48	1.68756e-33
Pdxk	-2.1837	3.48043	2.97683e-48	1.79815e-33
Phyh	-2.23983	3.72483	2.98533e-48	1.8023e-33
Cdca2	-3.30362	3.2222	3.09913e-48	1.86998e-34
Prrt1	-4.21972	1.47223	3.21612e-48	1.93952e-33
Pias4	1.37236	6.27413	3.23405e-48	1.94926e-33
Slc3a2	1.67527	8.64109	3.55432e-48	2.14113e-33
Anp32e	-1.37429	7.30705	3.63157e-48	2.18647e-33
Spn	-1.5303	6.62515	3.6736e-48	2.21057e-33
Nectin2	3.03741	6.39424	4.52369e-48	2.72062e-33
Rhoc	2.10817	4.23019	4.64821e-48	2.79399e-33
H2afx	-1.39054	5.65834	4.70348e-48	2.82568e-33
Irak3	1.43845	5.89622	5.02038e-48	3.01441e-33
Plekha1	-1.5806	5.74294	5.04875e-48	3.0298e-33
Fcgrt	-3.40152	6.13227	5.24789e-48	3.14759e-33
Ppfibp1	-1.84815	4.69763	6.22587e-48	3.73039e-33
Ctsl	-3.03606	5.20168	6.22632e-48	3.73039e-33
Golga3	1.47791	5.8185	6.32253e-48	3.78597e-33
Pmm1	1.71656	5.71743	7.10227e-48	4.25058e-33
Zbtb39	-2.65917	3.51146	7.41731e-48	4.43672e-33
Kyat1	-2.73347	3.43925	7.90485e-48	4.72578e-33
Elf4	1.3507	6.67952	9.29482e-48	5.55374e-33
Serpinb6b	1.70858	7.60075	9.73057e-48	5.81096e-33
Tm7sf3	-2.97079	3.53845	9.782e-48	5.83851e-33
Psma7	1.22336	8.23902	1.15712e-47	6.9027e-33
Pno1	1.50112	5.68855	1.18971e-47	7.09328e-34
Cbwd1	2.1072	4.5298	1.20972e-47	7.20867e-33
Actb	1.45702	13.6471	1.23843e-47	7.37579e-33
Rap2c	1.28672	6.7156	1.24277e-47	7.39765e-33
Tgif2	-1.88071	4.32197	1.27899e-47	7.60914e-33
Pdcl	1.90228	4.47456	1.44707e-47	8.60444e-33
AABR07053687.1	-3.45084	2.38584	1.50609e-47	8.95059e-33
Nap1l4	1.18444	8.08614	1.53377e-47	9.11015e-34
Htra1	5.07491	4.40203	1.75617e-47	1.04256e-32
AABR07039356.2	-1.74288	6.2083	1.98458e-47	1.17752e-32
Ppm1l	-2.11806	5.57083	2.04505e-47	1.21274e-32
Cactin	1.22115	6.73825	2.05707e-47	1.21921e-32
Champ1	1.50889	6.31973	2.32248e-47	1.37578e-32
Ankrd12	1.23399	6.56763	2.55856e-47	1.51482e-32
Cryl1	-3.54493	2.23061	2.84296e-47	1.6823e-33
Mrnip	1.85573	5.56452	3.02677e-47	1.79011e-32
Dcaf13	1.38323	5.92523	3.29422e-47	1.94724e-32
Arpc1b	1.27086	10.4656	3.38688e-47	2.00094e-33
Hps3	-1.99453	4.18883	3.50318e-47	2.06854e-32
Ptges3l	2.54713	3.57491	3.58543e-47	2.11598e-32
Zfp668	1.83446	5.13471	3.69554e-47	2.17979e-32
Ssu72	1.39232	7.06889	4.13796e-47	2.43945e-33
LOC100911319	-5.03792	2.10302	4.42794e-47	2.60901e-32
Mkks	1.44199	5.5848	4.45831e-47	2.6255e-32
Pip5k1c	-1.14633	7.1234	5.16075e-47	3.03755e-32
Mfsd11	1.43658	5.58455	6.15428e-47	3.6204e-32
Atp6ap2	1.28235	7.67159	6.22391e-47	3.65882e-32
AABR07058476.1	2.42817	4.58905	6.22623e-47	3.65882e-32
Slc9a7	-1.4187	5.02646	6.28544e-47	3.69165e-32
Ssh2	-2.39802	5.9373	6.54546e-47	3.84233e-32
Large2	-3.44804	1.84162	6.83674e-47	4.01118e-32
Eya3	1.18188	6.71541	7.40328e-47	4.34127e-32
Prkd3	-1.41854	5.30365	7.972e-47	4.67228e-32
RGD1305184	5.03356	3.52481	8.34622e-47	4.88901e-32
Zfp142	1.53672	7.48484	8.70886e-47	5.09873e-32
Klf6	1.19179	8.72833	9.60499e-47	5.6204e-32
Zeb2	1.38147	5.93751	1.00808e-46	5.89571e-32
Slc9a1	-1.63873	5.6892	1.00971e-46	5.90212e-32
RGD1562218	1.32706	6.43994	1.09337e-46	6.38775e-32
Cox7a2l	-1.3793	6.7183	1.13474e-46	6.62589e-32
Hsd17b1	-3.45154	2.66994	1.17585e-46	6.86232e-32
Mboat7l1	-2.02129	4.64611	1.18678e-46	6.92245e-32
LOC102551340	1.64316	4.47636	1.36513e-46	7.95858e-32
Tmem140	1.64705	4.96599	1.38456e-46	8.06756e-33
Rpsa	-1.49676	9.80675	1.42282e-46	8.28616e-32
Tnfrsf14	1.86794	7.5133	1.48366e-46	8.6359e-32
Rpl26	-1.44651	8.23856	1.51777e-46	8.82982e-32
Phc1	1.39703	6.35662	1.59989e-46	9.30263e-32
Ubac2	-1.4387	6.23071	1.71786e-46	9.98329e-32
Larp1	1.52428	8.29802	1.7227e-46	1.00062e-31
Ninj1	2.0492	8.23129	1.7342e-46	1.00677e-31
Acer3	-2.22727	4.50925	1.9001e-46	1.1025e-31
Kmo	-4.01245	4.26384	1.96259e-46	1.13816e-31
Islr2	2.4082	3.26512	1.98608e-46	1.15118e-31
Cct7	-1.20722	7.33853	2.09982e-46	1.21646e-31
Csad	-2.45327	3.47201	2.4393e-46	1.41239e-31
Cd63	1.5434	9.99265	2.64222e-46	1.52908e-31
Ston2	-4.62544	2.87821	2.76401e-46	1.59872e-31
Iws1	1.23312	6.72487	2.8004e-46	1.61892e-31
Ptpre	-2.6864	4.63699	2.95801e-46	1.70914e-31
Mfge8	-2.334	3.91681	3.20781e-46	1.8525e-31
Zfyve28	-4.22039	2.0863	3.64076e-46	2.10144e-31
AABR07044365.1	2.37504	4.21288	3.74703e-46	2.16164e-31
Cyp4f6	-2.67177	3.35833	4.05849e-46	2.3401e-31
Zfand2a	2.65206	8.94487	4.44846e-46	2.56362e-31
Clec4a	-7.5854	0.492166	4.60307e-46	2.65133e-31
Pamr1	7.42377	1.65725	4.72902e-46	2.72245e-31
Ier5l	-4.00627	3.19553	4.80658e-46	2.76566e-31
Wdr90	-2.62271	4.32108	5.14515e-46	2.95893e-31
Idh1	2.04973	5.81121	5.29686e-46	3.04459e-31
Mfsd13a	-1.73337	4.77496	5.35223e-46	3.07481e-31
Cacfd1	1.62903	5.77623	5.51709e-46	3.16788e-31
Lmnb1	-1.27739	6.30551	5.54254e-46	3.18084e-31
Heatr6	1.51458	5.53819	5.6239e-46	3.22585e-31
Tstd2	1.416	5.36459	6.03766e-46	3.46138e-31
Trip11	-2.39058	5.08463	6.14245e-46	3.51963e-31
Strip2	1.49966	6.46408	6.17231e-46	3.53491e-31
Tpra1	-1.86432	4.21313	6.92159e-46	3.96197e-31
Jmjd4	2.41194	4.52657	7.49214e-46	4.28633e-31
Lsr	1.44492	6.53246	8.14619e-46	4.6581e-31
Acaa2	-2.54355	3.48712	8.37459e-46	4.78623e-32
Rbm42	1.18803	7.6945	8.54085e-46	4.87872e-31
Thap12	-1.55594	5.40334	1.13262e-45	6.46643e-31
Hr	-2.98438	3.23187	1.16414e-45	6.64295e-31
Prg2	-7.61725	0.534461	1.30945e-45	7.46827e-31
Enpp5	-5.2192	2.2536	1.31637e-45	7.50383e-31
Tmsb10	-1.59153	10.2675	1.36124e-45	7.75565e-31
Lmo2	-2.00334	5.14631	1.4818e-45	8.43815e-32
Rps11	-1.23993	8.98617	1.51657e-45	8.63171e-31
Ubr4	1.70327	10.7053	1.5198e-45	8.6456e-33
Ptpa	-1.24993	6.96347	1.6213e-45	9.21829e-31
Tmem170a	1.56988	5.29502	1.86868e-45	1.06193e-30
Acp6	-3.00886	3.60796	1.88718e-45	1.0719e-30
Gprc5d	-6.49855	1.03305	1.93628e-45	1.09922e-30
Eno1	1.45967	8.45633	2.13043e-45	1.20882e-30
Commd4	-1.18979	6.31061	2.15699e-45	1.22325e-30
Dipk1a	-2.36609	4.00309	2.25621e-45	1.27886e-30
Atp5if1	1.44423	7.11663	2.39556e-45	1.35716e-30
AABR07043167.3	-4.60305	1.36171	2.43496e-45	1.37877e-30
Plin2	-1.45212	7.60487	2.65033e-45	1.49995e-32
Ccny	-1.43888	5.56278	2.92227e-45	1.65301e-30
Kdm5c	1.14754	8.32995	3.29712e-45	1.86409e-31
Dnase2	-1.54955	4.90928	3.42108e-45	1.93318e-30
Btg3	-2.13219	3.81148	3.44833e-45	1.94758e-30
Tiam2	3.19013	4.9989	3.47865e-45	1.9637e-30
Rinl	-1.65891	4.47847	3.50803e-45	1.97927e-30
Zdhhc14	-1.81453	5.09132	3.70491e-45	2.08929e-30
Abcb1a	1.28042	6.29327	4.07665e-45	2.29775e-30
Cdk16	1.11774	7.07099	4.36441e-45	2.45868e-30
Adssl1	-4.08535	2.16655	4.66941e-45	2.62916e-30
Pnpo	-2.04763	4.59349	5.29074e-45	2.97749e-30
Car1	-7.27961	1.46	5.86513e-45	3.29906e-30
Lancl1	-2.1515	4.88762	5.97282e-45	3.35792e-30
Mrpl49	2.26732	4.36192	6.62562e-45	3.72303e-30
Ccs	-1.87129	4.29654	7.24268e-45	4.0677e-30
Hrh2	-7.09082	1.32025	7.90585e-45	4.43789e-31
Elp6	1.65645	4.86608	8.1229e-45	4.55742e-32
Gpat4	1.16221	7.89826	8.15038e-45	4.57051e-30
AABR07007032.1	-3.32101	3.30259	8.18851e-45	4.58956e-30
Coq10a	-2.37515	3.54985	8.27971e-45	4.63832e-30
Ing4	1.38327	6.11185	9.34512e-45	5.23251e-30
Capn15	-2.07166	4.40707	9.43785e-45	5.28175e-30
Pgk1	1.42641	8.42396	9.70658e-45	5.42939e-30
Abcb7	-2.58088	3.56419	9.76893e-45	5.46149e-30
Itprid2	1.17538	7.84344	1.09421e-44	6.11426e-30
Dse	1.15001	8.21505	1.13132e-44	6.31847e-30
Arhgap10	3.23555	3.69786	1.18857e-44	6.63481e-30
Ppm1h	-1.4125	5.56901	1.19238e-44	6.65272e-30
Stam2	1.29357	5.60097	1.20055e-44	6.69491e-30
Wsb1	-1.19617	7.81837	1.25021e-44	6.96834e-30
Pkig	1.68609	4.55507	1.42181e-44	7.92078e-30
Pltp	-1.98982	5.3474	1.47987e-44	8.24009e-30
Borcs7	-2.10377	4.25932	1.48431e-44	8.26066e-30
Heca	-1.10482	6.72557	1.50576e-44	8.37581e-30
Angel2	1.18516	6.47396	1.60434e-44	8.91963e-30
Arhgef6	-1.48525	5.81223	1.60957e-44	8.94422e-31
Mt-nd1	-1.56288	9.57333	1.64229e-44	9.12143e-30
Azin2	3.90339	3.90732	1.79708e-44	9.97617e-30
Fmo5	-5.92975	2.30757	1.88071e-44	1.04351e-29
Ehf	2.96538	4.40742	1.91225e-44	1.06048e-29
Pde6h	-4.25719	2.15882	1.99582e-44	1.10627e-29
Cd164l2	-5.27495	1.89209	2.01426e-44	1.11593e-29
Coq10b	-1.42798	6.8173	2.05813e-44	1.13967e-29
Tmem9	-2.50969	3.29523	2.15447e-44	1.19241e-30
Pus7	-1.93215	4.7925	2.1986e-44	1.21623e-29
Fam89b	1.30517	6.1632	2.2208e-44	1.2279e-29
Ezh2	1.619	8.37107	2.30641e-44	1.27459e-29
Rplp1	-1.33819	8.24503	2.35185e-44	1.29905e-29
Rnf185	1.18603	5.92506	2.66339e-44	1.47039e-29
[truncated: 9,037 more rows]

## Sheet: DE.RCMV.MOCK
gene	logFC	logCPM	PValue	FDR
Capn13	-8.27742	6.45475	0	0
Cavin1	-6.26183	8.43678	0	0
Tmem176a	-5.40907	7.6987	0	0
Fscn1	-5.29168	11.0997	0	0
Gpr157	-5.26286	7.71512	0	0
Tmem176b	-5.2062	7.36853	0	0
Cacnb3	-5.04797	9.06237	0	0
Snn	-4.92391	9.18769	0	0
Sema4f	-4.90409	7.82863	0	0
Cd200	-4.87249	8.96905	0	0
Stard4	-4.62624	8.94278	0	0
Arhgap22	-4.55921	8.40586	0	0
Serpinb9	-4.40949	8.89824	0	0
Tnfrsf11a	-4.3912	6.94694	0	0
Prkar2b	-4.12172	6.69853	0	0
Adcy5	-4.1192	8.04275	0	0
Lrrk1	-4.05333	9.0979	0	0
Lad1	-4.03825	8.09148	0	0
Adcy6	-4.03254	8.6017	0	0
Fgd2	-3.89685	7.85336	0	0
Vopp1	-3.8118	7.48727	0	0
Klf6	-3.75626	8.72833	0	0
Itga4	-3.69568	8.53449	0	0
Irf8	-3.64073	11.0532	0	0
Tor3a	-3.52426	6.81071	0	0
Mthfd2	-3.47008	8.48597	0	0
Blk	-4.9651	6.28849	2,52500346043104e-316	1.03207e-299
AC120486.10	-5.93268	8.56427	1,58934492242089e-310	6.26429e-295
Cytip	-4.04345	9.65354	7,69441558740082e-310	2.92812e-293
Fdft1	-3.83996	7.29109	3.61788e-308	1.3309e-291
Fam49a	-3.61877	9.28406	4.73283e-305	1.68489e-288
Ap1s3	-3.57014	6.84218	1.06996e-303	3.69001e-287
Filip1l	-3.36812	7.38887	8.06059e-300	2.69566e-283
Psmb8	-3.54506	7.28004	2.38304e-293	7.73508e-277
Atox1	-3.66768	7.36326	5.33444e-293	1.68203e-276
Nr4a3	-4.1458	10.5468	2.21841e-292	6.80065e-276
Ssh1	-3.75139	7.75537	3.70328e-291	1.10458e-274
Isg15	-4.69816	10.9806	4.87646e-288	1.41623e-271
Ogfrl1	-3.5685	7.9493	6.99475e-288	1.97934e-271
AABR07044346.1	-5.60883	6.28118	5.92474e-286	1.63464e-269
Syngr2	-3.33098	8.9615	2.13051e-285	5.7347e-269
Samhd1	-4.14369	9.12248	1.98935e-281	5.22726e-265
Stk4	-2.90909	9.43362	3.89129e-276	9.98704e-260
Tmem123	-3.95637	10.3957	2.8739e-272	7.20826e-257
Ncoa7	-3.03018	7.53562	8.29539e-266	2.0344e-249
Hmgcs1	-4.14285	8.83878	3.23249e-265	7.75518e-249
Sinhcaf	-3.13418	6.49733	3.74937e-264	8.80385e-248
Serpinb1a	-7.61366	7.05472	6.75783e-263	1.55374e-246
Ifi30	-2.99983	8.72636	5.58822e-261	1.2586e-244
Mfhas1	-3.25934	8.0589	1.27595e-259	2.81628e-243
Shtn1	-4.88852	7.67688	4.30441e-258	9.3144e-242
Cd59	-3.5449	6.53559	6.7161e-257	1.42536e-240
Inpp5b	-3.70036	7.54079	2.23462e-255	4.65307e-239
Cst3	-5.93614	12.405	1.81916e-253	3.71783e-238
Fdps	-3.40301	9.14965	3.53102e-252	7.08514e-236
Ret	-5.40346	6.98132	3.72522e-251	7.34135e-235
Dlgap4	-3.25093	8.09462	4.04661e-250	7.83481e-234
Rgs12	-3.89917	7.18783	2.85821e-249	5.43848e-233
Samsn1	-3.03011	7.40446	1.75082e-248	3.27493e-232
Lsr	-3.98381	6.53246	2.09538e-247	3.8541e-231
Rap2b	-3.1999	6.4813	8.20625e-246	1.48466e-229
Relb	-3.38479	8.11806	2.25291e-244	4.01019e-228
Nfkbie	-3.21076	8.6554	9.5858e-244	1.67919e-227
Rogdi	-4.12136	7.68656	1.10986e-243	1.91381e-227
Tbc1d8	-2.95912	9.46224	5.61333e-243	9.53058e-227
Mtmr4	-3.03034	9.42657	4.11218e-242	6.87607e-226
Tmcc3	-2.93369	7.88625	5.64553e-242	9.29912e-226
Celf2	-3.16236	6.75136	2.46631e-240	4.00268e-224
Hmgcr	-3.30585	9.20878	1.57474e-238	2.51867e-222
Serpinb6b	-4.44554	7.60075	1.56136e-236	2.46159e-220
Dock8	-3.39102	9.95523	7.26917e-236	1.1299e-219
P2ry10	-2.99216	7.42335	9.54021e-234	1.4623e-217
Slfn2	-2.77432	10.1475	1.49151e-233	2.25484e-217
Rabgap1l	-3.16376	7.8185	1.17851e-230	1.75758e-214
Anxa3	-4.53041	7.77807	3.11272e-229	4.58026e-213
Csnk2a2	-2.68711	7.1786	8.30907e-229	1.20656e-212
Ccr7	-3.51238	11.3029	2.07276e-228	2.97078e-212
Otud1	-3.9062	7.84428	3.42542e-228	4.84654e-212
Abcb1a	-3.27769	6.29327	4.50055e-228	6.28709e-212
Atcay	-6.42877	4.90134	2.15673e-227	2.97521e-211
Idi1	-3.9669	8.04412	2.92921e-227	3.99096e-211
Dse	-2.77579	8.21505	9.64312e-226	1.29782e-209
Myo1g	-2.90072	10.6317	5.01567e-225	6.66903e-209
Gpd2	-4.02848	8.26675	1.06811e-224	1.4033e-208
Sh3bp4	-2.9302	7.93841	5.78351e-223	7.50903e-207
Rassf4	-2.95441	8.44796	5.73742e-222	7.36258e-206
Psme1	-2.48447	8.85475	3.21082e-221	4.07294e-205
Il15ra	-4.21746	5.92249	6.81314e-221	8.54429e-205
Acat2	-3.45656	6.80592	1.15372e-220	1.43062e-204
Pank3	-3.10654	8.92696	1.50186e-219	1.84162e-203
Xpo6	-2.75401	9.6606	2.62671e-219	3.18554e-204
Akap13	-3.26958	10.2876	3.94316e-219	4.73008e-203
Nr4a2	-4.01144	9.08335	6.1996e-219	7.35686e-204
Emc9	-2.46181	8.90056	1.61799e-218	1.89958e-202
Marcksl1	-3.11112	9.09991	2.06927e-218	2.40384e-202
Eci3	-3.06869	6.38821	8.58831e-218	9.87297e-202
Pik3cg	-4.14634	7.92335	3.31007e-217	3.76597e-201
Ncf4	-3.20288	8.39443	5.77504e-217	6.5034e-201
Nck2	-3.08699	7.33755	1.11297e-216	1.24068e-200
Net1	-3.3981	8.89007	3.48468e-216	3.84569e-200
Crip1	-3.8451	9.38803	9.29339e-216	1.01546e-199
Tnfaip3	-2.65894	9.08091	1.3023e-215	1.40904e-199
Grk3	-2.86764	7.17512	2.90019e-215	3.10743e-199
Atf3	-3.84494	9.08185	6.98087e-214	7.40778e-198
Sema4a	-3.22814	9.12632	8.27794e-212	8.70051e-197
AABR07068161.1	-3.19817	9.49885	9.42848e-212	9.8163e-196
Pak1	-2.66666	7.96921	1.695e-211	1.74822e-196
Lima1	-3.68529	9.18015	5.28146e-210	5.39687e-194
Cd274	-3.48606	8.71135	1.51732e-209	1.53625e-193
Nub1	-3.18227	8.95915	5.92965e-208	5.94905e-192
Cotl1	-3.26922	10.5076	6.23658e-208	6.20062e-192
Lsp1	-2.57848	11.1212	1.60341e-206	1.57993e-190
Tagln2	-3.24952	11.3426	3.66449e-206	3.57888e-190
Dok1	-2.51017	7.5104	4.11307e-206	3.98174e-190
Card9	-4.08521	5.973	1.4894e-205	1.4293e-189
Cyp51	-3.31768	7.99066	3.71224e-204	3.53174e-188
AABR07002848.1	-3.78661	6.925	7.79055e-204	7.34842e-188
Dhcr24	-3.67287	8.28347	2.34592e-203	2.19403e-187
Trex1	-3.01286	7.69617	4.79151e-203	4.44362e-187
Aplp1	4.77961	4.56595	9.96213e-203	9.16184e-187
Myo1b	-4.81907	5.97662	3.29479e-202	3.00507e-186
Laptm4b	4.78237	5.58451	4.5496e-202	4.11552e-186
Mob1a	-2.29071	9.12685	1.02467e-201	9.19372e-186
Spire1	3.52667	5.28988	1.41089e-201	1.25569e-185
Pcsk1	-4.12969	6.20441	1.56489e-201	1.38161e-185
Ccl6	-6.16727	7.59893	2.00063e-201	1.75229e-185
Adam8	-4.33735	9.52304	3.01533e-201	2.62025e-185
AABR07028769.1	-2.81964	8.10119	3.6102e-201	3.11267e-185
Rnf144b	-2.9179	6.37352	3.88542e-201	3.32399e-185
Parp12	-2.72234	7.52097	6.62368e-201	5.623e-185
Agrn	-3.43009	6.81296	4.47894e-199	3.77325e-183
Rps27l	-3.87846	6.85168	7.15708e-198	5.98375e-182
Dgat2	-3.85559	6.54723	1.07441e-195	8.91519e-180
Nampt	-3.14711	9.81676	2.30131e-195	1.89532e-179
Plxnd1	-3.18856	9.43966	1.24765e-193	1.01993e-177
Layn	-5.32348	7.73653	1.30572e-193	1.05956e-177
Arhgef40	-3.95643	6.53182	5.65627e-193	4.5564e-177
Marcks	-2.95653	9.14868	1.08154e-192	8.64916e-177
Tmsb4x	-3.09801	12.2895	5.10911e-192	4.05641e-176
Tubgcp2	-2.78124	7.44302	5.3248e-192	4.19746e-176
Plxnc1	-2.97139	8.08356	7.56172e-192	5.91852e-176
Pik3r5	-3.00009	9.41934	1.19149e-191	9.26005e-176
Nck1	-2.43622	6.29324	9.11086e-191	7.03129e-175
Ptprs	4.29352	6.03898	5.08361e-190	3.89602e-174
Anxa7	-2.44946	7.79221	1.26108e-189	9.59815e-174
Gdi1	-2.53097	8.29285	1.66534e-189	1.25882e-173
Bcl2a1	-3.58026	9.22038	2.25706e-189	1.69449e-173
Bin1	-2.6698	8.52292	6.61826e-187	4.93507e-171
Oasl	-3.61376	9.1534	1.11209e-186	8.23695e-171
Gca	-3.44557	5.81488	1.39987e-185	1.02993e-169
Tbc1d4	-2.92924	9.30606	1.57882e-185	1.1539e-169
Zfp366	-4.39876	8.44888	1.06171e-184	7.7086e-169
Slc44a1	-2.66588	7.13605	3.03135e-184	2.18653e-168
Cyba	-2.76494	8.56067	1.05726e-183	7.57655e-168
Arpc1b	-2.66579	10.4656	1.19936e-183	8.53947e-168
Mbp	-3.47011	7.23392	3.01664e-183	2.13408e-167
Slc35b2	-2.69422	7.3584	1.79908e-182	1.26463e-166
Hmgn3	-2.69392	6.93706	1.84141e-182	1.28619e-166
Slc22a23	-3.14647	7.60195	1.78798e-181	1.24102e-165
Sfmbt1	-2.26127	7.60712	9.30031e-181	6.41489e-165
Psmb9	-2.5137	8.78895	9.7577e-180	6.68857e-164
Rassf2	-2.60483	8.75746	3.81241e-179	2.59715e-163
AC135826.1	-2.92717	8.07455	4.77065e-179	3.23e-163
Csf2ra	-2.67599	8.49707	1.23751e-177	8.32344e-162
Fam53b	-2.86516	7.46652	1.24444e-177	8.32344e-162
Pcsk7	-2.28929	6.74558	1.77273e-177	1.17855e-161
Snx11	-2.90067	8.58908	3.35684e-177	2.21833e-161
Selplg	-3.37617	8.57749	3.42802e-177	2.25189e-161
Il1r1	-3.58854	5.61592	3.95934e-177	2.58552e-161
Actb	-3.01032	13.6471	1.80749e-176	1.17338e-160
Swap70	-3.66223	9.646	4.07954e-176	2.63286e-160
Plek2	-4.94947	5.01956	3.92129e-175	2.51601e-160
Abl2	-2.4089	6.40574	1.37641e-174	8.78035e-159
Parp8	-3.08939	7.98484	2.19971e-174	1.39517e-158
Nipal1	-2.46914	7.37225	3.04537e-174	1.92049e-158
Gpx1	-2.75605	8.46462	3.99275e-174	2.50364e-158
Basp1	-2.85674	8.77236	4.88499e-174	3.0458e-158
Mycl	-3.75301	7.6191	9.39538e-174	5.82514e-159
Arrdc1	-2.29089	7.60256	2.17744e-173	1.34247e-157
Myadm	-3.43127	7.90406	4.20436e-173	2.57774e-157
Dusp4	-2.76137	7.4391	9.55923e-173	5.82849e-157
Tspan13	-2.61344	8.41099	1.12364e-172	6.81346e-157
Srebf2	-2.76892	9.2175	1.23488e-172	7.44705e-157
RGD1562136	-2.53056	6.81143	1.94156e-172	1.16452e-156
Mob3a	-2.22245	9.53598	2.58706e-172	1.54328e-157
Sri	-2.49093	7.27063	6.62032e-172	3.92806e-156
Slc27a4	4.1938	4.74513	2.62338e-171	1.54821e-155
Pik3r1	-3.00332	7.90772	1.86598e-170	1.09537e-154
Lxn	-4.86995	7.16732	2.42059e-170	1.41342e-154
Ndrg1	-3.82656	10.3659	2.1928e-169	1.27367e-153
Fnbp1	-2.73801	8.76747	1.17437e-168	6.78554e-153
Coro1a	-2.86068	10.3556	8.06387e-168	4.63505e-152
Tmem120b	-3.11782	5.30778	1.34975e-167	7.71805e-152
AABR07039446.2	-5.31682	5.90364	1.49355e-167	8.49632e-152
Anxa4	-2.89164	8.97173	5.58996e-167	3.16363e-151
Cdyl2	-2.72067	5.94491	1.39181e-166	7.83676e-151
AABR07044354.1	-5.89062	6.49487	3.27102e-166	1.83243e-150
Slc39a14	3.07652	5.05095	3.45846e-166	1.92765e-150
Gramd2b	-3.67251	7.963	4.6489e-166	2.57815e-150
St3gal2	-3.36649	5.76414	5.76343e-166	3.18026e-150
Kdr	-4.14805	8.26267	1.70132e-165	9.34119e-150
Nuak2	-4.07685	8.24085	7.12883e-165	3.89474e-149
Dop1b	-3.21555	7.65659	8.27987e-165	4.50131e-150
Msmo1	-3.77103	7.15532	7.80957e-164	4.22483e-148
Insig1	-3.18109	7.53168	1.1217e-163	6.03856e-148
Ifnlr1	-2.51824	5.9634	1.22066e-163	6.53943e-148
Rab43	-2.2358	6.90117	1.2507e-163	6.668e-149
Rel	-2.4303	9.14395	1.36365e-163	7.23519e-148
Map3k14	-2.78024	8.01679	1.76021e-163	9.29456e-148
Cap1	-2.14354	10.739	8.38631e-163	4.4072e-147
Ehbp1l1	-2.27194	9.45919	1.29112e-162	6.75301e-147
Zfp318	-2.9078	7.71831	1.59547e-162	8.30548e-147
Psen2	-2.81674	7.7683	4.11009e-162	2.12953e-146
Slamf7	-3.8104	7.84816	7.21628e-162	3.72144e-147
Map3k8	-2.10599	7.39071	9.37513e-162	4.81227e-146
Stat3	-2.01708	10.3364	1.41634e-160	7.23647e-145
Mcm5	2.98504	6.65131	1.60893e-160	8.18255e-145
Akap2	-3.51722	6.38456	7.64942e-160	3.87243e-144
Sh3bp1	-2.68249	7.90615	1.09451e-159	5.51552e-144
LOC108349548	-2.49913	6.68472	1.11535e-159	5.59498e-144
Tnfaip2	-3.6393	7.5779	2.27023e-159	1.13368e-143
Lrrk2	-3.56196	7.14668	2.28259e-159	1.13472e-143
AABR07021759.1	-3.81912	6.99883	7.84343e-159	3.88162e-143
Casp4	-2.61329	6.66195	2.6685e-158	1.31471e-142
Mvd	-2.46601	7.71904	3.99164e-158	1.95785e-142
Prex1	-2.89151	10.3923	5.4294e-158	2.65128e-142
Afdn	3.89935	5.495	2.20631e-157	1.07264e-142
Papolg	-2.47819	7.62397	3.28438e-157	1.58976e-141
Cxcl11	-2.95663	6.74271	4.10846e-157	1.97996e-142
Dock11	-2.09537	8.34304	6.66175e-157	3.19648e-141
Camk4	-3.15388	5.87177	1.50585e-156	7.19417e-141
Kif2a	-2.90752	7.77129	3.08632e-156	1.46813e-140
Ulbp1	3.23782	5.39136	3.94482e-155	1.86846e-139
Fas	-3.03249	6.60984	8.57475e-155	4.04406e-139
Cnn2	-2.38446	8.72559	1.97885e-154	9.29302e-140
Tapbp	-2.25502	9.30374	2.27424e-154	1.0635e-138
Sh2b3	-2.65248	7.62895	6.36585e-154	2.96428e-139
Nsmaf	-2.3703	8.48001	8.23782e-154	3.81986e-138
Arhgap26	-2.44919	5.99415	1.42898e-153	6.59843e-138
Jpt2	-2.05429	7.81528	2.5804e-153	1.18655e-137
Aida	-2.1158	7.18251	2.82146e-153	1.29202e-137
Wdhd1	3.65626	4.86259	2.92586e-153	1.33429e-137
Lss	-2.77371	7.38479	6.80801e-153	3.0919e-137
Calhm2	-2.62257	6.23288	6.75255e-152	3.05414e-136
Mvp	-2.02803	8.76519	7.58214e-152	3.41537e-136
Tnfsf12	-2.90903	6.48137	8.26059e-152	3.70585e-136
Dnase1l1	-2.4434	6.80123	2.15874e-151	9.64527e-136
Ankrd44	-2.66071	6.91659	3.21143e-151	1.42909e-135
Riok3	-2.71249	11.0199	6.18153e-151	2.73973e-135
Idh3a	2.29836	6.13566	2.24726e-149	9.92032e-134
Tmem131l	-2.55828	7.69132	2.81908e-149	1.23949e-134
Sp110	-2.40474	8.38957	5.93463e-149	2.59899e-133
Dck	-2.47092	6.54256	8.08815e-149	3.5281e-133
Efhd2	-2.49551	9.36633	9.87721e-149	4.29153e-134
Cd83	-2.50542	9.48194	6.03279e-148	2.6109e-132
Clec2d2	-3.9163	5.47037	1.06432e-147	4.5882e-133
Slc20a1	-2.47831	8.63726	7.29384e-147	3.13209e-131
Gmip	-2.26499	7.81624	1.06046e-146	4.53615e-131
Tbkbp1	3.48053	6.88063	1.32974e-146	5.66601e-132
Fam111a	3.36896	7.60633	1.7313e-146	7.34871e-131
Tuba1a	-3.3594	7.17241	3.72455e-146	1.57487e-130
Gnai2	-2.20658	10.4579	4.16243e-146	1.7533e-130
Arhgef9	-3.62993	5.98535	7.67748e-146	3.22162e-130
Cblb	-2.7588	8.00101	8.89534e-146	3.71852e-130
Hsd17b7	-3.11279	4.44568	1.19764e-145	4.9876e-130
Ostf1	-2.47003	7.88126	3.84955e-145	1.59713e-129
Zbtb47	-4.98175	4.34229	1.14441e-144	4.73024e-129
Tuba1c	-2.62416	6.57401	2.16883e-144	8.93106e-129
Tnip1	-2.13385	9.36719	2.43886e-144	1.00057e-128
C1qtnf1	-4.64353	7.58477	6.2071e-144	2.5371e-128
Dchs1	5.16191	3.72436	3.39165e-143	1.38119e-127
Btg1	-2.50828	10.2651	4.42762e-143	1.79644e-127
Ccdc50	-2.11691	7.05462	6.45325e-142	2.60872e-126
Glipr2	-2.78348	8.11059	1.00174e-141	4.03476e-126
Gngt2	-3.9119	4.6966	2.10952e-141	8.4657e-126
Mtmr14	-2.30056	7.8896	3.22862e-141	1.29098e-125
Id2	-2.60374	9.02887	4.33866e-141	1.72857e-125
Ube2z	-2.57466	9.3508	6.91481e-141	2.74503e-125
Clic2	-2.83226	8.02502	7.60733e-141	3.00912e-125
Slc12a2	2.54985	5.57421	9.16948e-141	3.61408e-125
AC130391.3	-3.18338	5.59541	1.12899e-140	4.43398e-125
Mcoln1	2.74973	5.21395	1.29328e-140	5.06122e-125
Phlda1	2.58573	6.32179	1.56494e-140	6.10273e-125
Tnnt3	-2.77294	6.87916	2.65736e-140	1.03263e-124
Cpt1a	2.93262	5.27154	4.75883e-140	1.84275e-124
Sgpl1	-2.10388	9.09204	5.09667e-140	1.96667e-124
Tpm3	-1.88611	10.276	6.26086e-140	2.40749e-124
Antxr2	-2.41892	7.02857	8.29325e-140	3.17793e-124
Procr	-2.43186	6.06778	1.5857e-139	6.05529e-124
Cadm1	3.2878	6.55105	2.15315e-139	8.19383e-124
Ccl9	-5.77506	9.07835	2.25034e-139	8.53428e-124
Nlrc5	-2.20567	8.0653	2.54084e-139	9.60297e-124
Rcsd1	-2.89917	6.81631	2.65721e-139	1.00085e-123
Dapp1	-2.4505	8.58653	5.38206e-139	2.02029e-123
F11r	-2.8279	6.92255	6.34204e-139	2.37257e-123
Pdcd1lg2	-4.10249	5.43775	9.25321e-139	3.44995e-123
Acly	-2.34746	8.72455	2.49392e-138	9.26697e-123
Gcsam	-5.27108	6.19428	2.9183e-138	1.08075e-122
Ifng	4.27571	6.82315	3.41455e-138	1.2603e-122
Ldlr	-4.77075	8.90271	7.20066e-138	2.64888e-123
Wasl	-2.25368	6.77482	7.44184e-138	2.72851e-123
Hsf2	-2.26152	6.6285	8.29186e-138	3.02759e-122
LOC684797	-3.22728	5.39813	8.31244e-138	3.02759e-122
Tubb2b	-4.22306	6.56774	1.13307e-137	4.11333e-122
Nav1	-3.26361	8.138	2.40068e-137	8.68653e-122
Scamp2	-1.95048	7.78469	3.8002e-137	1.37056e-121
Csrp1	-3.56194	9.96612	1.51333e-136	5.4401e-121
Jag1	-2.93461	7.2678	1.60974e-136	5.7679e-121
Lpar6	-3.24435	5.93821	1.75643e-136	6.27311e-121
Tnrc6a	-2.0951	7.93404	1.93965e-136	6.90516e-121
Lman1	2.65764	5.86017	2.88065e-136	1.02222e-120
Etv3	-2.83947	8.65327	3.66675e-136	1.29699e-120
Dstn	-2.4208	9.22187	3.91574e-136	1.38064e-120
Rassf3	-3.03775	7.25482	4.87724e-136	1.71418e-120
St8sia4	-3.07421	8.08157	1.34684e-135	4.71864e-121
Lif	-2.6198	6.14485	1.46103e-135	5.10252e-120
Dhfr	3.22146	4.70656	1.76953e-135	6.16042e-120
Kcnq5	-2.91229	5.31351	2.15092e-135	7.46464e-120
Jdp2	-3.63304	8.80253	2.49484e-135	8.63105e-120
Eps8l2	-3.84201	6.42769	2.55034e-135	8.79547e-120
Cyfip1	-2.21692	8.70646	3.73812e-135	1.28517e-119
AABR07044362.4	-2.19374	5.87326	3.95655e-135	1.35604e-119
Nmnat1	-2.0859	5.88249	1.63545e-134	5.58786e-119
Dhcr7	-3.40729	5.47011	1.96459e-134	6.69173e-119
Rnf19b	-2.28752	10.2013	8.06752e-134	2.73948e-118
Eif4ebp1	-2.40263	6.92153	9.97828e-134	3.37792e-119
Siah2	-2.48045	7.27788	1.90494e-133	6.42902e-118
Myo5a	-2.18613	8.6007	5.69806e-133	1.91719e-117
AABR07050487.1	-3.78103	5.15605	6.68135e-133	2.2412e-117
Slc38a7	3.45183	4.06978	7.2014e-133	2.40832e-117
Dmwd	4.6712	3.73646	1.32699e-132	4.42438e-117
Cd74	-2.51763	13.8595	4.19293e-132	1.39377e-117
Bcl6	-2.71221	6.13788	1.19958e-131	3.97555e-116
Pkib	-2.41249	8.16057	1.89461e-131	6.26015e-116
Pcgf5	-2.07895	6.37403	2.23505e-131	7.363e-116
Calcb	-4.93243	6.41354	2.53804e-131	8.33626e-117
Slc15a4	-2.19293	7.64933	8.53783e-131	2.79595e-115
Trps1	-2.69882	4.85089	8.77365e-131	2.86468e-115
Ncaph	3.50199	4.57406	2.03489e-130	6.62448e-115
Sc5d	-2.96226	6.84723	2.41263e-130	7.83111e-115
LOC691141	-3.91977	6.29087	4.06549e-130	1.31574e-114
Lrch1	-2.15684	6.36789	4.76636e-130	1.53806e-114
Gls2	-2.86341	5.46866	1.92752e-129	6.20178e-114
Pla2g2d	-4.52796	4.44953	2.03346e-129	6.52363e-114
Plppr2	3.7587	4.15045	3.50923e-129	1.12255e-113
Trafd1	-2.15163	8.43324	4.40056e-129	1.4036e-113
Arhgef2	-2.29155	8.3421	7.71622e-129	2.45407e-113
Rgs1	-3.24624	9.21302	1.64654e-128	5.22162e-113
Irf5	-2.04825	7.78318	1.89039e-128	5.97775e-113
Cd47	-2.27998	7.65727	2.07205e-128	6.53349e-114
Actn1	-2.44596	9.25647	3.61567e-128	1.13682e-112
Abtb2	-2.20292	8.10983	4.65354e-128	1.45899e-112
Pfkp	-2.06372	8.00721	1.00553e-126	3.14364e-112
Eid1	1.99844	7.10634	4.20233e-126	1.31008e-110
Ly75	-2.24895	9.38785	5.42625e-126	1.68688e-110
Adgrg6	-2.44129	8.16143	1.23205e-125	3.81936e-110
Arhgef12	3.31673	4.74161	1.50473e-125	4.65161e-110
Cd40	-2.21517	8.81453	2.02278e-125	6.23557e-110
Flna	-2.79943	11.6608	3.66101e-125	1.12543e-109
AABR07028009.1	-2.50035	6.64739	4.40552e-125	1.35054e-109
Poglut1	-2.31392	6.63465	5.30692e-125	1.62236e-109
Pgap2	-2.29667	5.9079	4.02414e-124	1.22681e-108
Coro1c	-2.39294	8.69712	7.5497e-124	2.29528e-108
Mab21l3	-3.04395	8.01262	1.31554e-123	3.98853e-108
Herc6	-2.89631	9.79452	2.12788e-123	6.43379e-108
Tpm4	-2.27687	9.5447	2.90051e-123	8.74591e-108
Pitpnm1	-1.93093	7.91532	4.08814e-123	1.22934e-107
Cab39	-1.81261	8.73972	2.06941e-122	6.20599e-107
Sphk1	3.79586	5.49666	1.46416e-121	4.37898e-106
Myl12b	-2.42399	8.20257	2.19629e-121	6.55087e-106
Wdr1	-1.94146	10.4515	2.94562e-121	8.76222e-106
Rtn4rl1	-3.6536	6.52355	3.2417e-121	9.61704e-106
Mrtfa	-2.57675	8.61719	4.07921e-121	1.20692e-105
Litaf	-2.39083	8.33882	5.48084e-121	1.61729e-105
Napsa	-2.12629	7.78765	1.13378e-120	3.33663e-105
AABR07008568.1	-2.22094	6.35046	1.44792e-120	4.24981e-105
Gstm1	-3.46435	6.71401	1.86345e-120	5.45493e-105
Pfn1	-2.05586	11.2503	2.78659e-120	8.13567e-105
Hook1	3.50549	4.9791	2.82059e-120	8.2132e-105
Usp18	-2.6575	8.86021	3.75095e-120	1.08936e-104
Tonsl	3.54463	4.64043	7.22539e-120	2.0929e-104
Ccl5	-5.00809	9.29778	1.17985e-119	3.4086e-105
Tmem170b	-2.69223	5.88391	1.73634e-119	5.00319e-104
Ctsb	-2.08463	9.77107	1.83566e-119	5.27562e-104
Bcl2l14	-3.49279	5.07299	3.48646e-119	9.9939e-104
Zfp819	-2.25732	6.10543	1.59016e-118	4.54637e-104
Atl2	2.29575	5.48331	2.80237e-118	7.99147e-103
Strip2	-2.51508	6.46408	3.04653e-118	8.66533e-103
Sema7a	-2.34182	10.5919	4.12046e-118	1.16898e-102
Prr5l	-2.64825	7.0146	5.80185e-118	1.64178e-102
Zfp770	-2.42502	5.89441	7.87859e-118	2.22374e-102
Sqle	-2.7905	6.54549	8.26494e-118	2.32683e-102
C2cd2l	2.24429	5.76369	8.40903e-118	2.36138e-102
Oat	1.97463	6.48588	2.24188e-117	6.27955e-102
Fam177a1	-2.11388	6.92866	4.52116e-117	1.26318e-101
Tie1	2.55982	6.93739	6.99247e-117	1.94871e-101
B3galnt2	-1.83088	7.15897	1.48987e-116	4.14162e-101
Lcp1	-2.15461	11.5159	2.38126e-116	6.60291e-102
Arhgap8	-4.91609	4.28164	6.44359e-116	1.78224e-100
Sh3kbp1	-2.38261	6.26523	9.77291e-116	2.69635e-100
Phc2	-1.93158	7.86604	2.78105e-115	7.6538e-100
Tmed9	1.99952	7.57533	8.56717e-115	2.35192e-99
Nedd4l	-2.44469	7.17829	1.07863e-114	2.95378e-99
Myl6	-2.20444	10.3045	1.64161e-114	4.48435e-99
Cbarp	-3.21984	6.69689	3.1248e-114	8.51488e-99
Srp68	2.0943	5.90578	4.7956e-114	1.30355e-98
Cd80	-2.25553	7.97686	5.30675e-114	1.43895e-98
Kynu	-3.82964	4.15898	9.22228e-114	2.49454e-98
Nrp2	-2.96387	8.59157	1.51674e-113	4.09261e-98
Tifab	-4.72394	5.12931	1.90743e-113	5.13424e-98
Ccdc88a	-2.0502	7.92661	5.70928e-113	1.53303e-97
Stap2	-3.02379	3.74369	7.2846e-113	1.95128e-97
Eno3	-3.1303	4.82782	9.612e-113	2.56848e-97
Scd2	-3.34596	9.21463	9.7593e-113	2.60154e-99
Gnai3	-2.01946	9.33381	1.05846e-112	2.81473e-97
St3gal1	-2.35949	9.15676	1.09988e-112	2.91786e-97
Kpna3	-1.883	7.01299	4.32886e-112	1.14564e-97
Gtpbp1	-1.8824	7.49337	4.99222e-112	1.31804e-97
LOC100909725	-2.08831	7.23979	5.09745e-112	1.34261e-96
Armc8	-1.71898	7.13718	6.6686e-112	1.75226e-97
AABR07008309.1	-3.70715	4.37526	2.09283e-111	5.48609e-96
Ube2e1	-2.23916	7.12049	5.71379e-111	1.49425e-95
LOC100361457	-2.21782	11.4098	7.42728e-111	1.93777e-95
Tmem63b	-1.92534	7.84401	7.69071e-111	2.00176e-95
Tbc1d1	-1.80793	7.96495	1.03046e-110	2.67581e-95
B2m	-1.94071	11.9792	2.26143e-110	5.85848e-95
Epsti1	-3.82629	6.68718	2.35956e-110	6.09839e-95
Psma1	-1.76279	7.51807	4.53747e-110	1.16999e-94
Flywch1	2.29627	5.90031	4.86266e-110	1.25092e-94
Stat5a	-1.78383	9.76574	5.53296e-110	1.42004e-94
Heatr9	-4.81648	4.10627	7.17019e-110	1.83597e-94
Phlda2	-3.08509	5.92078	1.16752e-109	2.98258e-94
Sub1	-1.89882	8.24416	2.17724e-109	5.54919e-94
Tiam1	-2.8744	7.31388	3.00564e-109	7.64291e-94
Ntrk1	-2.53509	4.99996	3.02772e-109	7.68137e-94
Phb	2.1788	6.43689	4.34109e-109	1.09881e-93
Pkp4	2.22661	5.70153	4.51226e-109	1.13953e-93
LOC501233	-5.44234	5.73052	6.99246e-109	1.76184e-93
Fen1	2.42854	5.24588	8.48315e-109	2.13258e-93
AABR07059663.1	-3.56504	9.24063	1.27741e-108	3.20399e-93
Rftn1	-1.93826	8.75043	2.22038e-108	5.55649e-93
Ptpro	-3.12873	6.98579	2.49252e-108	6.22339e-93
Sgcb	3.1186	4.58515	5.73191e-108	1.42793e-92
Nsdhl	-2.21977	5.43753	9.09729e-108	2.26121e-92
Resf1	-1.98014	8.56056	1.18029e-107	2.92712e-92
Igtp	-2.32804	7.36406	1.58544e-107	3.92308e-92
Sppl3	-1.96803	6.5485	2.02128e-107	4.99034e-92
LOC689065	-5.69834	4.09055	2.35695e-107	5.8061e-92
Glb1	-2.2562	6.87528	3.08823e-107	7.59058e-92
Usp45	-2.24243	6.98945	3.75514e-107	9.20928e-92
Gnb2	-1.86279	9.29197	6.81917e-107	1.66865e-91
Qsox2	2.30825	5.15795	8.50301e-107	2.07609e-91
Ipo9	1.90125	6.23053	9.13279e-107	2.22493e-91
Dbnl	-1.80805	9.13335	1.21323e-106	2.94915e-91
Slc8b1	-2.28085	6.92329	1.3572e-106	3.29187e-91
Cbr3	-4.11584	5.50316	1.59731e-106	3.86578e-91
Pdia6	1.89853	8.29445	1.93459e-106	4.67179e-91
Itm2b	-1.80798	8.40155	2.29209e-106	5.52303e-91
Zfp36	-2.58551	9.31551	2.41885e-106	5.81577e-91
Anxa2	-2.67447	10.0433	2.68729e-106	6.44716e-91
Calu	2.20039	6.85422	3.10222e-106	7.4265e-91
Fgfr1	-3.38795	4.93383	3.5218e-106	8.41268e-91
Camsap1	2.01618	5.94297	4.16884e-106	9.93678e-91
Gadd45b	-1.97694	10.4515	4.80304e-106	1.14238e-90
Hsh2d	-2.15246	6.57088	5.96869e-106	1.41657e-90
Nfe2l1	-1.97204	8.09787	7.13295e-106	1.68925e-90
Zfp93	-4.31594	4.80772	7.78098e-106	1.83878e-90
Zbtb18	-1.8354	7.35775	9.51558e-106	2.24389e-90
Dnajc10	1.86813	6.0976	1.10045e-105	2.58947e-90
Plekhm3	-2.79851	5.35113	1.26407e-105	2.96813e-91
Tmtc3	-2.7556	5.52077	1.70529e-105	3.99567e-90
Fam135a	3.24955	4.28705	2.36938e-105	5.53994e-90
Bst2	-3.08163	9.32503	2.82012e-105	6.57988e-90
Iqgap2	2.79014	4.83031	3.00847e-105	7.00452e-90
Tubb5	-2.00348	9.9727	3.12562e-105	7.26196e-90
Mapk9	-1.94913	6.95992	4.38155e-105	1.01586e-89
Zc3h12c	-2.1076	7.91205	4.42983e-105	1.0249e-90
Nek10	-5.3568	3.78197	4.57186e-105	1.05554e-89
Hes1	3.36254	5.21548	6.10085e-105	1.40562e-89
Il13ra1	-3.04446	5.62101	9.23121e-105	2.12241e-89
Clec2g	-3.23396	7.98973	1.061e-104	2.43435e-89
Mast2	2.05085	6.338	1.75927e-104	4.02808e-89
Rint1	-2.3037	6.40412	2.05894e-104	4.70444e-89
Hcfc2	2.89013	4.03211	3.71777e-104	8.47713e-89
Krtcap2	2.61172	4.55212	4.52146e-104	1.02884e-88
Rhog	-1.91778	8.1371	5.07173e-104	1.15168e-88
Ly49si1	-3.84071	5.27198	5.68629e-104	1.28858e-88
Slc1a4	-2.42291	8.13004	6.22013e-104	1.40667e-88
Psme2	-1.83931	9.47789	7.46874e-104	1.68558e-88
Traf5	-2.72556	5.45147	8.94329e-104	2.01425e-88
Rrp1b	2.30671	5.84516	1.8907e-103	4.24965e-89
Acsl1	-1.86697	6.62931	3.00922e-103	6.74995e-88
Xrcc1	2.20045	5.65236	3.34406e-103	7.48582e-89
Myl12a	-1.80996	9.05483	5.01008e-103	1.11926e-87
Ankrd28	2.24118	6.00229	5.67748e-103	1.26579e-87
Dnajb9	2.10756	6.42704	7.37637e-103	1.64124e-87
Edem3	1.96985	6.00088	7.5638e-103	1.67956e-87
Ctsa	1.97718	7.65936	9.48839e-103	2.10269e-88
Tstd3	-2.94557	5.14587	1.35308e-102	2.99251e-87
Ccng2	-2.69752	6.69618	2.04166e-102	4.50635e-87
Nsf	2.00513	5.71577	2.33173e-102	5.13631e-87
Phyhd1	-2.94361	4.69963	2.55199e-102	5.6103e-87
Mid1ip1	-2.2135	6.26607	2.64521e-102	5.80368e-87
Il4i1	-3.14377	8.545	5.6387e-102	1.2347e-86
Khnyn	-2.08176	6.8529	5.76699e-102	1.26029e-86
Abi1	-1.59701	8.21556	7.52608e-102	1.64146e-86
Naa40	2.45954	5.32749	7.88383e-102	1.71609e-86
Ppp1r18	-1.98689	7.63067	8.43042e-102	1.83146e-86
Zwint	1.77137	7.52713	1.37322e-101	2.97738e-87
Hivep3	-3.77021	5.78329	1.92551e-101	4.16665e-86
Msn	-1.64462	10.5259	2.40369e-101	5.19121e-86
Calm2	-2.01807	8.87946	3.00705e-101	6.4816e-86
Flii	-1.81761	8.77306	3.67946e-101	7.9155e-86
Scd	-3.72121	6.36952	3.92078e-101	8.41824e-86
Mnat1	3.24528	4.21313	5.4875e-101	1.17592e-85
Tnk2	2.41092	5.43969	5.52911e-101	1.18254e-85
Prdm2	-1.75145	8.41808	6.89557e-101	1.47194e-85
Isyna1	2.27613	5.89672	7.58374e-101	1.61572e-85
Dmxl2	3.09634	4.13989	1.11303e-100	2.36675e-85
Casp3	-2.13817	7.74935	4.31436e-100	9.15639e-85
Dennd1b	-1.92978	6.18987	4.37592e-100	9.26923e-85
Ccdc115	-1.57177	6.8994	5.53889e-100	1.17102e-84
Asl	2.14798	6.59714	1.0692e-99	2.25615e-84
Slc7a3	-2.201	7.48095	1.35316e-99	2.84989e-84
Mbnl1	-1.79092	7.44803	1.99577e-99	4.1953e-84
Nfkb2	-1.90046	10.1164	2.00475e-99	4.20616e-84
Arpc5	-1.72403	9.58421	2.54165e-99	5.32251e-84
Ube2l6	-3.11931	4.48883	2.80917e-99	5.8716e-84
Tap1	-1.66931	10.4433	3.50494e-99	7.31201e-85
Cfl1	-1.9016	11.0869	4.10027e-99	8.53784e-84
Trim37	2.35083	4.83988	5.21302e-99	1.08344e-83
Mex3b	-3.05025	4.6477	6.12733e-99	1.27108e-84
Chp1	-2.04213	8.37477	7.97873e-99	1.65203e-83
Il15	-4.32169	3.78737	9.84681e-99	2.03501e-84
Akap1	2.83628	4.37184	1.04712e-98	2.16e-83
Plk4	2.84805	4.9522	1.15512e-98	2.37833e-83
AABR07065602.1	-3.01425	6.39326	1.35367e-98	2.78195e-83
Tmem43	-2.23551	7.90664	1.43602e-98	2.94571e-83
AABR07045485.1	-2.35352	8.35016	2.2736e-98	4.65519e-83
Creb3	-1.5893	7.71303	2.82575e-98	5.775e-83
Clta	-1.81211	9.0143	4.13758e-98	8.44035e-83
Tbl1xr1	-1.95353	7.01258	7.6475e-98	1.55716e-82
Tmem106a	-2.85397	5.24326	7.7841e-98	1.58205e-82
Capn2	-1.9625	7.47372	1.42591e-97	2.89271e-82
Alg2	1.97573	6.29105	2.28876e-97	4.63463e-82
Utrn	-2.01207	6.50968	4.04937e-97	8.18477e-82
Itgb8	-4.06688	3.97772	4.28502e-97	8.64525e-82
Myo18a	-1.82813	7.379	4.3779e-97	8.81653e-82
AABR07044364.1	-2.47049	4.80378	7.51386e-97	1.51044e-81
Stx11	-1.90534	6.99811	8.89217e-97	1.78425e-82
Actg1	-2.27444	9.07366	9.71627e-97	1.94607e-82
Cdkn1a	-2.20315	9.70261	1.01056e-96	2.02038e-81
Dusp1	-2.39487	9.48207	1.5956e-96	3.18427e-81
Mpzl3	-2.09269	6.51541	2.70318e-96	5.38489e-81
Traf1	-2.08321	9.89381	3.36786e-96	6.69687e-81
Rufy3	-1.60294	7.05202	4.112e-96	8.16189e-81
Ctsf	3.46136	4.56085	4.69406e-96	9.30048e-81
Ubc	-2.14117	8.29634	4.77299e-96	9.43992e-81
Cmtm6	-1.992	9.36067	8.12675e-96	1.60442e-80
Ctrc	-3.42691	4.39398	1.637e-95	3.22606e-80
Tfdp1	2.01489	6.39818	2.30644e-95	4.53724e-80
Ier5	-2.00513	9.3868	2.8879e-95	5.67096e-80
Actr2	-1.52883	9.73445	2.89658e-95	5.67792e-80
Mgat4b	-2.50872	5.44668	3.75219e-95	7.34206e-80
Elf1	-1.72973	7.60174	4.69425e-95	9.16917e-80
Chst7	-3.50748	4.416	6.25591e-95	1.21979e-79
Icam1	-1.80754	10.6455	1.175e-94	2.287e-79
Galnt7	-2.29431	7.69689	1.28189e-94	2.49065e-79
Thop1	2.16664	5.78627	3.16028e-94	6.1295e-79
Vcp	-1.64463	9.99839	3.24074e-94	6.27453e-79
Iqgap1	-1.9431	9.92077	4.83176e-94	9.33858e-79
Qser1	-2.39381	5.47083	4.86102e-94	9.3787e-79
Fam98a	1.89143	5.79986	6.13158e-94	1.18094e-78
Nomo1	2.30952	7.04774	6.88427e-94	1.3236e-78
Cd70	-2.57572	6.06665	7.41439e-94	1.42305e-78
Prkci	-1.59115	7.13845	8.44737e-94	1.61849e-78
Tmem150c	-2.65162	4.91684	1.34411e-93	2.57081e-78
Zbtb46	-2.02302	7.15317	1.72356e-93	3.29087e-78
Sft2d2	-1.84546	6.61217	1.97321e-93	3.76102e-78
Tfe3	-1.71248	6.27353	2.3772e-93	4.52324e-78
Slc41a2	2.70519	5.40696	3.05979e-93	5.81203e-78
Junb	-1.64271	10.5609	4.86187e-93	9.21917e-78
Nfkb1	-2.33925	10.8035	5.064e-93	9.58599e-78
Casp7	-2.41809	6.0201	5.35777e-93	1.01247e-77
Cdyl	-2.41218	6.5683	5.98703e-93	1.12945e-77
Banf1	-1.6707	7.53348	8.67804e-93	1.63432e-77
Plscr1	-1.93407	7.12165	9.07719e-93	1.70657e-78
Ywhah	-1.49404	9.32466	9.69725e-93	1.82005e-77
Hps4	-2.03241	6.98142	1.05175e-92	1.97064e-77
Ceacam18	-2.73444	4.75807	1.47648e-92	2.76177e-77
Zfp764	-1.76018	6.10168	1.6471e-92	3.07571e-77
Irak2	-1.98608	6.90835	1.81083e-92	3.37574e-77
Ido1	-3.02351	6.4413	1.88689e-92	3.51158e-77
RGD1309362	-2.65097	6.703	2.70614e-92	5.02777e-77
Ssbp4	3.0826	4.44398	2.84968e-92	5.28556e-77
Zbtb38	-1.81039	7.96203	6.68803e-92	1.23841e-76
Aloxe3	-4.29117	4.91245	1.34713e-91	2.49027e-76
Pcyt2	-2.17174	6.37419	1.89783e-91	3.50241e-76
Zfp296	-3.5348	5.13607	2.87356e-91	5.29425e-76
Bhlhe40	-2.17048	9.23695	2.93387e-91	5.39636e-76
Birc3	-1.98443	9.94253	3.86034e-91	7.08865e-76
Il10rb	-2.14348	7.30631	5.76593e-91	1.05702e-75
Abhd5	2.23509	5.51442	6.07201e-91	1.11129e-75
Nmi	-2.30714	5.64975	7.02262e-91	1.28314e-75
LOC102556092	2.6244	4.1691	7.11041e-91	1.29703e-75
Lactb	-2.30313	6.33887	7.19021e-91	1.30942e-75
Tnip2	-2.05452	6.26775	8.27976e-91	1.50536e-76
Myo9b	-1.74805	10.0437	9.03423e-91	1.63983e-75
Tmem250	2.34976	4.71897	9.94337e-91	1.80189e-75
Arhgap30	-1.87676	9.00741	1.08865e-90	1.96956e-75
Nap1l1	-1.7772	8.56172	1.15801e-90	2.09162e-76
Ifi35	-2.03341	6.24181	1.47508e-90	2.65996e-75
Unc93b1	-1.87434	8.23285	1.75697e-90	3.16312e-75
Plac8	-2.13282	8.30268	3.33393e-90	5.99238e-75
Rras	-2.15701	5.9517	4.98048e-90	8.93732e-75
Cxcr4	-1.85015	8.18651	5.02164e-90	8.99656e-75
Pla2g16	-2.59508	6.57131	6.19159e-90	1.10746e-74
Nt5dc2	5.09591	3.03601	6.23274e-90	1.11302e-74
Lpgat1	-1.66119	7.029	7.05694e-90	1.25816e-74
Eps15	-1.64259	7.03071	8.70093e-90	1.54877e-74
LOC103689996	-4.37359	3.00663	9.44201e-90	1.67797e-74
Nrip1	-2.10064	6.09352	1.1798e-89	2.0933e-74
Lyn	-1.78516	8.08695	1.80838e-89	3.20342e-74
Mrc2	-3.38172	5.31881	2.53014e-89	4.47478e-74
Bmp2k	-1.80002	7.52725	3.67406e-89	6.4875e-74
Zswim4	-2.00645	7.96675	4.93819e-89	8.70573e-74
Dennd3	-1.73878	6.78402	6.74526e-89	1.18725e-73
Hsp90ab1	-1.65328	11.6629	1.17419e-88	2.06344e-73
Adora2a	-1.88432	8.45495	2.69346e-88	4.72576e-73
Ptafr	-2.11302	7.72394	3.58793e-88	6.28514e-73
Fgfr1op	2.27072	5.6333	3.72151e-88	6.50882e-73
Tyk2	-1.60349	7.63151	4.35568e-88	7.6059e-74
Lrrfip1	-1.71136	8.61191	6.90269e-88	1.20345e-72
Slc4a7	-2.09524	7.41227	7.86854e-88	1.36967e-72
Papss2	-2.82628	4.26177	1.1288e-87	1.96179e-72
Stxbp1	-2.19723	7.31559	1.32078e-87	2.29185e-72
Cnnm2	5.3741	3.18248	1.82192e-87	3.15647e-72
Polg	1.74742	5.76688	2.05962e-87	3.5627e-72
Fbxw17	-2.46625	5.23819	2.42748e-87	4.19244e-73
LOC308990	2.41978	5.96952	2.699e-87	4.65409e-72
Mmp7	-5.35299	2.783	3.06777e-87	5.28173e-72
Slc6a6	-1.90182	6.6346	3.31739e-87	5.7026e-72
Fam167a	-2.70554	5.73694	3.47929e-87	5.97161e-72
Micu1	2.55112	4.88438	3.68697e-87	6.31823e-72
Pfkfb3	-2.18565	9.08674	4.94322e-87	8.45788e-72
Minpp1	2.21073	4.58823	5.18481e-87	8.85751e-72
Ugp2	-1.58489	6.97111	5.35125e-87	9.12773e-72
Arhgap31	-2.30729	7.62602	8.22362e-87	1.40055e-71
AC128962.1	-2.11831	5.85233	9.89942e-87	1.68336e-72
Coch	-3.62322	5.22601	1.02306e-86	1.73699e-71
Tkt	-2.17504	8.62022	1.5108e-86	2.56116e-71
Irf6	-2.27356	6.10835	1.56181e-86	2.64359e-71
Cpne3	-1.68061	6.27546	2.09896e-86	3.54735e-71
Arpc4	-1.75748	8.80893	2.21714e-86	3.74134e-71
Orai2	-2.20404	7.51673	3.28376e-86	5.53276e-71
Parp9	-1.82933	8.44046	5.33573e-86	8.97639e-71
Ciita	-2.71394	8.13875	7.62747e-86	1.28123e-70
Btg3	2.74633	3.81148	1.19928e-85	2.01144e-71
Smarce1	-1.57609	7.30337	1.27826e-85	2.14065e-70
Etv6	-2.14821	7.61018	1.44071e-85	2.40904e-70
Hsd3b7	-2.19778	5.22802	1.61228e-85	2.69184e-70
Ctsh	-1.98733	6.99206	2.13633e-85	3.56141e-70
Eif1ad	-1.55823	8.08823	2.40859e-85	4.00923e-70
Igsf8	-1.96814	7.48627	2.43364e-85	4.04483e-70
Rbm28	2.38387	5.57606	2.49478e-85	4.14021e-70
Plbd2	-1.62873	6.92043	2.88897e-85	4.78719e-70
Itprid2	-1.65528	7.84344	3.21537e-85	5.32006e-70
Itch	1.85112	5.82345	3.32719e-85	5.49683e-70
AABR07044362.1	-3.1029	5.23852	3.71037e-85	6.12072e-70
LOC103690175	-1.83556	6.44967	1.23567e-84	2.03536e-69
Spty2d1	2.0934	6.99065	1.31869e-84	2.16887e-69
Il6	-2.21022	5.56809	1.38721e-84	2.27817e-69
Papss1	2.07849	5.77585	1.47174e-84	2.41338e-69
Atp2b1	-2.08583	8.59758	1.61601e-84	2.64603e-69
Idh1	-2.94801	5.81121	1.68038e-84	2.74736e-69
Birc2	-2.03086	7.65086	1.84755e-84	3.01621e-69
Tceal9	3.33188	3.86434	2.41316e-84	3.93378e-69
Aen	-2.37986	6.42112	3.52098e-84	5.73121e-69
Rcan3	-2.10837	5.83519	3.81777e-84	6.20514e-69
RGD1560775	-4.99421	3.11424	4.43989e-84	7.20568e-69
S100a11	-3.21115	7.73005	6.71493e-84	1.08819e-68
Myo1c	-1.71246	8.04301	8.43275e-84	1.36457e-68
Hpcal1	1.7889	5.82781	8.47742e-84	1.36979e-68
Samd9	-2.50999	8.4026	1.127e-83	1.81836e-68
Rcn2	2.23657	4.98805	1.39877e-83	2.25355e-68
Arhgap17	-1.90205	7.91115	1.74373e-83	2.80521e-68
Cacna1a	2.68023	4.20959	1.92468e-83	3.09182e-68
Stat2	-1.79243	8.92839	1.95388e-83	3.13416e-68
Hspa2	3.48742	4.24643	2.14029e-83	3.42819e-68
Smpd4	2.59701	4.94303	2.24658e-83	3.59322e-68
Nacc1	-1.58649	7.76766	2.60506e-83	4.16055e-68
Foxn2	-1.99842	7.47646	4.7533e-83	7.58056e-68
AABR07044408.3	-2.07638	5.15619	5.80447e-83	9.24359e-68
Haus4	2.69099	4.13158	6.74409e-83	1.07245e-67
Abcb6	2.92546	4.39783	1.00582e-82	1.59715e-68
Nckap1l	-1.41863	9.1837	1.04962e-82	1.66431e-67
Cdc42ep2	-2.70978	4.88628	2.51391e-82	3.98042e-69
Batf3	-2.87886	7.11195	4.15324e-82	6.56665e-67
Srpk2	1.81012	5.68022	4.82785e-82	7.62234e-67
Rnf31	-1.52731	7.55977	5.43945e-82	8.57568e-67
Zfp444	1.99932	5.27631	1.02398e-81	1.61208e-66
Ncln	1.67339	6.54118	1.41597e-81	2.22602e-66
Ndc1	3.18805	3.97521	1.88527e-81	2.95958e-67
Def8	3.72083	3.87946	2.22537e-81	3.48853e-66
Ralb	-1.64323	6.71631	2.70964e-81	4.24164e-66
Osmr	-3.86767	4.58862	2.76702e-81	4.32534e-66
Phka1	-1.99255	6.31615	2.89034e-81	4.51172e-66
Sik3	-1.72614	8.4504	3.59942e-81	5.61063e-66
Stt3b	1.75488	6.41365	6.2839e-81	9.78126e-66
Gss	2.70998	4.54487	6.33184e-81	9.84199e-66
Dennd1c	-1.79492	7.0657	7.53345e-81	1.16933e-66
Lpar1	-2.91361	3.86189	7.91335e-81	1.22657e-65
Tubb2a	-2.14755	5.86729	8.12886e-81	1.25821e-67
Phlda3	-4.47403	5.02776	9.28003e-81	1.43438e-65
Sp140	-1.6237	8.11286	9.5079e-81	1.46627e-65
Ddx1	1.87431	6.27846	9.51294e-81	1.46627e-65
Phf1	-2.1474	7.29842	9.5496e-81	1.46987e-66
Sesn2	-1.7575	7.89058	1.30636e-80	2.00793e-65
Wnk1	-2.54329	10.182	1.36758e-80	2.09912e-65
Gale	-2.29291	5.86161	1.63662e-80	2.50858e-65
LOC294154	-1.38751	8.62892	1.7053e-80	2.61023e-65
Cd300lf	-3.33004	4.57049	2.17318e-80	3.32177e-65
Extl3	1.86626	5.03088	2.58115e-80	3.93992e-67
Tnfrsf8	2.19724	7.44787	2.75161e-80	4.1943e-65
Myo10	2.86593	4.62757	6.50778e-80	9.90618e-65
Xaf1	-2.35173	5.70058	8.60515e-80	1.30808e-64
Kdm2b	-1.63092	7.20242	1.08296e-79	1.64396e-64
Tmem168	-1.8257	5.45091	2.65421e-79	4.02361e-64
Simc1	3.03006	3.85919	3.0094e-79	4.55579e-65
Abracl	-2.46548	6.34598	3.27775e-79	4.95525e-64
Klrb1a	-1.83894	8.01181	3.30627e-79	4.99152e-64
Cnpy2	2.29476	5.06111	4.37692e-79	6.59887e-64
Treh	-6.03743	3.39848	4.62583e-79	6.96462e-64
Oaf	-1.80506	7.40892	5.27372e-79	7.92927e-64
Tmem181	2.13422	5.17824	6.16789e-79	9.26107e-65
Tln1	-1.86768	11.04	6.49739e-79	9.74255e-64
Racgap1	3.65986	3.75137	7.13838e-79	1.06892e-63
Grk6	-1.78743	7.86101	8.11773e-79	1.21392e-63
Samd4a	3.91268	3.55006	8.38107e-79	1.2516e-63
Rabl6	1.49118	7.01484	9.254e-79	1.3801e-63
Fsd1	-2.42929	3.74739	1.04095e-78	1.55033e-63
S100a10	-3.25772	8.37555	1.23034e-78	1.82992e-63
Map3k10	2.85684	3.82246	1.43286e-78	2.12827e-65
Daxx	-2.02913	7.77312	1.68154e-78	2.49429e-63
Klhl11	1.99498	5.40496	1.91125e-78	2.83122e-63
Ehf	-4.34493	4.40742	2.37022e-78	3.5064e-63
Emc1	1.88217	5.40533	2.40756e-78	3.55687e-63
Txn1	-2.11078	8.13372	2.96532e-78	4.37504e-63
Tmem214	1.54089	6.61743	3.98985e-78	5.87877e-63
Necab3	2.44786	5.00647	4.52089e-78	6.65234e-64
Dcaf5	-1.68673	6.46677	7.2504e-78	1.06545e-62
Neu1	2.71404	4.59188	7.4592e-78	1.09468e-62
Recql4	2.32964	5.23678	8.46803e-78	1.24108e-62
Islr2	-3.32381	3.26512	8.58916e-78	1.25716e-62
Ttll12	1.91001	5.34048	9.62536e-78	1.40696e-62
Tlr11	-7.53344	4.26065	1.2393e-77	1.80911e-62
Tec	-2.03706	7.18012	1.91448e-77	2.79105e-62
Ddx58	-2.67722	5.58244	2.06952e-77	3.01309e-62
Clpb	2.37922	4.40073	2.08034e-77	3.02485e-64
Tnni2	-3.04438	4.45671	2.60636e-77	3.78471e-62
Tex30	3.03077	4.00007	3.79709e-77	5.50653e-62
Camta2	-1.67569	7.4956	4.08363e-77	5.9143e-62
Rnh1	-1.70118	9.83995	5.11558e-77	7.39915e-62
Smurf1	-1.72054	8.64665	5.92009e-77	8.55158e-62
Rassf5	-1.98447	7.46188	6.60683e-77	9.53111e-62
AABR07044635.1	3.55991	3.45365	8.12365e-77	1.1704e-61
Prr7	-3.13859	6.00836	8.94485e-77	1.28703e-61
2006-09-01	-2.50311	7.97406	9.25625e-77	1.3301e-61
Bzw2	-1.65163	6.89775	1.00298e-76	1.43938e-62
Arrb2	-1.65601	6.5138	1.17617e-76	1.68575e-61
Stmn1	2.81989	4.66111	1.18728e-76	1.69946e-61
Pycr2	2.30449	4.83098	1.28303e-76	1.83413e-61
Chpf	1.3767	6.66917	2.49137e-76	3.55688e-61
Ctps1	1.91462	5.38588	2.83393e-76	4.04074e-61
Sort1	2.94987	4.88474	4.34633e-76	6.18917e-61
Pou2f2	-2.72935	6.79964	4.94778e-76	7.03656e-61
Cks1b	2.15049	4.66951	5.33819e-76	7.58202e-61
Ogfr	-1.44219	8.5905	5.76694e-76	8.18046e-61
Plpbp	-1.9228	7.57849	5.84069e-76	8.27443e-61
Myh9l1	-2.57774	5.09558	6.3918e-76	9.04357e-61
Plekhm2	-1.50809	6.86793	6.80033e-76	9.60928e-61
Tnfrsf13b	-2.55493	4.49218	7.57236e-76	1.06865e-60
Tbl2	1.59107	5.59576	7.71711e-76	1.08769e-61
Ficd	1.95631	5.67336	9.38046e-76	1.32044e-60
Ankrd40	1.94879	5.16057	1.05891e-75	1.48868e-60
Slco5a1	-2.18542	5.22904	1.23859e-75	1.73906e-60
Gpsm1	2.04774	4.86056	1.78147e-75	2.49813e-60
Tspo	-2.79118	6.88533	1.95414e-75	2.73679e-60
Smim11a	2.77424	3.75669	2.60231e-75	3.63994e-60
Bmpr2	1.72771	5.67896	3.01239e-75	4.20819e-60
Clec16a	-1.92484	5.60214	4.43274e-75	6.18453e-60
Fbrs	-2.00134	7.39164	4.54143e-75	6.32818e-60
Srf	-1.5387	7.80682	5.57557e-75	7.7594e-60
P3h1	2.4429	4.25942	1.06064e-74	1.4742e-59
Pelo	2.01404	5.48164	1.07122e-74	1.48705e-59
Pja1	2.23864	6.53006	1.21117e-74	1.6792e-59
Vasp	-1.93925	9.00386	1.32604e-74	1.83615e-60
LOC498750	-1.74696	8.56053	1.57584e-74	2.17932e-60
Ung	2.28307	5.05274	1.58781e-74	2.19313e-59
Pttg1ip	-1.64243	8.81133	1.67036e-74	2.30426e-59
Ccng1	-1.81493	7.68486	2.13687e-74	2.94413e-59
Slc16a10	3.57183	3.37641	2.25168e-74	3.09845e-60
Atp7a	-1.48596	7.09208	2.29925e-74	3.15996e-59
Zbtb39	3.12334	3.51146	2.88222e-74	3.95624e-59
Gbp5	-1.79324	7.72534	3.65127e-74	5.00565e-59
Dnajc9	1.81497	5.04981	3.97751e-74	5.44613e-59
Traf6	-1.53645	7.42098	4.70298e-74	6.43149e-59
Cdc25a	2.40775	4.48986	6.44419e-74	8.80174e-59
Usp32	-1.89636	8.99427	8.2888e-74	1.13072e-58
Dnaaf2	-1.91894	7.08763	9.54758e-74	1.30083e-58
Itgb2	1.65711	8.80184	9.69461e-74	1.31923e-58
Zfp217	-1.59728	7.09271	1.41467e-73	1.9227e-58
Mospd2	-1.83598	6.23468	1.47696e-73	2.00489e-58
LOC103691261	-4.25855	3.69285	1.53709e-73	2.08395e-58
Cnp	-2.34027	7.27927	1.95001e-73	2.64053e-58
Man1c1	2.85897	4.72943	2.06934e-73	2.79868e-58
Spart	2.52799	4.89979	2.2917e-73	3.09562e-58
Ivns1abp	1.40784	7.61393	2.72361e-73	3.67454e-58
AABR07018038.1	-1.8747	8.59683	3.2904e-73	4.4338e-58
Cryaa	-4.74815	5.36327	3.60288e-73	4.84894e-58
Micall1	-1.77944	7.99894	4.58218e-73	6.15944e-58
Cdc7	2.52005	3.93477	5.08647e-73	6.82899e-59
P2ry14	-2.87285	5.05421	5.76713e-73	7.73342e-58
Taok3	-2.13176	7.31771	5.9144e-73	7.92128e-59
Ide	1.41081	5.89679	6.46139e-73	8.64339e-58
Plk2	-1.985	8.66473	7.00589e-73	9.36041e-58
LOC102549869	-3.25507	3.33776	8.90263e-73	1.18802e-57
Mrps2	2.65699	4.26335	1.30386e-72	1.73784e-57
Tmem263	2.02447	4.72179	1.71914e-72	2.28859e-57
Cd86	-1.85986	9.87093	2.13588e-72	2.83994e-57
Pabpc4	1.68268	6.30125	2.58777e-72	3.43665e-57
Atp10a	1.88728	5.01471	2.74136e-72	3.63625e-57
Ifnb1	4.5078	5.53913	3.4643e-72	4.58967e-57
Abcf3	1.48889	7.18281	3.6792e-72	4.86855e-57
Ero1b	-2.41929	6.64668	4.11779e-72	5.44239e-57
Cflar	-1.74945	8.00729	4.31667e-72	5.69841e-57
Plin3	-1.67761	7.80695	4.83893e-72	6.38022e-57
Arhgap11a	2.87721	4.25046	7.31087e-72	9.62802e-57
B4galt1	-1.58233	7.79825	1.01905e-71	1.34043e-56
Ccdc6	-2.30717	5.60548	1.06247e-71	1.39588e-56
Clasp1	-1.6665	7.95974	1.19667e-71	1.57032e-56
Nudcd3	-1.91687	5.09807	1.40986e-71	1.84788e-56
Unc119b	1.67076	7.45031	1.50557e-71	1.971e-56
Phactr2	-2.05935	6.69106	1.50931e-71	1.97354e-56
Rhod	-3.77805	3.63439	1.77725e-71	2.32115e-56
Btla	-2.85347	5.40053	1.82042e-71	2.37472e-57
Dtx3l	-2.11033	8.07762	2.15326e-71	2.8056e-56
Il34	-4.39432	3.27809	2.34682e-71	3.05419e-56
Tex261	2.22433	5.03119	2.35799e-71	3.06511e-56
Cxcl16	-1.53068	8.12209	2.53684e-71	3.29372e-56
Clcn6	-1.68671	6.66947	6.97161e-71	9.04097e-56
Cul7	2.42401	4.85541	9.02648e-71	1.1692e-56
Ptms	-1.78282	9.08127	1.2843e-70	1.66161e-55
Rem2	-3.07728	4.11328	1.58946e-70	2.05402e-56
Tfap2c	6.32146	2.41569	1.67916e-70	2.16739e-55
Ankrd50	1.96729	4.49132	1.74184e-70	2.24567e-56
Pot1	-2.24682	4.9149	2.32785e-70	2.99768e-55
Pola2	2.01248	5.20921	2.47618e-70	3.18498e-55
Prr13	-1.53892	7.0163	2.51354e-70	3.22926e-55
Lin54	1.85719	5.56778	3.39039e-70	4.35074e-55
Cd180	-3.07052	4.26202	3.51439e-70	4.50462e-55
AABR07026311.1	-1.46016	7.60464	3.67108e-70	4.7e-55
Zmiz2	-1.67267	6.92231	3.74743e-70	4.79219e-55
Tsen54	1.78615	5.2429	4.8969e-70	6.24988e-55
Mis18a	2.74658	4.24168	4.89864e-70	6.24988e-55
Plekha8	2.63094	4.42307	5.58047e-70	7.11156e-55
Il18bp	-3.14645	5.13472	7.06581e-70	8.99403e-55
Pkn1	-1.38707	8.34063	7.07919e-70	9.00069e-55
Msh2	2.20882	4.60528	9.57744e-70	1.2163e-55
Ska3	2.7273	4.66316	1.20126e-69	1.5238e-54
Arhgef25	3.55584	3.0117	1.23229e-69	1.56137e-54
Ubl3	1.463	6.90997	1.24402e-69	1.57442e-55
Ttl	2.76016	3.7506	1.34367e-69	1.6986e-54
Sox13	4.46399	2.66114	1.83957e-69	2.32283e-54
Bnip2	-1.64692	6.42517	1.8759e-69	2.36599e-54
Calm1	-1.72936	10.8468	2.04383e-69	2.57485e-55
Prim1	2.47225	5.22981	2.78794e-69	3.50829e-54
Map4k5	2.24312	4.84642	3.06728e-69	3.85542e-54
Hs3st3b1	-2.17147	5.76757	3.38965e-69	4.25576e-54
Gpr137b	-2.01273	6.7728	3.62559e-69	4.54682e-54
Tmx1	-1.47466	7.68593	3.69705e-69	4.63117e-55
Senp2	1.68656	5.32369	3.95408e-69	4.94753e-54
Ttc13	1.49728	6.23794	3.99395e-69	4.99176e-54
Bcar1	3.76921	4.05832	6.01212e-69	7.50563e-54
Mrps6	-1.48676	7.11947	7.1342e-69	8.89638e-54
Ddah2	2.56233	4.56033	8.21092e-69	1.02275e-53
Mtmr10	1.97339	5.35287	1.55563e-68	1.93551e-53
Naglu	1.95522	5.07727	1.82716e-68	2.27078e-53
Tmed4	1.77869	5.03561	2.38883e-68	2.96548e-54
Phgdh	-1.84835	6.50082	4.1721e-68	5.1734e-54
Ccdc92	4.96265	2.86499	4.76362e-68	5.90026e-53
Ehd4	-1.44115	7.20235	6.14773e-68	7.60609e-53
Wasf2	-1.63667	7.35928	6.17344e-68	7.62935e-53
Snx25	-1.92255	6.80715	6.29751e-68	7.77397e-54
Kctd6	-2.57697	4.66549	6.59834e-68	8.13623e-53
Kif21b	-1.81763	7.85873	8.35728e-68	1.02936e-52
Rab21	-1.48321	7.91088	1.40026e-67	1.72278e-52
AABR07021547.1	-2.49819	4.90961	1.59653e-67	1.96206e-52
Fyn	-1.60283	8.50207	1.72716e-67	2.12024e-52
Tank	-1.8633	7.64504	2.15482e-67	2.64228e-53
Kif13b	2.40888	4.93806	2.56845e-67	3.14599e-53
Tbc1d15	1.48503	6.6138	2.61747e-67	3.20248e-52
Neil1	4.10073	3.33211	2.71417e-67	3.31712e-52
G6pd	-1.99624	8.36099	2.84936e-67	3.47849e-52
RGD1305464	2.20808	4.84605	2.94692e-67	3.59361e-52
Kdm4a	-1.48636	8.68029	2.99711e-67	3.65078e-52
Ahcyl2	1.56789	5.82363	3.56694e-67	4.3401e-52
Ywhag	-1.45875	8.8738	3.65402e-67	4.44117e-52
Catsperg	-3.04341	5.93261	3.87583e-67	4.70558e-52
Mpzl1	3.5961	3.12834	5.02412e-67	6.09299e-52
Ddrgk1	1.6019	5.79518	6.64134e-67	8.04543e-52
Htra2	-1.2809	7.08315	6.80333e-67	8.23262e-52
Slc7a11	-3.34201	8.20253	6.87989e-67	8.31615e-52
Actr3	-1.31634	10.094	7.23288e-67	8.73327e-52
Gapdh	-1.61551	8.18117	8.66566e-67	1.04518e-51
Pitrm1	1.45188	5.96222	1.08146e-66	1.30294e-51
Chd2	-1.72452	8.17169	1.0934e-66	1.31589e-51
Pkmyt1	1.86975	5.09377	1.16561e-66	1.40127e-51
Dock3	3.3746	3.96576	1.1811e-66	1.41835e-51
Ddost	1.37688	7.47318	1.35042e-66	1.61992e-51
Capzb	-1.58774	8.92726	1.55265e-66	1.86048e-51
Tnip3	-4.21151	6.65625	1.59274e-66	1.90645e-51
Rpl24	-1.48702	8.6241	1.91509e-66	2.28981e-51
Tmem41a	2.95215	3.28465	2.02941e-66	2.42388e-52
Cyb5r1	2.63987	4.02587	3.64016e-66	4.34301e-51
Fyb1	-2.33362	6.54504	3.71178e-66	4.42368e-52
Aldh1a2	-2.45664	7.31561	3.89735e-66	4.63983e-51
Tes	-1.87987	8.01826	4.44054e-66	5.27557e-51
Txndc17	-1.75536	6.03925	4.44533e-66	5.27557e-51
Klrc3	-2.47221	6.24174	4.4457e-66	5.27557e-51
LOC103690108	-1.82558	9.60266	4.71268e-66	5.58637e-51
Rilpl1	4.03222	3.03335	5.66001e-66	6.70214e-51
Serpinb6a	-2.62623	3.59201	6.05848e-66	7.16628e-51
Arpc2	-1.34145	10.2617	6.0703e-66	7.17257e-51
Rab8b	-1.61613	9.32945	7.69302e-66	9.08024e-51
Ebi3	1.49234	8.51982	8.46984e-66	9.98644e-51
Csrnp1	-1.44705	8.83815	9.20978e-66	1.08473e-50
Cybc1	-1.4021	8.09753	1.24693e-65	1.46707e-50
Dtl	3.16429	4.02163	1.2819e-65	1.50661e-50
Usp8	-1.33105	6.96268	1.32439e-65	1.5549e-50
Grb2	-1.34212	8.53466	1.4268e-65	1.67334e-50
Cdc42se1	-1.36418	8.14901	1.48526e-65	1.74005e-50
Zfp367	2.72155	4.48369	1.48835e-65	1.74183e-51
AABR07044349.1	-6.4842	2.71543	2.07015e-65	2.42015e-50
Ctps2	-2.7457	3.79092	3.95673e-65	4.62079e-50
Tyrobp	-2.53038	7.37282	4.15853e-65	4.85133e-50
Coro1b	-1.48625	9.79153	5.16599e-65	6.02027e-50
Csprs	-3.99547	3.17923	5.46119e-65	6.35756e-50
Lpin1	-1.91441	4.59511	5.47218e-65	6.36365e-50
Pnrc1	-1.63395	7.75556	5.49233e-65	6.38035e-50
Usp25	-1.47267	7.99494	5.93819e-65	6.89104e-50
Zfp36l1	-2.47381	8.20132	6.66733e-65	7.72907e-50
Galnt1	1.59188	5.81694	1.03061e-64	1.19348e-49
Mier2	1.4929	5.85651	1.03506e-64	1.19737e-49
Cpsf1	2.02038	5.90044	1.08702e-64	1.25616e-49
Mfge8	2.68305	3.91681	1.0907e-64	1.2591e-49
Atf4	-1.77085	9.94008	1.10309e-64	1.27207e-49
Lysmd2	-2.37011	4.66063	1.11364e-64	1.28289e-49
Txlna	1.34021	6.65253	1.20582e-64	1.38764e-49
Xrcc2	2.95084	3.25864	1.21832e-64	1.40056e-49
Map3k11	-1.31804	7.51936	1.52055e-64	1.74618e-49
AABR07066180.1	-2.0245	4.81113	1.62732e-64	1.86685e-49
Map4k4	-1.39911	9.53751	1.6519e-64	1.89308e-49
Cs	-1.35576	7.74167	1.69406e-64	1.93939e-49
Mvb12b	2.92803	4.87309	1.72613e-64	1.97405e-49
Dynll2	1.54324	6.02036	2.67138e-64	3.0519e-49
Col8a2	4.0214	2.87708	2.69506e-64	3.07577e-49
Camsap2	2.03295	5.7503	2.87685e-64	3.27985e-49
Tle5	1.64114	6.27476	2.98346e-64	3.39788e-49
Nol3	5.74728	2.6255	3.1607e-64	3.59603e-50
Rb1cc1	1.42171	5.80629	3.16732e-64	3.59985e-49
Rala	-1.69432	6.69582	3.25596e-64	3.69679e-49
Cyth1	-1.75703	8.81017	3.80845e-64	4.31964e-49
Erc1	-1.65749	6.17612	4.06028e-64	4.60054e-49
Ckb	1.96653	7.53015	4.41101e-64	4.99282e-49
Lratd2	-3.58851	3.58929	4.83258e-64	5.46438e-49
RGD1559575	-2.9946	4.94559	4.94916e-64	5.59047e-49
Cttnbp2nl	-1.94105	7.1248	5.83312e-64	6.58224e-49
Slc25a24	-1.81041	5.89006	5.92691e-64	6.68125e-49
Spint2	-1.58214	7.69077	6.04847e-64	6.81132e-49
Nfkbia	-1.55166	9.99827	9.48269e-64	1.06678e-48
Ier3	-1.83453	6.74211	9.63495e-64	1.0828e-48
Rras2	-1.40864	6.89463	9.73344e-64	1.09276e-48
Btrc	1.85838	4.76879	1.00658e-63	1.12783e-48
Crb3	-1.72469	5.85987	1.00663e-63	1.12783e-48
Brca1	2.53203	4.61728	1.02463e-63	1.14683e-48
Tspan3	1.68011	5.77629	1.03616e-63	1.15857e-49
Pds5a	1.39096	6.80437	1.37292e-63	1.53356e-49
Cebpa	3.29793	4.05575	1.41043e-63	1.57386e-48
Pcyox1	2.37025	5.60692	1.63174e-63	1.81898e-48
Kif18b	3.71547	3.3922	2.96475e-63	3.30161e-48
Cd207	-7.53827	2.92979	3.65198e-63	4.06283e-48
Zmynd19	2.08811	4.80905	3.8663e-63	4.29692e-48
Ripor2	-2.11909	5.56764	4.03472e-63	4.4796e-49
Ttyh2	-2.11245	5.53865	4.16446e-63	4.61899e-48
RGD1624210	-5.11634	2.69651	6.60714e-63	7.32093e-48
Slc27a3	-3.20877	6.19085	9.43709e-63	1.04461e-47
Ccdc43	2.30958	4.27107	1.06233e-62	1.17474e-47
Gbp2	-1.58952	7.8594	1.64677e-62	1.81919e-47
Iqsec1	-2.22097	5.69066	1.64929e-62	1.82015e-47
Pdzk1ip1	-2.48591	5.00757	1.70804e-62	1.88311e-47
Arf3	-1.25638	8.20513	1.90254e-62	2.09545e-47
Cnppd1	-1.33878	8.30214	1.94694e-62	2.14222e-47
Rsrp1	-1.46078	9.61951	2.42175e-62	2.662e-47
Ddx11	2.6124	4.14833	2.52611e-62	2.77394e-47
Nabp1	-1.77404	8.39212	2.62054e-62	2.87477e-47
Ptpn2	-1.51211	7.39541	2.85706e-62	3.13113e-47
Plin2	-1.76579	7.60487	3.10045e-62	3.3945e-47
Arhgap1	-1.51322	7.00355	3.20483e-62	3.50531e-47
Atp5po	1.51003	6.16819	3.28116e-62	3.58523e-47
Csf2rb	-2.08673	9.20449	3.34312e-62	3.64932e-48
Spc25	3.811	2.91658	3.58108e-62	3.90522e-47
Ywhaz	-1.31247	9.88902	3.97069e-62	4.32582e-47
Tedc1	1.52471	5.447	4.12503e-62	4.48953e-47
Stil	3.22308	3.69452	4.3159e-62	4.69264e-47
Mcfd2	1.5046	6.11127	4.74241e-62	5.15131e-47
Tnpo2	-1.379	8.1382	4.92987e-62	5.34966e-47
Zyx	-1.70555	9.15971	5.81729e-62	6.30644e-47
Mvk	-2.08971	4.62508	6.27438e-62	6.79529e-47
Nectin4	-3.03859	5.02119	6.9383e-62	7.50697e-47
Vsx1	-5.80184	3.10735	7.26056e-62	7.84794e-47
Olfm1	2.29386	5.19496	7.41561e-62	8.0077e-47
Ap2b1	-1.29351	8.0776	1.09905e-61	1.18564e-46
Ntn4	-3.41277	3.07858	1.1182e-61	1.20512e-46
Pvr	-1.80938	9.49869	1.51214e-61	1.62809e-46
Dhx40	1.8885	5.2436	1.66544e-61	1.7914e-46
Map2k1	-1.30773	8.51362	1.85344e-61	1.99168e-46
Ptges3l	-2.94422	3.57491	2.09023e-61	2.24395e-46
Ralgps2	-3.08689	4.22269	2.3836e-61	2.55641e-46
Mybl2	2.45469	4.58665	2.56799e-61	2.75149e-46
RGD1563917	-1.9165	4.91722	2.58906e-61	2.77138e-46
Sod1	-1.61662	8.13249	3.37092e-61	3.6048e-46
Gtf2f1	1.7138	7.50814	3.49963e-61	3.73882e-46
Thra	2.43733	4.00208	3.76923e-61	4.02294e-46
Irf4	-1.28775	9.8391	4.11363e-61	4.38628e-46
Stk40	-1.48899	7.78352	4.60595e-61	4.90649e-46
Evl	-2.26827	7.55194	6.52433e-61	6.94335e-47
Stard3nl	-1.4277	6.18384	7.1083e-61	7.55753e-46
Nckap1	2.90697	5.08351	7.69966e-61	8.17839e-46
Hbegf	3.31012	4.13365	7.83522e-61	8.31437e-46
Ptk2	1.7399	5.23634	8.47415e-61	8.98373e-46
AABR07008462.1	-2.51732	4.0296	1.15959e-60	1.22814e-45
AABR07053136.1	-2.24834	4.7983	1.16698e-60	1.23479e-45
Vim	-2.90093	10.9092	1.19413e-60	1.2623e-45
Cep170b	2.52013	5.17151	1.42876e-60	1.50888e-45
Cmtm7	-1.62182	8.19808	1.48829e-60	1.57025e-45
Jag2	4.84777	3.26504	1.54134e-60	1.62466e-45
Asrgl1	5.39414	2.33303	1.57106e-60	1.65441e-45
Cipc	1.91715	5.34643	1.66701e-60	1.75377e-45
Atp1b1	-2.34824	4.79504	1.791e-60	1.88242e-45
RGD1304884	3.91004	3.30709	2.10966e-60	2.21524e-45
Rcor1-ENSRNOG00000049783	2.13827	5.3921	2.50743e-60	2.63042e-45
Lzic	-1.49967	6.227	3.49908e-60	3.66722e-45
Ggt1	3.10077	6.24335	4.82384e-60	5.05085e-45
Trip13	2.22091	4.13294	5.59033e-60	5.84785e-45
Ext2	1.88518	5.07781	5.93204e-60	6.19943e-46
Ston2	5.07428	2.87821	6.23802e-60	6.51303e-45
Stx2	2.46877	3.86154	6.96448e-60	7.26465e-45
Gbp4	-1.60508	5.43799	7.2107e-60	7.51438e-45
Lrba	-1.60743	7.27056	9.69905e-60	1.0098e-44
Ifih1	-2.34221	6.62017	1.03228e-59	1.07373e-44
Cd63	-1.77052	9.99265	1.20244e-59	1.24954e-44
Gpsm2	2.85289	3.56952	1.34515e-59	1.39653e-44
Clec9a	-2.83315	7.35038	1.42772e-59	1.48086e-46
Selenon	2.9206	3.78719	1.54191e-59	1.59779e-44
RGD1309104	-1.8079	6.00132	1.76394e-59	1.82616e-44
Evi5	2.53346	4.11171	2.17803e-59	2.25274e-44
Gabarap	-1.43528	8.28603	2.53855e-59	2.62317e-44
Sacs	1.60822	6.32213	2.61248e-59	2.69703e-44
Vps39	-1.35847	6.57024	2.71749e-59	2.80282e-44
Parp10	-1.53341	6.51576	2.80447e-59	2.88983e-44
Calcrl	-2.11153	7.2421	3.97045e-59	4.08749e-44
Zfp251	1.87057	4.86872	3.9838e-59	4.09741e-44
Trio	-1.57283	7.37612	4.55627e-59	4.68184e-44
Gde1	-1.84207	6.63111	5.97144e-59	6.13031e-45
Cldnd1	-1.66575	7.9675	6.12466e-59	6.28177e-44
Svil	2.15398	5.53621	6.44089e-59	6.59997e-44
Xpo4	1.37143	5.83966	7.3245e-59	7.49844e-44
Gbp7	-1.80517	6.39056	7.51742e-59	7.68881e-44
Bcl2l12	-1.38503	5.69969	8.72652e-59	8.91721e-44
Brpf3	2.28193	5.77008	8.95951e-59	9.14682e-44
Nlrc4	2.0783	5.04532	9.60916e-59	9.80099e-45
AABR07058476.1	-2.73368	4.58905	1.19846e-58	1.22126e-43
Cybb	-2.11068	6.40979	1.2894e-58	1.31272e-43
Acsl4	-1.36917	7.15335	1.29871e-58	1.32097e-43
Fbxw8	1.70108	5.50982	1.33642e-58	1.35807e-43
Rdx	1.82203	4.72115	1.4079e-58	1.4294e-43
Vdac2	-1.34651	8.11583	1.50031e-58	1.52182e-43
Smpd1	2.06547	4.72299	1.8346e-58	1.8592e-43
Gaa	1.3403	6.60439	1.85383e-58	1.87696e-43
Crip2	2.50116	4.55113	2.10966e-58	2.13402e-43
Gpsm3	-1.57165	6.3831	2.27369e-58	2.29784e-43
Ptpn1	-1.74196	8.56879	2.43155e-58	2.45513e-43
Bcl10	-1.15105	6.59584	2.6306e-58	2.65368e-43
Chrne	-2.58123	4.66765	2.67366e-58	2.69466e-44
Sqstm1	-1.62243	10.7562	2.8246e-58	2.84419e-44
Hdgfl3	2.17941	4.46099	4.09194e-58	4.11656e-43
Ier2	-1.50828	8.60443	4.16824e-58	4.18835e-43
Abca5	3.76923	3.12762	4.1709e-58	4.18835e-43
Plpp1	2.23846	4.04928	4.24448e-58	4.25837e-43
Ctla2a	2.44268	5.72845	4.28647e-58	4.29659e-43
Rnf187	2.16845	5.55347	4.35909e-58	4.36541e-43
Synpo2	-3.73954	3.78466	4.3755e-58	4.37788e-43
Pole	2.09658	5.07966	6.22047e-58	6.21821e-43
Irf1	-1.56219	9.6981	7.10374e-58	7.09474e-44
Rassf1	-1.22773	7.22165	7.43556e-58	7.41942e-43
Clptm1	-1.23791	7.94173	8.38121e-58	8.35547e-43
B3gat3	-1.32249	7.27105	8.49473e-58	8.461e-43
Trim24	-1.80026	5.84156	9.53702e-58	9.49059e-43
Gjb2	-4.74408	3.56896	1.02297e-57	1.01707e-42
Ap1g2	1.21264	6.204	1.0921e-57	1.08483e-42
Noa1	1.81403	4.60526	1.19694e-57	1.1879e-42
Src	1.25842	6.6121	1.46352e-57	1.45116e-42
Mthfd1	1.47761	6.02739	1.58108e-57	1.56632e-42
Gclm	1.69303	4.59226	2.04477e-57	2.02386e-43
Atp5if1	-1.6308	7.11663	2.35846e-57	2.33225e-42
Nfil3	-1.52857	7.33088	2.45349e-57	2.42406e-42
Edf1	-1.23034	7.22962	2.87632e-57	2.83927e-42
Gtf2i	1.47875	6.17676	2.93801e-57	2.89758e-43
Lrrc75b	2.63276	4.4381	3.12758e-57	3.08179e-42
Pdp2	-1.22904	5.73451	3.24615e-57	3.19577e-42
Kifc1	2.50741	4.57449	3.7776e-57	3.71565e-42
Nelfcd	1.38159	6.13009	4.34912e-57	4.27399e-42
Caskin2	3.2545	3.52533	4.87021e-57	4.78182e-42
LOC100910854	2.0294	4.36801	5.05523e-57	4.95907e-43
Rubcn	-1.7882	5.03306	5.08363e-57	4.9825e-42
Gpr160	-2.88695	4.23359	5.45176e-57	5.33856e-42
AABR07021955.1	1.40782	6.24495	5.46414e-57	5.34595e-42
Tmbim4	-1.41975	6.47937	6.23577e-57	6.09548e-42
Urgcp	-1.36466	7.47721	6.30272e-57	6.15547e-42
Ikzf1	-2.43193	7.13978	6.4072e-57	6.25198e-42
Sat1	-1.59621	9.00034	6.64238e-57	6.47573e-43
Ncapd3	1.9114	5.08033	8.94874e-57	8.71653e-42
Rps6ka5	2.60366	3.93327	1.10159e-56	1.07206e-41
Jpt1	-1.37381	6.98715	1.37827e-56	1.34014e-41
Nr1h2	-1.20675	8.15809	1.48613e-56	1.44375e-41
Ptn	-5.3281	2.57874	1.65968e-56	1.61093e-41
Serp1	-1.43358	10.2407	1.67361e-56	1.62302e-41
Irgm	-2.24903	6.79857	2.20613e-56	2.13756e-41
Tbc1d8b	2.92168	3.16968	2.29138e-56	2.21821e-41
Tyro3	4.68826	2.52378	2.4901e-56	2.40848e-41
Itm2c	-1.39094	8.40855	2.54045e-56	2.45503e-41
Bbx	-1.71357	6.85975	2.57521e-56	2.48644e-41
Hus1	2.71885	4.22331	2.80646e-56	2.70735e-41
Strbp	-1.29305	6.34287	2.85736e-56	2.75405e-41
Ppp5c	1.78934	5.60299	3.2333e-56	3.11367e-41
AABR07066379.1	-3.54406	2.52545	3.25997e-56	3.13662e-41
Pnpla7	1.96643	5.46479	3.55859e-56	3.42096e-41
Mrpl3	2.27921	5.3838	3.74078e-56	3.59298e-41
Fahd1	1.89696	4.65008	4.40548e-56	4.22773e-42
Vat1	-1.82311	9.28733	4.52171e-56	4.3355e-41
Fcrla	-2.70212	4.81124	4.93651e-56	4.7291e-41
Eif2ak2	-1.52606	7.65927	5.99048e-56	5.73382e-42
Pdcl3	-1.24167	6.74365	6.47424e-56	6.19148e-41
Fam3c	2.70061	3.97468	7.22619e-56	6.90461e-41
Frmd8	-1.3833	6.99051	7.34153e-56	7.00875e-41
Nus1	1.44998	6.2942	7.45263e-56	7.10866e-41
Fanci	2.3612	4.17611	9.13573e-56	8.70656e-41
Fmnl1	-1.94098	9.59995	9.19706e-56	8.75744e-41
Sdr39u1	-1.46524	5.77891	9.46378e-56	9.00365e-41
Sgsm3	2.07054	4.57861	1.01138e-55	9.61376e-43
Entpd5	1.97343	5.40094	1.01518e-55	9.64161e-41
Tnfrsf21	2.7836	5.949	1.08182e-55	1.02657e-41
Ssx2ip	2.35288	4.05065	1.19488e-55	1.13288e-40
Trip10	-1.62849	6.88334	1.24958e-55	1.18372e-40
Ric8a	-1.16738	7.12634	1.30517e-55	1.23532e-40
Igf2r	2.41172	8.24625	1.33894e-55	1.2662e-40
Asns	-1.27271	6.35591	1.91915e-55	1.81334e-40
Epn2	2.9912	3.50437	2.42235e-55	2.28683e-40
Adpgk	1.47665	5.66436	2.94017e-55	2.77331e-40
Ppp1cc	1.15913	6.98941	2.9722e-55	2.80113e-40
Paqr4	2.07618	4.50171	3.07956e-55	2.89983e-40
Ube2a	-1.3896	6.38458	3.20975e-55	3.01984e-40
Ccna2	3.6718	3.22894	3.30463e-55	3.10647e-40
NEWGENE_1310680	3.55228	3.22006	3.64739e-55	3.42576e-40
Tbc1d24	2.04595	5.01963	3.78287e-55	3.54998e-40
Rasa4	-2.32573	8.17058	4.26004e-55	3.99438e-41
Pcnp	-1.2327	6.4554	4.67527e-55	4.37999e-40
Elmo1	-1.59469	7.51705	4.76048e-55	4.45603e-40
LOC103694905	-2.02908	6.02799	5.17443e-55	4.83941e-40
Slc12a7	-1.40048	6.98988	5.33909e-55	4.98918e-40
Aebp2	-1.51395	7.31079	6.13959e-55	5.73236e-40
Raly	-1.27492	8.64155	6.1953e-55	5.77949e-40
Pou2af1	-2.61056	5.41475	6.36857e-55	5.93611e-40
Rap1b	-1.44777	7.61608	7.38069e-55	6.8737e-40
Fbxo31	-1.73519	5.62737	7.55532e-55	7.0304e-40
Mea1	-1.3636	7.59998	7.64861e-55	7.11121e-41
Rnf26	1.95544	4.70222	9.78636e-55	9.0911e-40
Stat5b	-1.30484	7.54001	1.02696e-54	9.53197e-40
Cenpi	3.55827	3.13536	1.06031e-54	9.83326e-40
Tcp11l1	-2.03526	6.83826	1.06741e-54	9.89079e-40
Bub1	3.09622	3.31653	1.2136e-54	1.12359e-39
LOC103694893	-3.53329	8.70397	1.2176e-54	1.12636e-39
Aldh2	2.651	4.99048	1.23133e-54	1.13811e-39
LOC685680	-5.99467	2.65655	1.26241e-54	1.16585e-39
Rad54l2	2.2606	4.01834	1.38053e-54	1.27388e-39
Cdt1	2.13671	5.31039	1.50393e-54	1.38658e-39
Cyb5r3	-1.7139	5.38869	1.53349e-54	1.41265e-40
Slc16a13	3.3211	3.46329	1.53775e-54	1.4154e-39
Arsb	2.69226	4.21954	1.55283e-54	1.42809e-39
Madd	-1.4947	7.47799	1.59739e-54	1.46784e-39
Tpcn1	1.62783	5.55574	2.03658e-54	1.86986e-39
Rhov	-2.81827	3.7488	2.35676e-54	2.16203e-39
Cbx4	1.52731	6.22421	2.49257e-54	2.28472e-41
Zeb1	-1.39026	5.94403	2.52738e-54	2.31471e-39
Polr2c	1.54442	5.43102	2.87403e-54	2.63e-39
LOC108348061	4.33766	3.87692	2.90874e-54	2.65956e-39
Tpst2	-1.6489	7.19505	3.33492e-54	3.04671e-39
Gmppa	1.53209	4.88246	3.36612e-54	3.07266e-39
Trim32	2.55658	3.96886	3.37147e-54	3.07501e-39
Gpr19	2.67588	3.17971	4.54933e-54	4.14586e-39
Txndc5	1.57906	7.3366	4.81847e-54	4.38751e-39
Mreg	-1.34874	6.91667	4.88034e-54	4.44019e-40
Tjap1	-1.23076	7.01784	4.9075e-54	4.46122e-39
AABR07052611.2	-5.56379	2.15548	5.2348e-54	4.75483e-39
Glod4	-1.38285	6.17271	5.87333e-54	5.33044e-39
Nod2	-2.20235	5.98769	7.43578e-54	6.74292e-39
Cdkn2aipnl	1.88098	4.54115	8.52964e-54	7.7285e-39
Tmbim1	-2.80385	6.07912	1.03341e-53	9.35577e-39
S100a5	-8.03984	2.16464	1.15575e-53	1.04548e-38
AABR07044383.1	-1.86867	9.19506	1.25618e-53	1.13539e-38
Dhrs9	-3.53609	3.79365	1.31146e-53	1.18439e-38
Atrn	1.63145	5.90089	1.51745e-53	1.36931e-38
Capn15	2.22792	4.40707	1.68107e-53	1.51571e-39
Hyou1	1.50005	8.31814	1.74199e-53	1.56935e-38
Stx18	2.15804	4.25443	1.76028e-53	1.58454e-38
Rhbdf2	-1.66544	7.46287	2.17667e-53	1.95776e-40
Cast	-1.49611	7.87447	2.34816e-53	2.11028e-38
AABR07039446.1	-1.67335	4.84065	2.3577e-53	2.11713e-38
Wipi2	1.39575	5.9423	2.3688e-53	2.12537e-38
Sp100	-1.62739	5.38009	2.43289e-53	2.18111e-38
Kctd1	3.03383	3.70525	2.67985e-53	2.40055e-38
Mtor	-1.4977	7.77746	2.84258e-53	2.54426e-39
Cdc20	2.61914	3.6219	2.86475e-53	2.56203e-38
Samd1	-1.78174	5.70714	3.24226e-53	2.89729e-38
Cpd	2.64359	6.26493	3.57032e-53	3.18787e-38
Flt1	1.8278	8.70563	4.12052e-53	3.67615e-38
Tnfsf13	-1.64524	6.32585	4.46115e-53	3.97684e-38
Scn4b	-3.77233	3.58965	5.1052e-53	4.5473e-38
Cdc16	1.363	5.83651	5.26579e-53	4.68655e-38
Creld2	1.38533	6.16349	5.31851e-53	4.72966e-38
Atp10d	-1.37534	6.90066	5.47787e-53	4.86746e-40
Sec22b	1.36989	6.89568	6.49898e-53	5.77013e-38
Mcm4	1.57874	5.74978	8.18897e-53	7.26475e-38
Ube2o	1.4334	6.04205	8.7455e-53	7.75224e-38
Qars	-1.15175	7.8012	8.84025e-53	7.82993e-38
Lrfn1	4.73108	2.242	9.55827e-53	8.45911e-38
Aph1b	-2.52193	3.86886	1.06442e-52	9.4126e-38
Naa25	-1.22061	7.16745	1.07018e-52	9.45596e-38
Ccl22	-2.30662	10.9141	1.24581e-52	1.0999e-37
Cdkn2c	3.01489	3.81907	1.38124e-52	1.21849e-37
S1pr1	-1.80998	7.56046	1.38519e-52	1.221e-37
Cep350	-1.40572	7.44062	1.40542e-52	1.23785e-37
Mgrn1	-1.60345	6.76758	1.63868e-52	1.44214e-37
Tf	1.98339	6.02215	1.84711e-52	1.62428e-37
Cxcr5	-1.50803	6.87085	2.03007e-52	1.78375e-37
Plxnb2	2.29614	5.93926	2.16634e-52	1.90196e-37
Ppp1r13b	2.36931	3.85834	2.61039e-52	2.29001e-37
Taf5	1.82472	4.49694	2.64219e-52	2.31606e-37
AABR07028795.2	-2.7004	3.9837	2.8421e-52	2.48932e-37
Ctsl	3.16688	5.20168	3.19148e-52	2.79312e-37
Elf4	-1.40187	6.67952	3.26758e-52	2.85745e-37
Dnajc3	1.54592	6.52496	3.3188e-52	2.89994e-37
Rad18	1.82751	4.64746	3.39646e-52	2.96545e-38
Ap3b2	-1.42161	5.46549	3.51737e-52	3.0686e-38
Emc6	1.55942	5.72377	3.61598e-52	3.15213e-37
Stat6	-1.07955	9.16266	3.88977e-52	3.38812e-37
Fam220a	1.78148	4.76746	4.08867e-52	3.55856e-37
Pdia4	1.67362	7.04601	4.11055e-52	3.57479e-37
Mad2l1	2.15592	3.67473	4.31755e-52	3.75185e-37
Ifitm2	-1.92836	7.62088	4.32456e-52	3.75498e-37
Mcm10	3.05044	3.80823	4.5683e-52	3.9635e-37
AABR07030921.1	-2.21448	7.18137	5.17228e-52	4.484e-37
Sephs1	2.13014	4.72771	5.31724e-52	4.60605e-37
Pde4b	-1.50471	7.96088	6.92941e-52	5.99788e-38
Nfkbib	-1.3497	9.20852	7.18165e-52	6.21134e-37
AABR07044420.1	-1.93042	5.17677	8.00145e-52	6.91496e-37
Rps19	-1.39159	7.01646	8.73451e-52	7.54257e-37
Sipa1	-1.35981	8.10616	9.37551e-52	8.08977e-37
Zfp707	-1.65594	6.4065	9.65583e-52	8.32513e-37
AABR07044420.2	-2.3829	4.82998	1.02051e-51	8.79186e-38
Qdpr	1.66935	5.28495	1.12664e-51	9.69856e-37
Cenpl	-1.60768	4.86895	1.31649e-51	1.1324e-36
Cd81	-1.46437	8.04192	1.57247e-51	1.35154e-36
Mfsd12	-1.46909	7.01652	1.63174e-51	1.40139e-36
Srd5a1	2.4304	4.25155	1.71842e-51	1.47469e-36
Blm	1.919	4.73349	1.74321e-51	1.4948e-36
Appl2	4.01906	2.6669	2.00194e-51	1.71533e-36
Ttc4	1.70612	5.4094	2.41444e-51	2.06717e-36
Zmym4	1.44336	5.52841	2.43818e-51	2.08587e-36
Tnfrsf14	-1.96422	7.5133	2.74197e-51	2.34395e-36
Ckap2	2.39032	3.69392	2.86102e-51	2.44383e-36
Gpr132	-1.41774	8.12318	2.93267e-51	2.50309e-36
Ints5	1.39968	5.80705	3.31719e-51	2.82909e-36
Leo1	1.60724	4.74724	3.75264e-51	3.198e-37
AABR07031491.2	-1.63064	6.20739	3.83488e-51	3.26557e-36
Rpap3	2.20852	4.1026	3.94732e-51	3.35872e-36
Itsn1	1.617	5.7932	4.17308e-51	3.54808e-36
Nob1	1.13398	6.5561	4.2539e-51	3.61402e-36
Tp53bp2	2.66097	3.9046	4.71478e-51	4.00248e-36
Ccdc9	-1.16176	6.51984	4.74567e-51	4.02562e-36
Mbd2	-1.17868	7.09557	4.90856e-51	4.16059e-36
Furin	1.3424	7.87081	5.37271e-51	4.55052e-36
Tmem158	6.80557	2.21982	5.68048e-51	4.80749e-36
Vhl	-1.21928	6.41573	5.75347e-51	4.86554e-36
Fam53c	-1.28579	6.51192	5.76856e-51	4.87457e-36
Fam110a	-1.95867	5.58737	5.87255e-51	4.95865e-36
Ppm1f	1.57503	5.39407	7.45873e-51	6.29316e-36
Stx7	-1.7467	5.77103	7.81708e-51	6.59048e-36
Glrx5	1.90047	4.56835	8.36415e-51	7.04632e-36
Def6	-1.45709	6.68818	1.03083e-50	8.67755e-36
Dsn1	1.93706	4.79704	1.04706e-50	8.80746e-36
Zcchc14	3.18608	3.11093	1.04967e-50	8.82269e-36
Atp6v0b	-1.43401	8.76964	1.14064e-50	9.58002e-36
Cdr2	2.43591	5.41833	1.17031e-50	9.82174e-36
Chst2	-3.32369	4.89301	1.23559e-50	1.03616e-35
Lmtk2	1.41549	6.81603	1.32687e-50	1.11187e-35
LOC361346	1.65823	4.70737	1.33382e-50	1.11685e-35
Arvcf	2.3014	4.53215	1.40793e-50	1.17801e-35
Mfsd3	2.3654	4.10965	1.49309e-50	1.24832e-35
Tarbp1	2.60847	3.75651	1.63134e-50	1.36287e-35
Pim1	-1.52065	8.49811	1.64989e-50	1.37732e-35
Drap1	-1.14977	6.99333	1.68801e-50	1.40808e-35
Dad1	1.41989	6.38466	1.81613e-50	1.51381e-35
Xylb	1.60222	5.05009	1.85592e-50	1.5458e-35
Gpr52	-2.4078	3.9588	2.19165e-50	1.82406e-35
Slc35f6	-1.25228	6.30984	2.24713e-50	1.86882e-35
Dync1h1	-1.52351	9.39966	2.27308e-50	1.88898e-35
Ktn1	-1.23508	7.41806	2.35856e-50	1.95855e-35
Klhl8	-1.61662	5.95306	2.40908e-50	1.99899e-35
Cuedc1	3.42628	2.71163	2.41961e-50	2.00615e-35
Kif13a	2.32728	4.31819	2.42135e-50	2.00615e-35
Clic4	-1.56348	8.57808	2.73925e-50	2.26784e-35
Dnajc7	-1.12734	7.73076	3.26094e-50	2.69773e-35
Rasal2	2.17133	4.15682	3.26511e-50	2.69916e-35
AABR07029272.1	-1.22663	7.07032	3.69023e-50	3.04831e-35
Mrfap1	1.46343	6.65434	3.74742e-50	3.09323e-35
Dennd4b	-1.46752	7.60339	3.95477e-50	3.26194e-35
Aldoa	-1.26729	10.6318	4.17326e-50	3.43959e-35
H2afy	-1.21399	8.24108	4.182e-50	3.44422e-35
Hacd3	2.29249	4.13988	4.20689e-50	3.46213e-35
Lrrc8c	-1.9315	7.98011	4.26818e-50	3.50996e-35
Paxip1	1.47627	5.66536	4.54378e-50	3.73381e-35
Tmem39a	-1.20079	6.8623	4.75493e-50	3.90442e-37
Fnta	-1.17912	6.54665	4.86076e-50	3.98835e-35
Tubb4b	-1.40742	7.983	5.61813e-50	4.60637e-35
Git1	-1.33375	7.67397	6.80673e-50	5.57677e-35
Tor2a	2.1244	4.15161	7.36356e-50	6.0285e-35
Abhd1	1.2078	6.84998	7.61582e-50	6.23041e-35
Helz2	-2.57169	8.85667	7.98919e-50	6.53101e-35
Tmem237	3.39614	3.0539	8.67069e-50	7.08288e-35
Fbxo39	-3.04876	3.10395	9.16966e-50	7.48494e-35
Plekhg2	-1.93374	6.63567	1.04154e-49	8.49553e-35
Ryk	2.56188	4.30499	1.05143e-49	8.56986e-35
Morc2	1.35287	6.00528	1.22798e-49	1.00015e-35
Kif7	3.13252	3.43522	1.30028e-49	1.05825e-34
Hjurp	3.06431	4.31657	1.37124e-49	1.11518e-34
Pmvk	-2.26204	4.16272	1.3893e-49	1.12904e-34
Slc25a1	-1.23676	6.67158	1.44976e-49	1.1773e-35
Prkcd	-1.32015	9.10073	1.47728e-49	1.19877e-34
Mnt	-1.39725	6.48773	1.54885e-49	1.25593e-34
Gtf3c1	1.21524	6.77956	1.60513e-49	1.3006e-35
Aldh1b1	-4.42414	4.41518	1.64628e-49	1.33297e-34
Atxn10	1.3291	5.60376	2.10177e-49	1.70052e-34
Amd1	1.16666	6.2693	2.22566e-49	1.79944e-34
Ssu72	-1.41698	7.06889	2.3659e-49	1.91143e-34
Nipa1	5.99168	1.8247	2.46949e-49	1.99366e-34
Acvrl1	-1.62884	5.85752	2.7267e-49	2.19969e-34
AABR07034739.1	-1.94597	5.09875	2.7616e-49	2.22622e-34
Kif11	2.80035	3.81132	2.78744e-49	2.24541e-34
Rab20	2.25466	3.93074	2.81071e-49	2.26251e-34
Cpne8	-1.5709	5.35531	2.92618e-49	2.35374e-34
Triobp	-1.17119	8.17136	3.30433e-49	2.65598e-34
Yipf6	1.8147	4.63105	3.62415e-49	2.91093e-34
Iffo1	-1.28957	5.93414	4.11296e-49	3.30113e-34
Sp1	-1.12934	8.08295	4.28081e-49	3.43336e-36
Sytl3	2.08173	4.33086	4.31166e-49	3.45559e-34
Atp6ap1	-1.25433	7.88035	4.33136e-49	3.46886e-35
Pcbp3	3.92097	2.8825	4.35304e-49	3.4837e-34
Jmy	2.66429	5.48909	4.54404e-49	3.63391e-34
Slc7a6	1.64228	5.41304	4.63806e-49	3.70641e-34
Rpl17	-1.23794	8.71013	4.92162e-49	3.93017e-34
Ppia	-1.49743	7.72313	5.68415e-49	4.53581e-34
Arhgef39	1.769	5.35849	5.93593e-49	4.7333e-34
Wwp2	-1.14421	6.79234	6.1037e-49	4.86357e-34
Zfp428	4.65377	2.34319	6.51395e-49	5.18672e-34
Bub1b	3.13771	3.14203	8.28041e-49	6.58851e-34
Rif1	1.59674	5.38457	1.02345e-48	8.13745e-35
Fto	2.06152	4.68121	1.07223e-48	8.51914e-34
Dnmbp	2.52703	4.54667	1.11558e-48	8.85724e-34
Zc3h7a	-1.14734	8.0836	1.30869e-48	1.0383e-33
Pik3ca	-1.17731	7.19487	1.32385e-48	1.04957e-33
Rcbtb2	-2.16476	6.06634	1.78373e-48	1.41316e-33
Eif6	-1.27817	8.22309	1.81912e-48	1.44016e-33
Akap17b	-1.85173	5.10561	2.17219e-48	1.71844e-33
Umps	1.53887	6.43572	2.81685e-48	2.22685e-33
Gsto1	2.10352	4.31533	2.90049e-48	2.29132e-34
AABR07044421.1	-1.69713	6.32344	2.98215e-48	2.35415e-34
Metrnl	1.5594	6.39306	3.1095e-48	2.45292e-33
Ect2	3.46686	3.24956	3.88608e-48	3.06334e-33
Mlycd	2.40869	3.73574	3.96493e-48	3.12327e-33
Smim22	-3.48493	3.16313	4.10422e-48	3.23068e-33
Pla2g12a	3.27485	2.92793	5.12959e-48	4.03493e-33
Slc16a1	2.00545	6.03351	5.296e-48	4.16286e-33
Tpp1	1.37739	6.5003	5.30926e-48	4.17032e-33
Tgfbi	-4.96574	6.88358	5.77313e-48	4.53146e-33
Cad	1.36082	6.43581	6.16483e-48	4.83547e-33
Preb	1.21971	6.74546	6.55793e-48	5.14015e-33
Gstk1	4.08378	2.36082	6.90118e-48	5.40535e-33
Acvr1b	1.61233	4.73714	7.40559e-48	5.79632e-33
Crat	1.65953	4.46681	7.56567e-48	5.91741e-33
Atg16l1	-1.58071	7.36722	8.38177e-48	6.55107e-34
LOC100361655	-2.084	5.11902	9.35493e-48	7.30651e-33
Adar	-1.71844	7.72302	9.56577e-48	7.4659e-33
Yipf2	1.22159	5.87906	9.75045e-48	7.60466e-33
LOC102551340	-1.59566	4.47636	1.04842e-47	8.17117e-33
Dlgap5	2.23911	4.38116	1.05354e-47	8.20524e-33
Dhx58	-2.35976	7.53516	1.11027e-47	8.64096e-33
Arf5	-1.12446	7.5353	1.1646e-47	9.05743e-33
Zfand6	-1.20453	7.04798	1.2768e-47	9.92304e-33
Nt5c3b	1.94469	4.21615	1.51213e-47	1.17438e-32
Thoc3	1.44986	5.45757	1.52179e-47	1.18105e-32
Il21r	-1.20067	8.35132	1.64545e-47	1.27612e-32
Klf16	-1.29651	6.35766	1.74634e-47	1.35341e-32
Pim2	1.79866	6.02625	1.82043e-47	1.40984e-32
Osbpl9	-1.20198	6.76363	1.97707e-47	1.53008e-32
LOC100360218	-2.77335	3.43749	1.98243e-47	1.53316e-32
Ninj1	-2.06866	8.23129	2.08586e-47	1.61201e-32
Scmh1	2.26651	4.34158	2.12605e-47	1.64192e-33
Cdc42ep3	-1.47384	6.85548	2.12802e-47	1.6423e-32
AABR07030861.1	-1.43565	6.09044	2.17268e-47	1.67559e-32
Pus10	-1.44335	5.91596	2.37168e-47	1.82778e-33
Lgmn	-1.57584	7.98158	2.72687e-47	2.10005e-32
Mpzl2	-2.33194	6.97667	3.38355e-47	2.60396e-32
Ndc80	2.22543	4.0776	3.46371e-47	2.6638e-32
AABR07044362.3	-3.06989	3.3669	3.49408e-47	2.68528e-32
Gfod2	2.66491	3.90332	3.79298e-47	2.91296e-32
AABR07018038.3	-1.31305	7.27533	3.95708e-47	3.03688e-32
Ap2a2	1.62324	6.50518	4.34443e-47	3.33183e-32
Caskin1	3.12561	3.20109	4.35678e-47	3.33899e-32
Pdgfa	-2.1811	4.95397	4.66513e-47	3.57282e-32
Rab11fip1	-1.75658	7.35097	4.73776e-47	3.62593e-32
Gadd45a	1.76783	5.67163	4.94856e-47	3.78464e-32
Mdm1	1.95059	3.91441	5.02688e-47	3.84188e-32
Gmpr	4.24261	2.90352	5.47703e-47	4.18301e-32
Wars	-1.71786	9.10212	5.74761e-47	4.38662e-32
Cnpy3	-1.08271	8.06163	5.84092e-47	4.45476e-32
AABR07006258.1	2.32684	3.70752	6.66871e-47	5.08259e-32
Camk2d	-1.27449	7.21758	6.91e-47	5.26285e-32
Rab11fip4	-1.57948	6.52879	6.91962e-47	5.26654e-32
Ccdc88b	-1.27526	8.97355	7.02143e-47	5.34035e-32
Serinc5	-1.26549	6.28598	1.03031e-46	7.83091e-32
H2afz	-1.73464	7.56032	1.1249e-46	8.544e-32
Hsd17b8	-1.89241	4.46166	1.17666e-46	8.93093e-32
Pgm3	2.26094	4.02183	1.19534e-46	9.06654e-32
Gnb1l	3.13418	2.95643	1.24319e-46	9.42295e-32
Ccne1	3.29746	2.94708	1.37933e-46	1.04477e-31
AABR07038873.1	-3.89758	3.51111	1.40375e-46	1.06254e-31
Rbm17	-1.16285	7.67921	1.58603e-46	1.19969e-31
Ptdss2	1.77865	4.43965	1.77588e-46	1.34237e-31
Ubr7	-1.1771	6.4832	2.06318e-46	1.55847e-31
Mcm2	1.47509	6.1212	2.15214e-46	1.62456e-31
Tmem106c	4.50273	2.01852	2.20722e-46	1.665e-31
Tnrc18	-1.84627	8.10041	2.33265e-46	1.75841e-31
Mrps31	2.10512	4.25148	2.50264e-46	1.88526e-31
Sh3bgrl3	-1.32482	7.07882	2.56383e-46	1.93004e-31
AABR07044388.5	-6.67878	1.30508	2.59439e-46	1.95172e-31
Vash1	3.28832	3.57369	2.77664e-46	2.0874e-31
Socs5	1.25645	5.88721	2.78697e-46	2.09374e-31
Pea15	-1.42621	7.18251	2.88025e-46	2.16234e-31
Acbd6	2.76345	3.75202	3.05962e-46	2.29544e-31
AC128859.3	-2.23411	5.72471	3.1144e-46	2.33496e-31
Nsd2	1.3607	6.32283	3.12775e-46	2.34337e-31
AABR07034648.1	9.6223	1.83204	3.18564e-46	2.38512e-31
Mrpl14	-1.40624	5.38736	3.56878e-46	2.67017e-31
H3f3c	-1.29327	8.24236	3.7472e-46	2.80176e-31
Btbd6	2.40753	3.70353	3.93701e-46	2.9417e-31
Tspan33	-2.32046	6.09887	4.00299e-46	2.98897e-31
Hnrnpll	1.22062	5.91402	4.60248e-46	3.43428e-31
Bmt2	-1.43923	5.22057	5.11017e-46	3.81053e-31
B3gnt2	-1.22881	7.09326	5.40323e-46	4.02634e-31
AABR07005779.1	-1.4222	5.89768	5.44322e-46	4.0534e-31
Spred1	3.11417	2.68056	5.5148e-46	4.10393e-31
Ibtk	1.50518	5.56053	5.77446e-46	4.29427e-31
Rad51	2.53988	4.06104	6.54409e-46	4.86334e-31
Atp11b	1.24029	6.11377	6.59089e-46	4.89482e-31
Pml	-2.15053	7.95616	6.61957e-46	4.91281e-31
Clip1	1.95775	5.84786	6.81311e-46	5.05306e-32
Ccdc93	1.54212	5.27682	6.84671e-46	5.07457e-31
Wee1	2.14585	4.31605	7.19571e-46	5.32966e-31
Prmt5	1.70808	5.60418	8.73028e-46	6.46193e-31
Pcmt1	1.46477	5.52618	8.87456e-46	6.56432e-31
Atat1	-1.49475	4.68294	8.90818e-46	6.58477e-31
Smarcd2	-1.16549	7.64044	9.02008e-46	6.66303e-32
Rac2	-1.16742	8.87975	1.00596e-45	7.42592e-31
Phospho2	1.94771	4.62713	1.0175e-45	7.5061e-31
Cyp27b1	2.90559	2.7576	1.07761e-45	7.94424e-31
Dhx32	1.54886	4.62155	1.0913e-45	8.0398e-32
Scamp1	2.50758	4.1807	1.20969e-45	8.90599e-31
Irf9	-1.49375	6.67813	1.29345e-45	9.51631e-31
Pdha1	-1.05067	6.7499	1.36182e-45	1.00127e-30
Dip2a	2.28496	3.65807	1.44221e-45	1.05967e-30
Ifi47	-1.97291	8.8265	1.47126e-45	1.08029e-30
Klhl5	1.72395	5.28351	1.53841e-45	1.12885e-30
LOC690617	-1.54097	5.98586	1.74235e-45	1.27765e-30
Wfs1	2.29028	3.73009	1.85093e-45	1.35636e-31
Trim25	-1.3648	6.64256	1.93001e-45	1.41338e-30
Vrk1	1.55064	5.1754	2.0022e-45	1.46527e-30
Elovl1	-1.32869	7.14294	2.04928e-45	1.49873e-30
Suv39h2	2.31635	3.48398	2.06026e-45	1.50577e-30
Pptc7	-1.17004	6.98119	2.15906e-45	1.57693e-30
Tuft1	3.44785	2.99691	2.24584e-45	1.63923e-30
Pgk1	-1.43219	8.42396	2.75416e-45	2.00892e-30
Cecr2	-1.87956	3.64338	2.82076e-45	2.05613e-31
Ncoa3	-1.35432	7.50264	3.09994e-45	2.25815e-30
Hmg20b	-1.21282	5.97724	3.12454e-45	2.27457e-30
Arpc3	-1.49539	8.0591	3.57826e-45	2.60314e-30
Ccdc136	1.96532	4.15169	3.878e-45	2.81934e-30
Zfp282	2.00309	4.16757	3.96841e-45	2.88317e-30
Rfwd3	1.85023	4.59706	4.36046e-45	3.16593e-30
Prpsap1	1.39887	6.05724	4.36414e-45	3.16652e-30
Znf768	3.77641	2.95781	4.38046e-45	3.17626e-30
Hdac4	1.58046	5.45141	4.43316e-45	3.21237e-30
Psph	-1.55232	4.84969	5.00724e-45	3.62598e-30
AABR07058124.4	-3.9395	2.33733	5.16979e-45	3.74123e-31
Il1b	-1.31486	8.30956	5.26826e-45	3.80999e-30
Fam168a	1.91231	4.85725	6.36136e-45	4.59751e-30
Eef2k	1.71569	5.40105	6.82096e-45	4.92645e-30
Smad5	1.53216	5.1451	6.90572e-45	4.9844e-30
Sumf2	1.98682	3.85742	7.25566e-45	5.23356e-30
Ccdc107	1.97693	4.74481	7.6495e-45	5.51403e-30
Tada2a	2.34098	3.42876	7.67698e-45	5.53023e-30
Sik1	-1.52815	8.53447	7.9955e-45	5.75592e-30
H3f3b	-1.36225	7.79107	8.24671e-45	5.9329e-30
Otud6b	1.51367	4.707	9.10897e-45	6.54896e-30
Ppp1ca	-1.09647	9.0983	9.85479e-45	7.08056e-30
Bmf	2.72382	4.25863	1.00254e-44	7.19847e-30
Sipa1l2	2.48907	4.08689	1.02142e-44	7.32927e-30
Msh3	1.71653	4.28796	1.15197e-44	8.26069e-30
Ggta1	-1.65881	8.69295	1.42933e-44	1.02429e-29
Tapbpl	-1.23756	7.28206	1.50055e-44	1.07463e-29
Sema3g	3.90095	3.09149	1.59983e-44	1.14499e-29
Fbxo30	1.30947	5.54729	1.66523e-44	1.19103e-29
Ppp1r8	1.4785	5.4073	1.83794e-44	1.3137e-29
Gemin2	2.84997	3.36781	2.10997e-44	1.50716e-29
Ptger1	-1.294	6.06152	2.27928e-44	1.62705e-29
Pofut2	1.27037	5.45169	2.51788e-44	1.79621e-29
Synj2bp	1.82334	4.22898	2.68788e-44	1.91624e-29
Pusl1	1.54827	4.84318	2.817e-44	2.007e-29
Zfpm1	-1.32441	6.5075	3.27456e-44	2.33149e-29
Ucp2	-1.47138	9.08004	3.40495e-44	2.42276e-29
Tcf7	-1.95386	5.83933	4.25338e-44	3.0245e-29
LOC690000	-1.7399	6.65483	4.48216e-44	3.18513e-29
Atxn1	-2.66687	4.31902	4.48824e-44	3.1874e-29
AABR07044470.1	-3.60829	3.04188	4.87572e-44	3.46035e-29
Ripk3	1.40799	6.03697	5.22507e-44	3.70591e-29
Fcmr	-2.46496	5.54136	5.25594e-44	3.72541e-29
Mms22l	2.02204	4.1455	5.40635e-44	3.82956e-29
Ptger4	-1.49375	6.52627	5.4775e-44	3.87747e-30
Creb3l2	2.3131	4.74142	5.59128e-44	3.95548e-29
Traf7	-1.06747	6.93384	5.6076e-44	3.96448e-29
Stx4	-1.00995	7.0482	7.04213e-44	4.97548e-29
Med4	1.44112	4.81542	7.39188e-44	5.21924e-29
Gltp	-1.20206	6.84556	7.59206e-44	5.35716e-29
Gapvd1	-1.09802	7.6377	8.82093e-44	6.22031e-30
Rac1	-1.32085	8.59518	9.26822e-44	6.53155e-29
Edem1	-1.40886	7.81876	9.47431e-44	6.67252e-29
Oasl2	-1.30584	7.67175	9.51001e-44	6.6934e-29
Rsph10b	-1.65279	4.47709	9.56067e-44	6.72477e-29
Pacsin3	4.22187	2.16485	1.01647e-43	7.14504e-29
Cdc42bpa	-1.38568	5.81919	1.06433e-43	7.47673e-29
Twist1	3.54991	2.63647	1.13432e-43	7.96334e-31
Apobr	-1.6849	6.21565	1.2807e-43	8.98529e-30
Mpp6	1.42035	5.65375	1.34774e-43	9.44957e-29
Txk	-2.88051	3.30319	1.42064e-43	9.95439e-29
Tuba1b	-1.33611	7.15664	1.50765e-43	1.05574e-28
Shf	2.82245	2.77151	1.51417e-43	1.05963e-28
Slfn4	-2.33985	10.9155	1.59897e-43	1.11827e-28
Tp53inp2	-1.46375	6.5044	1.63111e-43	1.14002e-28
Trak1	1.57611	5.7099	1.77848e-43	1.24223e-28
Abcc1	-1.41972	6.3458	1.80404e-43	1.25929e-28
Csnk1e	-1.37242	6.08299	1.83004e-43	1.27663e-28
Golga4	1.17054	7.7451	1.96586e-43	1.37051e-28
Zfp512b	1.69688	5.08397	2.00593e-43	1.39757e-29
Sbno2	-1.13854	9.5952	2.04467e-43	1.42366e-28
Hid1	4.37692	2.95581	2.21857e-43	1.54377e-28
Ivd	1.72614	5.04368	2.23359e-43	1.55324e-28
Tbc1d14	-1.3021	6.12993	2.24637e-43	1.56114e-29
Herpud1	-1.26598	8.55943	2.34445e-43	1.62828e-28
Hmmr	2.94202	3.51804	2.40672e-43	1.67047e-28
Senp6	1.19705	6.53261	2.66793e-43	1.85062e-28
Il1rl2	-2.74679	3.34762	2.69668e-43	1.86938e-28
AABR07035470.1	-2.21799	7.99239	2.78213e-43	1.9274e-28
Unc119	1.85198	4.77504	3.0186e-43	2.08992e-28
Npdc1	2.20627	3.74236	3.0343e-43	2.09947e-28
Actr1b	1.2172	6.55432	3.08573e-43	2.13301e-28
Gng2	-1.28191	7.23284	3.08664e-43	2.13301e-28
Efnb1	3.51967	3.88089	3.10138e-43	2.14185e-28
Slc16a14	-3.33904	4.45054	3.13204e-43	2.16167e-28
Necap2	-1.03097	7.46339	3.40224e-43	2.34669e-28
Hpgds	3.99767	5.51114	3.82657e-43	2.63772e-28
Ptk2b	-1.40585	8.73129	3.84247e-43	2.64703e-29
Trpc4ap	-1.04855	8.39887	3.9785e-43	2.73904e-28
Slk	1.15013	6.65794	4.11568e-43	2.83171e-28
Rxylt1	2.42169	3.91092	4.34104e-43	2.9849e-28
Rbm15b	1.46008	5.60414	4.79544e-43	3.2953e-28
Slco3a1	-1.36825	7.85521	5.0515e-43	3.46909e-28
Trim3	1.55605	4.81819	5.22114e-43	3.58336e-29
Adam23	-2.83305	3.41633	5.25644e-43	3.60535e-28
Cemip2	1.88709	6.63232	5.28619e-43	3.6235e-28
Cuta	-1.126	6.67157	5.48396e-43	3.75673e-28
Grina	-1.20846	8.43974	5.61391e-43	3.84337e-28
Dvl1	1.42815	5.84612	5.88613e-43	4.02724e-28
Nckap5l	1.83653	5.17402	6.06486e-43	4.14695e-28
Sord	3.06919	4.13285	6.66813e-43	4.55662e-28
Cdk20	2.43614	3.62701	6.81918e-43	4.65696e-28
Fbxw9	-1.7279	4.19923	7.02783e-43	4.79648e-28
Ppp1r3d	1.93362	3.72464	7.10845e-43	4.84851e-28
Camkk1	2.25128	4.16603	7.94509e-43	5.41582e-28
Tmsb10	-1.54348	10.2675	8.20781e-43	5.59144e-29
Lrp11	1.9047	4.35217	8.57798e-43	5.84001e-28
Msrb3	-1.62503	5.43525	1.04276e-42	7.09491e-28
Retsat	1.19738	5.72762	1.08354e-42	7.36783e-28
Hlx	-1.62928	5.49281	1.17136e-42	7.96009e-28
Traf2	-1.06645	7.14727	1.19036e-42	8.0842e-28
Lpp	-1.41145	5.32227	1.19902e-42	8.13801e-28
Ppp1r15b	-1.0801	7.97064	1.24971e-42	8.47683e-28
Ddx56	1.15698	6.09623	1.33116e-42	9.02377e-28
Gls	-1.16183	8.23187	1.36378e-42	9.23924e-28
Heatr3	1.73342	5.57404	1.40385e-42	9.50482e-29
Lypla2	-1.10453	7.70997	1.42633e-42	9.65109e-29
AABR07049466.1	-1.48801	5.41866	1.6864e-42	1.14038e-27
Nup98	-1.24616	8.3313	1.71869e-42	1.16151e-27
Stx16	1.3198	5.54427	1.82409e-42	1.23198e-27
Snx20	-1.43646	7.61136	1.84189e-42	1.24325e-27
Psma7	-1.14482	8.23902	1.85753e-42	1.25304e-27
Bckdha	1.50361	5.19972	2.06718e-42	1.39361e-27
Ppp2r3c	-1.41731	5.3115	2.06906e-42	1.39403e-27
Chac1	-2.44185	5.94435	2.10314e-42	1.41612e-27
Isg20	-1.89071	4.70925	2.41959e-42	1.62821e-27
Lyar	1.22049	5.45115	2.50988e-42	1.68793e-27
Bloc1s1	-1.28737	5.99587	2.59733e-42	1.74568e-27
Phf23	-1.24495	6.88464	2.63446e-42	1.76956e-29
Wdr90	2.48931	4.32108	2.73188e-42	1.83388e-27
Rhof	-1.30886	7.12161	2.90556e-42	1.94929e-27
Arrdc4	-1.28129	5.91995	2.9951e-42	2.00814e-27
AABR07021988.1	1.29008	6.90162	3.11748e-42	2.08892e-27
Cd9	2.49491	5.65855	3.58133e-42	2.39827e-27
Pgls	1.21668	6.33298	3.72416e-42	2.49241e-27
Mtmr6	1.33782	5.38473	4.78397e-42	3.19975e-27
Mink1	1.07699	6.74095	4.98672e-42	3.33334e-27
Fam166a	-1.49759	4.4551	5.00109e-42	3.34092e-27
Wdr11	2.56704	3.7993	5.11686e-42	3.4162e-27
Sec11c	2.27868	3.75733	5.23972e-42	3.49611e-27
Gpr4	-1.96818	6.97422	6.28689e-42	4.19227e-27
Tbc1d10a	-1.62618	6.69695	6.46823e-42	4.31059e-27
Tmem64	-2.21024	3.5019	6.6352e-42	4.4192e-27
Acss2	-3.10868	3.85337	6.76482e-42	4.50281e-27
Suds3	1.13667	5.78148	6.94674e-42	4.62111e-28
Kdelr2	1.44907	5.23061	7.32642e-42	4.87075e-27
Edc4	1.10316	7.24624	7.5128e-42	4.99165e-27
Ubtd1	1.67447	4.53437	7.53898e-42	5.00603e-27
Tnfsf4	-2.09677	5.78619	9.46849e-42	6.28348e-27
Arrdc3	2.18285	5.15752	1.08647e-41	7.20569e-27
Ccser2	-1.23222	5.54025	1.32483e-41	8.78125e-27
Wdr19	3.97737	2.63755	1.34737e-41	8.92529e-27
Pigm	1.32226	5.53521	1.4226e-41	9.41799e-28
Smc2	1.13052	6.30365	1.5567e-41	1.02996e-26
Anapc1	1.8725	5.54705	1.67592e-41	1.10817e-26
Batf	1.48067	5.56809	1.74154e-41	1.15088e-26
Kif3a	-1.31511	6.68302	1.74705e-41	1.15382e-26
Nadk2	2.20496	4.23243	1.80566e-41	1.19182e-26
Chaf1a	1.76825	5.28366	2.01777e-41	1.33103e-26
Arl1	1.5076	4.52334	2.12731e-41	1.40245e-26
Pmaip1	-1.52101	8.56547	2.13939e-41	1.40957e-26
Telo2	1.72782	4.9419	2.18539e-41	1.43902e-26
Rab4b	-1.14615	6.35957	2.58782e-41	1.703e-27
Arfip2	1.35089	5.89781	2.85718e-41	1.87913e-26
Cep85	1.10877	6.40739	2.8977e-41	1.90464e-26
Vps37b	1.35444	6.67184	3.1697e-41	2.08219e-26
Cers6	2.3497	3.94147	3.17447e-41	2.08408e-26
Cisd1	1.44486	5.20354	3.3619e-41	2.20582e-27
Plcl1	-1.63559	5.73388	3.67713e-41	2.41122e-26
Tnnt2	-2.951	3.935	3.73693e-41	2.44897e-26
Melk	3.25103	2.69822	3.74386e-41	2.45206e-26
Idh2	1.48082	5.63912	3.99041e-41	2.61199e-26
Ghitm	-1.13848	8.49772	4.30812e-41	2.81828e-26
Ttbk2	1.97703	4.00787	4.37433e-41	2.8599e-26
Ffar2	2.91397	3.06428	4.3903e-41	2.86864e-26
Rexo4	1.71433	5.5272	4.60263e-41	3.0056e-26
Mcm8	2.65291	3.06256	5.36432e-41	3.50092e-26
Slc20a2	-2.01774	4.17517	6.41566e-41	4.18459e-27
Lrrc58	1.85775	4.67321	6.89517e-41	4.49469e-26
Chtf18	1.99715	4.03291	7.5473e-41	4.91689e-26
Tlnrd1	-1.64715	8.07655	7.62804e-41	4.96655e-27
Ric1	-1.12361	7.50172	8.36462e-41	5.44292e-26
Got1	-1.44541	4.8595	8.56953e-41	5.57297e-26
Ssr2	1.16251	6.45364	9.80473e-41	6.3725e-28
Arhgap42	-1.7145	3.92863	1.04605e-40	6.79474e-26
Nceh1	-1.46068	5.75987	1.05247e-40	6.83236e-26
Hsdl2	1.6011	5.06776	1.09698e-40	7.11716e-26
B4galnt1	-1.60159	6.09471	1.1544e-40	7.48529e-26
RGD1309540	1.89487	3.84701	1.16145e-40	7.52655e-26
Slc35a4	1.0318	7.34773	1.20972e-40	7.83476e-26
Rab3gap2	1.15189	6.52373	1.21999e-40	7.89668e-26
LOC689757	-2.39524	4.94569	1.31611e-40	8.5138e-26
Kdm7a	1.94515	4.89301	1.41867e-40	9.17189e-26
Peg3	4.35505	3.34659	1.43808e-40	9.29195e-26
Inhba	-3.21908	4.95395	1.46146e-40	9.43749e-26
Asf1b	1.78804	3.92348	1.58815e-40	1.02496e-25
Rab30	-2.94642	4.50018	1.69056e-40	1.09042e-25
Rad51ap1	2.55343	3.52098	1.69225e-40	1.09087e-26
Dhrs3	-2.25745	3.91834	1.77671e-40	1.14464e-25
Tmem18	1.86434	4.25511	1.83955e-40	1.18444e-25
Lats2	2.48642	4.41249	1.94211e-40	1.24974e-25
Traf3	-1.20922	7.3729	1.96004e-40	1.26055e-25
Slc4a2	-1.29965	7.64806	2.11993e-40	1.36258e-25
Itgb5	1.87187	5.48997	2.1452e-40	1.37802e-25
Il1r2	-2.51211	6.28506	2.16179e-40	1.38787e-25
Zdhhc5	-1.11253	7.58611	2.24958e-40	1.44339e-25
Jmjd1c	-1.22177	7.74203	2.3823e-40	1.52766e-25
Mrs2	1.73517	3.98734	2.40597e-40	1.54194e-25
Dgkd	1.37303	6.5231	2.41149e-40	1.54458e-25
N4bp2l1	-2.34221	5.11603	2.43141e-40	1.55644e-25
Otud3	2.33009	3.20901	2.48385e-40	1.58909e-25
Snx29	1.81669	4.32159	2.65824e-40	1.69967e-25
Rbm42	-1.10182	7.6945	2.89661e-40	1.85101e-25
Reep6	-2.92294	3.69583	2.92739e-40	1.8696e-25
Cux1	1.6298	6.20411	3.2404e-40	2.06831e-25
Dclk2	-2.73281	3.22562	3.29403e-40	2.10132e-25
Rab3ip	2.36664	4.07493	3.38587e-40	2.15866e-25
Tmbim6	-1.10576	9.17667	3.62519e-40	2.3099e-25
LOC103692471	-1.67034	3.93289	3.69733e-40	2.35451e-25
Pgm2l1	2.37689	4.91447	4.2298e-40	2.69205e-27
Nudt19	1.54349	4.57154	4.25225e-40	2.70456e-25
Pced1a	1.16336	6.12786	4.25437e-40	2.70456e-25
F2r	2.33051	4.48802	5.19325e-40	3.29952e-25
Fcer1g	-1.92383	6.23063	5.26895e-40	3.34569e-25
MGC108823	-2.56811	3.9155	5.45666e-40	3.46289e-25
Ascc3	-1.00917	7.37366	5.56996e-40	3.53276e-25
Slc2a8	2.3581	3.48024	5.77985e-40	3.66378e-25
Ppp1r15a	-1.19884	8.08218	6.09962e-40	3.86426e-25
Sin3a	-1.18029	7.24242	6.62248e-40	4.1931e-25
Tab2	-1.12391	8.2516	6.87975e-40	4.35349e-25
Kif23	2.96756	3.67157	6.91551e-40	4.37361e-25
Uba7	-1.81499	6.0303	7.82743e-40	4.94751e-25
Dnajb11	1.07853	6.94886	8.19031e-40	5.17391e-25
Lig1	2.39632	4.36594	8.31472e-40	5.2495e-25
Crk	-1.13671	6.16267	8.80713e-40	5.5572e-25
Srgn	-1.10726	10.0685	9.25577e-40	5.83695e-25
Amz1	-2.21363	5.21824	9.65616e-40	6.08598e-25
LOC689959	-2.8401	2.59396	1.01096e-39	6.36815e-26
Odc1	1.62496	9.02166	1.05594e-39	6.64764e-25
Arhgef6	-1.52094	5.81223	1.10163e-39	6.93136e-25
Ppara	4.08765	1.9684	1.20729e-39	7.59181e-25
Epop	1.56271	5.75523	1.33284e-39	8.37655e-25
AABR07002627.1	-2.1079	3.22739	1.3457e-39	8.45255e-25
Smg5	-0.987962	8.48075	1.37843e-39	8.65323e-25
Tnfrsf1b	-1.473	8.18089	1.44722e-39	9.07989e-25
Pspc1	1.61301	4.97703	1.84461e-39	1.15666e-25
Cdc6	2.25507	3.81956	1.88533e-39	1.18152e-24
Med9	1.90852	3.77325	1.90541e-39	1.19342e-24
Prkar2a	1.85278	4.72171	1.94026e-39	1.21456e-24
Lrrc59	1.08121	8.05708	2.11559e-39	1.32356e-24
Hdhd5	1.67224	4.36762	2.13264e-39	1.33347e-24
N4bp1	-1.17544	7.87975	2.13476e-39	1.33404e-24
Pold1	1.67042	5.22208	2.39066e-39	1.49312e-24
Zc3h7b	-1.98024	7.82584	2.44046e-39	1.52335e-25
Ccnc	-1.05952	7.00974	2.58144e-39	1.61044e-24
Wrb	2.80833	3.41607	2.86994e-39	1.78941e-24
Lasp1	-1.44856	8.94735	3.40143e-39	2.1196e-24
LOC100366054	-3.0406	2.51147	3.70329e-39	2.3064e-24
Pibf1	-1.37413	5.12811	3.72518e-39	2.31873e-24
Psmc3	-1.04987	8.49388	3.94653e-39	2.45512e-24
Fau	-1.11601	8.62055	4.07879e-39	2.53597e-24
Optn	1.16361	5.81865	4.10983e-39	2.55384e-24
Klhl7	2.30006	3.68055	4.12925e-39	2.56446e-24
Aspm	2.26491	3.93097	4.18145e-39	2.59542e-24
Sidt2	-1.2399	7.49983	4.36065e-39	2.70512e-24
Klhl12	1.87735	3.48905	4.61938e-39	2.86402e-24
Aldh3b1	-1.6309	4.89656	5.07039e-39	3.14187e-24
Rasgrp3	-2.30207	4.76274	5.10544e-39	3.16182e-24
Shcbp1	4.09539	2.06188	5.52922e-39	3.42235e-24
Pex13	-1.21136	5.59208	5.83574e-39	3.61005e-24
Cd48	-1.3345	7.9422	5.84605e-39	3.6144e-24
AABR07026294.1	-1.21746	4.96899	6.25024e-39	3.86213e-24
Emd	-1.60595	7.42818	6.81159e-39	4.20664e-24
Tnfaip1	-1.1877	6.18073	6.90362e-39	4.26109e-25
Poldip3	-0.9914	7.44939	7.87089e-39	4.8554e-24
Cdk2	1.83112	4.3959	7.88453e-39	4.8611e-24
Zswim5	2.33729	3.15308	7.95626e-39	4.90258e-24
AABR07044635.2	2.8347	2.59383	8.06749e-39	4.96835e-24
Rab32	-1.2664	7.49443	8.26802e-39	5.08901e-24
Helz	1.55729	5.45295	8.47953e-39	5.21628e-24
Flcn	1.2501	6.07315	8.86093e-39	5.44787e-24
Lrp12	2.67455	2.9079	9.86428e-39	6.06137e-24
Nnt	1.30144	6.03095	1.06885e-38	6.56418e-24
Tmem131	-1.4246	9.09428	1.07441e-38	6.59463e-24
Dtx2	-1.15482	7.36553	1.19314e-38	7.31937e-24
Gpbp1	-1.2409	8.2269	1.26599e-38	7.76195e-24
Pcgf6	2.38867	4.2393	1.30028e-38	7.96773e-24
Mier3	1.42863	5.64912	1.37937e-38	8.44769e-24
Tmem101	1.6933	4.74921	1.409e-38	8.62434e-24
Slc38a10	1.037	7.17228	1.4421e-38	8.82206e-24
Wdr47	1.50213	4.57275	1.4891e-38	9.10457e-24
Fastk	1.12631	6.03367	1.51697e-38	9.26978e-24
Sapcd2	2.44539	4.3759	1.59809e-38	9.7601e-24
Zfhx2	2.71668	3.64157	1.74533e-38	1.06534e-23
Nudt16	2.59464	3.0479	1.91445e-38	1.16793e-23
Bckdk	1.21563	5.30132	2.07418e-38	1.26468e-23
Nono	-1.01034	8.6885	2.19638e-38	1.33845e-23
Csad	2.20676	3.47201	2.40971e-38	1.46764e-24
Fam216a	2.4659	3.33815	2.41704e-38	1.47129e-23
Cep72	3.12424	2.5563	2.49369e-38	1.51711e-23
Rin3	-1.73938	6.66407	2.54671e-38	1.54851e-23
Mvb12a	-0.958884	6.62894	2.55202e-38	1.55089e-23
Usp1	1.29926	5.93218	2.56974e-38	1.56079e-23
Acads	1.42786	4.66807	2.94715e-38	1.78904e-23
Tcerg1	-1.30358	7.50218	3.05235e-38	1.85188e-23
Mras	2.68856	3.84724	3.08515e-38	1.87076e-23
Tnrc6c	1.62124	5.64401	3.12173e-38	1.8919e-23
Dync1li2	1.2913	5.52742	3.43609e-38	2.08127e-23
Ly6e	-1.64718	7.5497	3.53631e-38	2.1408e-24
Trmt2a	1.44938	5.51846	3.70077e-38	2.23913e-23
Aff1	-1.76462	7.92823	3.7906e-38	2.29222e-23
Slc26a11	2.56375	3.44063	3.90864e-38	2.36231e-23
Mkrn2	1.7551	4.17694	4.05492e-38	2.44937e-23
Gtf2h4	2.49592	3.66122	4.182e-38	2.52476e-23
Fbxo9	1.68913	4.52734	4.46189e-38	2.69226e-23
Prc1	-1.4895	5.7599	4.89854e-38	2.95411e-23
Fnbp1l	-1.62983	6.37028	4.96622e-38	2.99329e-23
Wdr45	-1.20896	5.04814	5.07178e-38	3.05525e-23
Smpd2	1.57955	4.48677	5.56353e-38	3.34965e-23
Pbx3	2.50402	3.83873	5.5804e-38	3.35798e-23
Mrnip	-1.62014	5.56452	5.82377e-38	3.50252e-23
Nfkbil1	-1.38268	5.62126	6.49113e-38	3.90175e-23
Nelfe	1.37288	5.00163	6.59701e-38	3.96323e-23
Usp49	-1.6459	4.3643	6.66639e-38	4.00274e-23
Me2	-1.10967	6.70871	7.02858e-38	4.21791e-23
Mrps24	1.71373	4.8308	7.3977e-38	4.43701e-23
Sptssa	2.60339	3.78374	7.64303e-38	4.58167e-23
Crcp	1.68714	4.71438	8.31471e-38	4.9816e-23
Bccip	1.22611	5.24451	8.38235e-38	5.0194e-23
Ctss	-1.32362	7.72075	8.78515e-38	5.25775e-23
Brap	1.36805	5.32724	9.06157e-38	5.42024e-23
Tango6	2.1017	3.42083	9.58825e-38	5.73218e-23
Eno1	-1.31687	8.45633	9.75396e-38	5.82808e-23
Vps54	-1.3517	7.72219	1.05019e-37	6.27158e-23
Ppp1r9b	-1.25992	8.27819	1.29403e-37	7.72361e-24
Ergic2	1.19133	5.45537	1.37606e-37	8.20873e-23
Gnb4	-2.43302	6.61848	1.39189e-37	8.29871e-23
Runx3	-1.54054	8.58052	1.47483e-37	8.78843e-23
Bloc1s6	-1.80046	3.97585	1.52097e-37	9.05852e-24
Hook2	-1.17072	5.59425	1.67733e-37	9.98435e-23
Slc5a6	1.56591	4.94878	1.76393e-37	1.04942e-22
Ube2v2	1.34668	5.38604	1.8055e-37	1.07357e-22
Mdm2	-1.04085	6.97337	1.82309e-37	1.08345e-22
Plcg2	-1.10923	6.49442	1.84445e-37	1.09555e-22
Acbd5	-1.2543	5.12842	1.9013e-37	1.12871e-22
Map4	-1.38127	8.4922	1.93569e-37	1.14851e-23
Thap12	1.37524	5.40334	1.95729e-37	1.1607e-22
Pbxip1	-1.04197	7.36546	1.98233e-37	1.17492e-22
Bcl3	1.02661	6.55163	2.20616e-37	1.30688e-22
Mob3c	1.65087	4.03389	2.2203e-37	1.31455e-22
Hm13	1.17561	7.62208	2.31663e-37	1.37085e-22
Mccc2	1.55603	4.18227	2.3267e-37	1.37607e-22
Hgs	-1.12821	7.84815	2.36635e-37	1.39877e-22
Vps9d1	-1.20274	5.78719	2.62211e-37	1.54912e-23
Ccl17	-5.34678	3.34129	2.75787e-37	1.62846e-22
Gla	-1.53734	6.93067	2.84463e-37	1.67879e-22
2006-03-01	1.10598	6.30001	2.85532e-37	1.6842e-22
Ppp4c	-1.02428	7.10558	2.88329e-37	1.69978e-22
Rgl2	-1.2072	6.08242	3.40444e-37	2.00595e-22
Rabggta	1.75111	4.40408	3.65726e-37	2.15376e-22
Mef2a	-1.05727	6.69284	3.69922e-37	2.17731e-22
Tpgs2	1.83086	4.54658	4.07264e-37	2.39508e-22
Bcas2	1.1408	5.48214	4.07354e-37	2.39508e-22
Fam8a1	2.17269	3.15115	4.22802e-37	2.48458e-22
Nit2	1.90574	3.93776	4.25128e-37	2.49692e-22
Irgq	1.59472	4.60935	4.2785e-37	2.51157e-22
Mkrn1	-1.00377	6.8839	4.52115e-37	2.6526e-22
Nipsnap1	-1.76166	4.44472	4.66993e-37	2.73843e-22
AABR07021762.2	-4.98748	2.36378	4.809e-37	2.81849e-22
Ddit4	-1.31836	6.89515	5.06991e-37	2.96982e-22
Arid1a	-1.91356	8.70719	5.40242e-37	3.16292e-22
Pdxp	1.94028	3.83257	5.56642e-37	3.25721e-22
Neto2	3.42383	3.87909	6.10856e-37	3.57255e-22
Akr1c14	-1.90876	4.70375	6.41852e-37	3.75184e-22
Ccnf	-1.2332	6.3992	7.07343e-37	4.13247e-22
Arl8a	-1.17727	7.52119	7.3046e-37	4.26527e-23
Dtx3	2.2087	3.59938	7.45247e-37	4.34931e-22
Tmem165	1.24312	5.90383	7.45979e-37	4.35128e-22
Cyld	-1.20262	5.83264	7.59956e-37	4.43047e-23
AABR07018321.1	2.28813	3.88745	7.82749e-37	4.56094e-22
Pax5	-2.53314	4.00672	7.99806e-37	4.65703e-22
Sil1	1.65116	4.51502	8.00085e-37	4.65703e-22
Ccnq	2.20205	3.23661	8.1374e-37	4.73402e-22
Eif1b	1.29343	5.32554	8.38081e-37	4.87306e-22
Oaz1	-1.1844	9.50305	8.56438e-37	4.97717e-22
Slc45a4	2.16503	3.7233	9.10792e-37	5.29026e-22
Cep83	-1.29321	5.41489	9.80808e-37	5.69395e-22
Stx1a	2.36343	3.3822	9.96113e-37	5.77976e-22
Hist1h2bk	-3.03694	2.6416	1.00189e-36	5.81024e-22
Prkaca	-1.2282	6.2189	1.00494e-36	5.82484e-22
Usp28	1.50476	5.30467	1.01048e-36	5.85388e-22
Dnase2	1.37657	4.90928	1.05332e-36	6.09889e-22
Foxk1	-1.63461	6.93027	1.05592e-36	6.11071e-22
Rnf103	1.81074	4.95067	1.06104e-36	6.13712e-22
Mx1	-2.20868	10.1696	1.10503e-36	6.38822e-22
Tfcp2	1.31966	4.89373	1.17084e-36	6.76514e-22
Txndc11	-1.12713	7.92502	1.21706e-36	7.02851e-22
Dll4	-1.66442	6.32485	1.22523e-36	7.07199e-22
Slpi	-3.03261	10.8999	1.26019e-36	7.26997e-22
Rbm38	-1.1318	7.58663	1.30116e-36	7.5024e-23
Foxp1	-1.40856	6.55205	1.30841e-36	7.54024e-22
Pld4	-2.25652	7.30946	1.32415e-36	7.62702e-22
Plekha7	-2.19809	3.88549	1.39434e-36	8.02711e-22
Nelfa	1.41474	5.33554	1.42624e-36	8.20646e-22
Dock4	1.87783	4.21859	1.54577e-36	8.88961e-22
Fpgs	1.65321	4.29178	1.55211e-36	8.9214e-22
Spop	-0.996119	7.95058	1.56223e-36	8.97487e-22
Hspa14	-1.26059	5.9558	1.63178e-36	9.36956e-22
Mtmr12	-0.963242	6.1122	1.7187e-36	9.86354e-22
Sbf2	-1.01093	6.78038	1.75606e-36	1.00727e-21
Kars	-1.00855	8.49254	1.76128e-36	1.00974e-21
Rpn1	1.25792	7.83932	1.82543e-36	1.04597e-21
Sptlc2	-1.10085	6.2048	1.9915e-36	1.14054e-21
Cdk4	1.03941	5.94835	2.30427e-36	1.31898e-21
Pcmtd2	1.41907	4.77721	2.43042e-36	1.39047e-21
Mtbp	2.75816	2.98985	2.43886e-36	1.39457e-21
Mrpl45	1.16184	5.57043	2.5184e-36	1.43931e-21
AABR07025295.1	-2.18753	3.93679	2.6463e-36	1.51162e-21
Rcl1	1.42723	5.05868	2.7976e-36	1.59722e-21
Nid2	2.94532	3.59886	2.935e-36	1.6748e-21
Nagpa	1.64187	4.73883	2.96362e-36	1.69026e-21
AC106292.2	1.7368	3.99525	3.27553e-36	1.86719e-21
F2rl1	-2.10132	3.7983	3.48855e-36	1.98759e-21
Pgrmc2	1.10795	6.11237	3.59118e-36	2.04501e-21
Plec	-2.23522	9.87008	3.73115e-36	2.12362e-21
Ccdc86	1.18758	5.59007	3.80442e-36	2.16421e-21
Nectin2	-2.52015	6.39424	3.83006e-36	2.17767e-21
Naxe	2.00419	4.08936	3.94717e-36	2.2431e-21
Luzp1	1.46108	5.99708	4.07175e-36	2.31271e-21
Gnb1	-1.02495	8.01624	4.12257e-36	2.34037e-21
Dpp4	-1.83231	6.35319	4.41733e-36	2.50641e-21
Ifngr2	-1.32571	7.14866	4.92631e-36	2.79377e-21
Pamr1	-4.49347	1.65725	5.02835e-36	2.85017e-22
Atl3	-1.38477	5.35351	5.17117e-36	2.92962e-21
Irf3	-1.07351	6.67379	5.9775e-36	3.3847e-21
Mmab	-1.65606	4.33809	6.43992e-36	3.64466e-21
Chmp5	-1.03946	6.81609	6.68895e-36	3.78366e-21
Nrtn	4.31211	1.83617	7.07237e-36	3.9985e-21
Iscu	-1.04624	7.01869	7.103e-36	4.01376e-21
E2f6	1.1342	5.40059	7.25953e-36	4.10011e-21
Cbx6	3.22712	2.40602	8.18562e-36	4.62079e-22
Rcor1-ENSRNOG00000008067	2.03469	3.78474	8.21574e-36	4.63542e-21
Dmap1	1.64377	4.56575	8.4789e-36	4.78146e-21
Tnfrsf26	1.78078	6.16333	8.50962e-36	4.79633e-22
Tmem156	1.80457	4.374	8.87405e-36	4.99918e-21
Commd1	-1.70237	3.99274	8.93634e-36	5.03171e-21
Ankrd11	-1.45326	8.4363	9.012e-36	5.07172e-21
Glul	1.10282	7.80403	9.8825e-36	5.55878e-21
Ptar1	1.52231	3.82767	1.06151e-35	5.96784e-21
Rfk	1.66367	4.20954	1.06748e-35	5.9983e-21
Itga6	1.88155	3.99775	1.08783e-35	6.10956e-21
Kpna1	1.16001	7.0129	1.11194e-35	6.24179e-21
AABR07044397.1	-2.09492	3.7626	1.13488e-35	6.36733e-21
Utp18	1.10925	5.58302	1.16682e-35	6.54323e-21
AC132720.2	-2.44202	4.74154	1.19532e-35	6.6996e-21
Wdfy1	1.74769	4.24601	1.20428e-35	6.74642e-21
Tsc22d3	-1.5355	6.7978	1.21656e-35	6.81174e-21
Spi1	-1.10963	7.71367	1.22662e-35	6.86457e-21
Psap	-1.26395	11.6342	1.28624e-35	7.19461e-21
Tob2	-1.21104	6.74458	1.31495e-35	7.35147e-21
Slamf6	-2.26991	4.68326	1.36463e-35	7.62533e-24
Serf1	4.0057	2.05693	1.38516e-35	7.73614e-21
Gpr183	-1.42405	7.63708	1.59889e-35	8.92326e-21
Kcna3	-1.46687	5.34684	1.59933e-35	8.92326e-21
Nol11	1.43224	5.18384	1.63554e-35	9.12065e-21
Akna	-1.2783	8.58309	1.67472e-35	9.33448e-22
Isca1	1.38712	5.77651	1.68836e-35	9.40572e-21
Snta1	3.9135	2.40419	1.76401e-35	9.82222e-21
Coprs	-1.75208	4.13374	1.82344e-35	1.0148e-20
Nrbp2	3.42035	2.0801	1.86029e-35	1.03479e-20
Dgke	2.23049	3.26973	1.90193e-35	1.05741e-20
Adam19	-3.10284	7.09861	2.11332e-35	1.17435e-20
Snrnp35	1.5235	4.2004	2.35585e-35	1.30846e-20
Znf740	1.11416	6.02493	2.94183e-35	1.6331e-20
Hat1	1.07867	5.75532	3.07703e-35	1.7073e-20
Tpt1	-0.987258	10.4599	3.1398e-35	1.74125e-20
Nup205	1.27669	6.05469	3.23687e-35	1.79418e-20
Sod2	-1.44105	8.95009	3.42903e-35	1.89974e-20
Tmem63c	-2.08156	3.79288	3.64243e-35	2.01695e-20
Ercc1	1.63071	3.8255	3.74022e-35	2.07007e-20
Siva1	1.69483	3.81841	3.95588e-35	2.18833e-20
Sh3bgrl	-1.72231	5.24991	4.40643e-35	2.43634e-20
Trir	-0.909779	7.40792	4.40885e-35	2.43646e-20
Rnf149	1.1353	5.6035	4.60717e-35	2.54478e-21
Gp9	-3.41245	2.49967	4.66335e-35	2.57453e-20
[truncated: 9,037 more rows]

## Sheet: DE.dXCL1.MOCK
gene	logFC	logCPM	PValue	FDR
Capn13	-7.16257	6.45475	0	0
Cavin1	-5.52197	8.43678	0	0
Tmem176b	-4.90701	7.36853	0	0
Tmem176a	-4.88551	7.6987	0	0
Sema4f	-4.66309	7.82863	0	0
Gpr157	-4.57334	7.71512	0	0
Snn	-4.45148	9.18769	0	0
Fscn1	-4.44251	11.0997	0	0
Stard4	-4.30094	8.94278	0	0
Cacnb3	-4.20029	9.06237	0	0
Prkar2b	-3.99741	6.69853	0	0
Adcy5	-3.77908	8.04275	0	0
Arhgap22	-3.77102	8.40586	0	0
Vopp1	-3.70132	7.48727	0	0
Tnfrsf11a	-3.87599	6.94694	7,02201174530434e-318	5.16633e-301
Klf6	-3.39143	8.72833	4,74360663463187e-311	3.2719e-294
Lrrk1	-3.59026	9.0979	5.76313e-308	3.74129e-291
Serpinb9	-3.99618	8.89824	2.12713e-304	1.30417e-287
Blk	-4.79326	6.28849	1.87157e-303	1.08708e-286
Cd200	-4.03737	8.96905	9.94193e-301	5.48596e-284
Ap1s3	-3.35136	6.84218	3.93256e-297	2.06666e-280
Irf8	-3.20978	11.0532	1.85339e-296	9.29727e-280
Fgd2	-3.45967	7.85336	1.20666e-292	5.78987e-276
Fdft1	-3.65042	7.29109	7.30345e-283	3.35837e-267
Mthfd2	-3.10276	8.48597	2.11249e-282	9.32537e-267
Tor3a	-3.10074	6.81071	1.53434e-278	6.51268e-262
Fam49a	-3.4017	9.28406	5.56175e-275	2.27331e-258
Ifi30	-3.03706	8.72636	2.57554e-266	1.01513e-249
Lad1	-3.43338	8.09148	1.44376e-264	5.49424e-248
Cytip	-3.62703	9.65354	1.8391e-259	6.76544e-243
Adcy6	-3.24634	8.6017	5.04588e-257	1.79633e-240
Itga4	-3.15129	8.53449	2.0135e-255	6.94406e-239
Serpinb1a	-7.33136	7.05472	2.88705e-254	9.65499e-238
Atox1	-3.35876	7.36326	8.06442e-253	2.61762e-236
Filip1l	-3.04767	7.38887	2.39179e-252	7.54166e-236
Hmgcs1	-3.97332	8.83878	8.05788e-248	2.47019e-231
Cd59	-3.30441	6.53559	1.95934e-246	5.84413e-230
AC120486.10	-4.95837	8.56427	1.28072e-245	3.71948e-230
Ogfrl1	-3.24012	7.9493	1.54306e-244	4.36647e-228
Fdps	-3.30622	9.14965	4.30966e-240	1.18904e-223
Syngr2	-3.01017	8.9615	4.87475e-240	1.31214e-223
Ssh1	-3.30496	7.75537	2.5606e-235	6.72828e-219
Samhd1	-3.70548	9.12248	1.21979e-234	3.1306e-218
Abcb1a	-3.33322	6.29327	4.22131e-233	1.05878e-216
Nr4a3	-3.58992	10.5468	2.6916e-231	6.601e-215
Sinhcaf	-2.90531	6.49733	8.68591e-231	2.08386e-214
Isg15	-4.0749	10.9806	2.46125e-230	5.77922e-214
AABR07044346.1	-4.52957	6.28118	2.81591e-229	6.47426e-213
Psmb8	-3.05337	7.28004	1.64626e-227	3.70777e-211
Rgs12	-3.67665	7.18783	2.94035e-226	6.48993e-210
Inpp5b	-3.42645	7.54079	2.26165e-224	4.89404e-208
Otud1	-3.86267	7.84428	9.42178e-224	1.99959e-207
Stk4	-2.57111	9.43362	3.79603e-222	7.90435e-206
Tmem123	-3.49288	10.3957	7.50286e-222	1.53336e-205
Samsn1	-2.81959	7.40446	3.96344e-219	7.95282e-203
Shtn1	-4.34707	7.67688	8.61434e-219	1.69764e-202
Atcay	-6.16678	4.90134	2.43958e-218	4.72338e-202
Cst3	-5.35153	12.405	5.00363e-218	9.52071e-203
Idi1	-3.86727	8.04412	8.81851e-218	1.64951e-201
Tbc1d8	-2.77516	9.46224	3.34194e-217	6.14695e-201
Celf2	-2.8459	6.75136	1.68948e-216	3.05658e-200
Rap2b	-2.97019	6.4813	5.71571e-216	1.0174e-200
Hmgcr	-3.09737	9.20878	2.16637e-213	3.79493e-197
Ncoa7	-2.6731	7.53562	2.71753e-213	4.68603e-197
Ret	-4.76819	6.98132	1.27203e-212	2.15971e-196
Crip1	-3.79836	9.38803	1.68864e-211	2.82362e-195
Dse	-2.67639	8.21505	1.79433e-211	2.95556e-195
Rogdi	-3.74259	7.68656	1.9114e-208	3.1021e-192
Relb	-3.07658	8.11806	1.29667e-207	2.07392e-191
Mfhas1	-2.85558	8.0589	9.88762e-207	1.55885e-191
Pcsk1	-4.23117	6.20441	3.36922e-206	5.237e-190
Lsr	-3.50016	6.53246	2.5803e-205	3.95502e-189
Rabgap1l	-2.94543	7.8185	9.52414e-204	1.43984e-187
Dlgap4	-2.8822	8.09462	3.16026e-203	4.71306e-187
Anxa3	-4.06281	7.77807	1.09924e-202	1.6175e-187
Il15ra	-3.96435	5.92249	2.3724e-202	3.44497e-186
Nck1	-2.52206	6.29324	8.1093e-202	1.16226e-185
P2ry10	-2.75019	7.42335	1.44965e-201	2.05108e-185
Psme1	-2.35222	8.85475	2.14707e-200	2.99938e-184
Eci3	-2.91172	6.38821	2.08171e-198	2.87172e-182
Nfkbie	-2.84854	8.6554	3.10317e-198	4.22798e-182
Pank3	-2.92357	8.92696	1.24364e-197	1.67376e-181
Emc9	-2.32573	8.90056	3.67619e-197	4.888e-181
Acat2	-3.23339	6.80592	7.66553e-197	1.0071e-180
Cyp51	-3.24417	7.99066	2.29399e-196	2.9784e-180
Pak1	-2.5587	7.96921	3.40005e-196	4.36314e-181
Laptm4b	4.70338	5.58451	1.36547e-195	1.7321e-179
Csnk2a2	-2.45938	7.1786	1.74977e-195	2.19437e-179
Dhcr24	-3.55159	8.28347	3.06041e-192	3.79491e-176
Xpo6	-2.54928	9.6606	2.87418e-191	3.52438e-175
Pik3cg	-3.83061	7.92335	6.0625e-191	7.35228e-175
Gpd2	-3.63613	8.26675	4.21867e-190	5.06057e-174
Mtmr4	-2.63301	9.42657	2.13687e-189	2.53575e-173
Serpinb6b	-3.74555	7.60075	4.26343e-189	5.00545e-173
Myo1g	-2.62649	10.6317	4.70732e-189	5.46842e-173
Parp12	-2.63316	7.52097	6.4682e-189	7.43574e-173
Slfn2	-2.45657	10.1475	3.10561e-188	3.53335e-172
Pcsk7	-2.3697	6.74558	3.77985e-188	4.25658e-172
Marcks	-2.91488	9.14868	6.84697e-188	7.63264e-172
Nr4a2	-3.63457	9.08335	2.50303e-186	2.76234e-170
Tubgcp2	-2.73442	7.44302	3.48952e-186	3.8129e-170
Rnf144b	-2.77534	6.37352	1.47599e-185	1.59697e-169
Aplp1	4.59897	4.56595	2.24277e-185	2.40303e-169
Ncf4	-2.91799	8.39443	7.41715e-185	7.87073e-169
Rps27l	-3.70355	6.85168	2.85831e-184	3.00422e-168
AABR07068161.1	-2.94735	9.49885	5.29693e-184	5.51481e-168
Dok1	-2.35598	7.5104	8.38529e-184	8.64861e-168
Gdi1	-2.47885	8.29285	2.22641e-182	2.27506e-166
Mob1a	-2.16721	9.12685	2.6655e-182	2.69876e-166
Tagln2	-3.02273	11.3426	3.24641e-182	3.25703e-166
Gca	-3.41471	5.81488	4.31849e-182	4.29359e-166
Nub1	-2.9423	8.95915	1.07164e-181	1.05595e-165
Ccr7	-3.04708	11.3029	1.23828e-179	1.20935e-163
Slc44a1	-2.62053	7.13605	2.29808e-178	2.2247e-162
Adam8	-4.0196	9.52304	2.61553e-178	2.51e-162
Lsp1	-2.37134	11.1212	8.39381e-178	7.9857e-162
Dock8	-2.87241	9.95523	1.44093e-177	1.35916e-161
Spire1	3.31999	5.28988	2.88518e-177	2.69838e-161
Card9	-3.64654	5.973	4.01964e-176	3.7278e-161
Cotl1	-2.9588	10.5076	2.46717e-175	2.26897e-160
Tmcc3	-2.43798	7.88625	1.20254e-174	1.09679e-158
Sfmbt1	-2.2174	7.60712	4.58505e-174	4.14759e-158
Rassf4	-2.56671	8.44796	1.80845e-173	1.62261e-157
Net1	-2.97319	8.89007	3.42508e-172	3.04832e-157
Trex1	-2.73593	7.69617	1.16556e-171	1.02905e-155
Tmsb4x	-2.90007	12.2895	2.22875e-171	1.9521e-155
Layn	-4.85955	7.73653	9.09299e-171	7.90159e-155
Arpc1b	-2.55828	10.4656	9.91788e-171	8.55107e-155
Bin1	-2.53714	8.52292	1.13529e-170	9.71243e-155
Atf3	-3.34811	9.08185	3.95845e-170	3.36042e-154
Nck2	-2.68522	7.33755	5.58673e-170	4.7065e-154
Marcksl1	-2.68881	9.09991	1.33201e-169	1.11364e-153
AABR07039446.2	-5.41297	5.90364	2.45719e-169	2.03891e-153
Myo1b	-4.2024	5.97662	3.27433e-169	2.69668e-153
Arhgef40	-3.62407	6.53182	3.33387e-169	2.72538e-153
Ptprs	4.0475	6.03898	4.5479e-169	3.69049e-154
Grk3	-2.50069	7.17512	5.87794e-169	4.73496e-153
Plxnc1	-2.75206	8.08356	1.16447e-167	9.31241e-152
Selplg	-3.26738	8.57749	1.36856e-167	1.07917e-151
Anxa7	-2.28776	7.79221	1.36901e-167	1.07917e-151
Nampt	-2.85293	9.81676	5.96102e-165	4.66566e-149
Abl2	-2.33826	6.40574	6.34731e-165	4.93302e-150
Bcl2a1	-3.29349	9.22038	1.03774e-164	8.00877e-149
St3gal2	-3.3537	5.76414	2.3883e-164	1.83037e-148
Plxnd1	-2.89234	9.43966	1.01226e-163	7.70433e-148
Slc39a14	3.04076	5.05095	1.01435e-161	7.66738e-146
Insig1	-3.15897	7.53168	1.74797e-161	1.31229e-146
Slc27a4	4.07489	4.74513	1.11666e-160	8.32667e-145
Hsd17b7	-3.35365	4.44568	3.37476e-160	2.49959e-144
Arrdc1	-2.1904	7.60256	1.08459e-159	7.97971e-145
Cd274	-2.97026	8.71135	1.13332e-159	8.28301e-144
Hmgn3	-2.49669	6.93706	2.58395e-159	1.87609e-143
Lrrk2	-3.56575	7.14668	1.607e-158	1.15914e-142
AABR07028769.1	-2.45268	8.10119	3.98481e-157	2.8556e-141
Ccl6	-4.89416	7.59893	9.38236e-157	6.68024e-141
Dgat2	-3.24492	6.54723	2.09814e-156	1.4843e-140
Slc35b2	-2.4705	7.3584	2.36708e-156	1.66389e-140
Efhd2	-2.5514	9.36633	1.23302e-154	8.61243e-139
Cyba	-2.50745	8.56067	1.29378e-154	8.97994e-139
Il1r1	-3.26479	5.61592	2.82934e-154	1.95154e-138
Plek2	-4.44519	5.01956	3.16358e-154	2.16852e-138
Agrn	-2.9556	6.81296	3.1981e-154	2.17866e-139
Tmem120b	-2.95303	5.30778	3.56113e-154	2.41108e-138
Mycl	-3.46266	7.6191	5.35554e-154	3.60389e-138
Cdyl2	-2.50257	5.94491	2.0934e-153	1.40016e-137
Sema4a	-2.67738	9.12632	2.64894e-153	1.76107e-137
Akap13	-2.6587	10.2876	2.84844e-153	1.88236e-137
Basp1	-2.65148	8.77236	1.03438e-152	6.79491e-138
Psmb9	-2.29019	8.78895	4.3512e-152	2.84141e-138
Lima1	-3.04012	9.18015	5.80643e-152	3.7694e-136
AABR07002848.1	-3.06221	6.925	9.17632e-152	5.92222e-136
Tnfaip3	-2.18508	9.08091	1.05256e-151	6.75353e-136
Jpt2	-2.04185	7.81528	2.35553e-151	1.50264e-136
LOC108349548	-2.42757	6.68472	2.5407e-151	1.61144e-135
Msmo1	-3.58833	7.15532	9.04257e-151	5.70251e-135
Sri	-2.31264	7.27063	1.77248e-150	1.11143e-134
Tspan13	-2.41754	8.41099	2.80464e-150	1.7487e-134
Aida	-2.0943	7.18251	5.7535e-150	3.56717e-134
Map3k14	-2.64659	8.01679	8.40481e-150	5.18187e-134
Tnfsf12	-2.88202	6.48137	3.91153e-149	2.3982e-133
Coro1a	-2.66969	10.3556	1.02203e-148	6.23157e-133
Actb	-2.7248	13.6471	1.96806e-148	1.19338e-132
Pik3r5	-2.59102	9.41934	2.5209e-148	1.52025e-133
Dop1b	-3.02337	7.65659	3.90459e-148	2.34191e-132
Phlda1	2.65222	6.32179	1.70391e-147	1.01645e-131
Mvd	-2.37116	7.71904	2.44086e-147	1.44824e-131
Pik3r1	-2.75433	7.90772	1.50497e-146	8.88176e-131
Csf2ra	-2.39998	8.49707	1.96446e-146	1.15318e-130
Casp4	-2.49885	6.66195	1.06704e-145	6.23063e-130
Oasl	-3.11509	9.1534	1.90554e-145	1.10682e-129
Camk4	-3.01587	5.87177	1.92909e-145	1.11463e-129
Afdn	3.74752	5.495	2.15225e-145	1.23709e-129
Srebf2	-2.50242	9.2175	2.42812e-144	1.38843e-128
Dock11	-2.00299	8.34304	2.54658e-144	1.44866e-128
Idh3a	2.25873	6.13566	6.06194e-144	3.43075e-128
Rel	-2.26088	9.14395	1.39795e-143	7.87129e-128
Tbkbp1	3.43194	6.88063	5.36746e-143	3.00687e-127
Snx11	-2.56523	8.58908	7.73746e-143	4.31266e-127
Ehbp1l1	-2.11533	9.45919	8.83655e-143	4.90051e-127
Mcoln1	2.7729	5.21395	1.30261e-142	7.18779e-127
Rassf2	-2.29228	8.75746	1.51271e-142	8.30562e-127
Cadm1	3.3238	6.55105	2.57888e-142	1.40894e-126
Irf5	-2.16493	7.78318	9.35935e-142	5.08816e-126
Myadm	-3.04664	7.90406	1.84596e-141	9.98628e-126
Tbc1d4	-2.5055	9.30606	5.15498e-141	2.77514e-125
Sh2b3	-2.527	7.62895	6.36168e-141	3.40813e-125
Sh3bp4	-2.26078	7.93841	6.4701e-141	3.44947e-125
Tuba1a	-3.28557	7.17241	1.05732e-140	5.60992e-125
Lss	-2.64548	7.38479	1.47719e-140	7.80015e-125
Ndrg1	-3.40929	10.3659	4.48058e-140	2.35465e-124
Calhm2	-2.41821	6.23288	8.39346e-140	4.39006e-124
Btg1	-2.47586	10.2651	9.17583e-140	4.77663e-124
Ifng	4.30606	6.82315	1.06223e-139	5.50364e-124
Siah2	-2.54785	7.27788	1.41615e-139	7.30308e-124
Tnfaip2	-3.35877	7.5779	1.80188e-139	9.24908e-124
Anxa4	-2.60475	8.97173	4.57035e-139	2.33511e-123
Sphk1	4.07955	5.49666	8.43874e-139	4.2917e-123
Fam53b	-2.48935	7.46652	1.55295e-138	7.86162e-123
Mbp	-2.93927	7.23392	3.49212e-138	1.75977e-123
Cap1	-1.9576	10.739	7.39333e-138	3.70876e-122
Pla2g2d	-4.91796	4.44953	1.06647e-137	5.32558e-122
Riok3	-2.56521	11.0199	8.6252e-137	4.28773e-121
Nuak2	-3.62955	8.24085	1.33662e-136	6.61477e-121
Fnbp1	-2.42943	8.76747	2.03379e-136	1.00201e-120
Nsmaf	-2.21272	8.48001	8.03977e-136	3.94342e-121
Map3k8	-1.91543	7.39071	8.13315e-136	3.97157e-120
Gpx1	-2.39234	8.46462	1.20887e-135	5.87715e-120
Psen2	-2.53629	7.7683	8.42148e-135	4.07629e-119
Sc5d	-3.02223	6.84723	1.27446e-134	6.14189e-119
Mvp	-1.89976	8.76519	1.5688e-134	7.52751e-119
Gngt2	-3.79941	4.6966	2.442e-134	1.16666e-119
AABR07044362.4	-2.19475	5.87326	2.52955e-134	1.20328e-118
Lxn	-4.13002	7.16732	2.80927e-134	1.33061e-118
Sh3bp1	-2.43174	7.90615	4.45891e-134	2.10293e-118
Swap70	-3.1114	9.646	4.61775e-134	2.16857e-118
Ube2z	-2.50224	9.3508	6.5372e-134	3.05697e-118
AC135826.1	-2.47884	8.07455	1.33114e-133	6.1985e-118
Acly	-2.2966	8.72455	6.63974e-133	3.07883e-118
Ulbp1	2.99909	5.39136	8.66765e-133	4.00235e-118
Dapp1	-2.38797	8.58653	1.27763e-132	5.87497e-118
Tmem131l	-2.39249	7.69132	2.88441e-132	1.32085e-117
Kif2a	-2.64339	7.77129	3.59813e-132	1.64086e-116
Gramd2b	-3.19663	7.963	1.04189e-131	4.7318e-116
Rab43	-1.98288	6.90117	1.77882e-131	8.0455e-116
Clec2d2	-3.62006	5.47037	1.96063e-131	8.83165e-116
Ankrd44	-2.45709	6.91659	4.30447e-131	1.93106e-115
Gmip	-2.12809	7.81624	7.33958e-131	3.27934e-115
Slc12a2	2.46234	5.57421	7.72572e-131	3.43794e-116
Zbtb47	-4.54832	4.34229	1.25207e-130	5.54934e-115
Gstm1	-3.64051	6.71401	1.29772e-130	5.72865e-115
Gnai2	-2.07276	10.4579	2.28824e-130	1.00273e-114
Sp110	-2.23416	8.38957	2.28966e-130	1.00273e-114
Dck	-2.29691	6.54256	2.31701e-130	1.01069e-114
AABR07044354.1	-4.70285	6.49487	6.35492e-130	2.76114e-114
Mcm5	2.67	6.65131	8.27236e-130	3.58015e-114
Tubb2b	-4.0558	6.56774	1.03698e-129	4.47036e-115
RGD1562136	-2.15757	6.81143	1.17861e-129	5.06113e-115
Papolg	-2.22649	7.62397	1.22589e-129	5.24377e-114
Zfp318	-2.55233	7.71831	3.12699e-129	1.33241e-113
Nlrc5	-2.11704	8.0653	3.62025e-129	1.53666e-113
Parp8	-2.59773	7.98484	5.05009e-129	2.13536e-113
Plppr2	3.75938	4.15045	5.7215e-129	2.41002e-113
Tapbp	-2.0428	9.30374	6.24657e-129	2.62119e-113
Tpm3	-1.80335	10.276	9.81924e-129	4.10474e-113
Dhcr7	-3.31076	5.47011	2.38242e-128	9.92166e-113
Wdhd1	3.35344	4.86259	6.64531e-128	2.75705e-112
Kdr	-3.53807	8.26267	8.72492e-128	3.6063e-112
Ostf1	-2.29734	7.88126	1.74362e-127	7.18006e-112
Mob3a	-1.88402	9.53598	2.4911e-127	1.022e-111
Ifnlr1	-2.18501	5.9634	1.108e-126	4.52883e-111
Lpar6	-3.09156	5.93821	1.77412e-126	7.22481e-111
Etv3	-2.71979	8.65327	2.98343e-126	1.21048e-110
Cpt1a	2.79348	5.27154	5.96008e-126	2.40936e-110
Dnase1l1	-2.20556	6.80123	7.28911e-126	2.93586e-111
Pcgf5	-2.0338	6.37403	1.18768e-125	4.76627e-110
Slc38a7	3.37008	4.06978	7.63575e-125	3.05319e-109
Csrp1	-3.37399	9.96612	8.65104e-125	3.44667e-109
Stat3	-1.75834	10.3364	1.45808e-124	5.78826e-109
Hsf2	-2.13089	6.6285	1.16966e-123	4.62667e-108
Tmtc3	-3.06694	5.52077	1.44948e-123	5.71301e-108
Prex1	-2.51039	10.3923	2.73435e-123	1.07389e-107
LOC691141	-3.77421	6.29087	2.86976e-123	1.12307e-107
Eps8l2	-3.61702	6.42769	3.14812e-123	1.22766e-107
Sgpl1	-1.95993	9.09204	6.19934e-123	2.40901e-107
Procr	-2.27035	6.06778	6.62349e-123	2.5648e-107
Slc22a23	-2.51374	7.60195	1.08302e-122	4.17908e-107
Zfp366	-3.4061	8.44888	4.31525e-122	1.65934e-106
Trps1	-2.59201	4.85089	7.14108e-122	2.73642e-107
Tnip1	-1.94513	9.36719	8.36392e-122	3.19392e-107
Rassf3	-2.84786	7.25482	1.18286e-121	4.50139e-106
AC130391.3	-2.90079	5.59541	2.03718e-121	7.72589e-106
Ccdc50	-1.9441	7.05462	2.52291e-121	9.5352e-106
Dchs1	4.83798	3.72436	4.1358e-121	1.55777e-105
Arhgef2	-2.21536	8.3421	4.21168e-121	1.58096e-105
Calcb	-4.6447	6.41354	1.33885e-120	5.00866e-105
C2cd2l	2.27025	5.76369	2.15928e-120	8.05061e-106
Slamf7	-3.18768	7.84816	2.48346e-120	9.2281e-105
Slc20a1	-2.21741	8.63726	2.94967e-120	1.09237e-104
Jag1	-2.7251	7.2678	5.50674e-120	2.03252e-104
Kcnq5	-2.69775	5.31351	9.3102e-120	3.42491e-104
Tonsl	3.5449	4.64043	1.2034e-119	4.41219e-104
Dhfr	3.04344	4.70656	2.00887e-119	7.34101e-104
Nipal1	-2.00232	7.37225	2.39894e-119	8.73753e-104
Tnrc6a	-1.94661	7.93404	3.79655e-119	1.37825e-103
Cab39	-1.78671	8.73972	4.15579e-119	1.50372e-103
Eid1	1.93998	7.10634	5.94255e-119	2.1432e-104
Dusp4	-2.23639	7.4391	9.7614e-119	3.50902e-103
Ntrk1	-2.68525	4.99996	1.15375e-118	4.13401e-103
Jdp2	-3.35621	8.80253	1.17254e-118	4.18774e-103
Antxr2	-2.20733	7.02857	1.65807e-118	5.90273e-103
Nsdhl	-2.3515	5.43753	8.25717e-118	2.9301e-102
Rcsd1	-2.63217	6.81631	1.46262e-117	5.17353e-102
Ncaph	3.34007	4.57406	1.93344e-117	6.81709e-102
LOC684797	-2.90868	5.39813	2.27992e-117	8.01312e-102
Akap2	-2.81955	6.38456	3.46004e-117	1.21222e-101
Scamp2	-1.79124	7.78469	3.95259e-117	1.3804e-102
Poglut1	-2.23441	6.63465	4.05882e-117	1.41303e-101
Rint1	-2.4619	6.40412	4.67728e-117	1.62322e-101
Camsap1	2.11592	5.94297	5.78995e-117	2.00307e-101
Cyfip1	-2.04754	8.70646	6.14831e-117	2.1204e-101
AABR07021759.1	-3.12319	6.99883	1.46645e-116	5.04166e-101
Strip2	-2.49756	6.46408	1.99059e-116	6.82242e-101
Cblb	-2.42819	8.00101	2.8251e-116	9.65256e-101
Dmwd	4.44122	3.73646	2.93792e-116	1.00071e-100
Lif	-2.31289	6.14485	1.8992e-115	6.44909e-100
Arhgap26	-2.08905	5.99415	2.53218e-115	8.57212e-100
Zfp770	-2.39803	5.89441	4.19958e-115	1.41733e-99
Ldlr	-4.24354	8.90271	5.61189e-115	1.8882e-99
Scd2	-3.37527	9.21463	2.34238e-114	7.8573e-99
Sqle	-2.74248	6.54549	3.93108e-114	1.31465e-98
Clic2	-2.5106	8.02502	5.83271e-114	1.94471e-98
Trafd1	-2.00997	8.43324	6.99808e-114	2.32623e-98
Arhgef12	3.15585	4.74161	3.78093e-113	1.25304e-99
AABR07028009.1	-2.36344	6.64739	5.43108e-113	1.79453e-97
Cnn2	-2.0023	8.72559	1.47407e-112	4.85607e-97
Pitpnm1	-1.83963	7.91532	2.17437e-112	7.14175e-97
Eif4ebp1	-2.17659	6.92153	6.32196e-112	2.0703e-96
Eno3	-3.1333	4.82782	8.29983e-112	2.70997e-96
Litaf	-2.28567	8.33882	1.43782e-111	4.68076e-96
Tnnt3	-2.43495	6.87916	2.04279e-111	6.63065e-96
Ctsf	3.71858	4.56085	2.44913e-111	7.92626e-96
Dstn	-2.16364	9.22187	3.17997e-111	1.02615e-95
Fas	-2.50755	6.60984	3.70749e-111	1.19288e-95
Mtmr14	-2.01576	7.8896	4.05563e-111	1.3011e-95
Ctsb	-2.00321	9.77107	4.74934e-111	1.51924e-96
Pdcd1lg2	-3.50142	5.43775	8.22139e-111	2.62229e-96
Dmxl2	3.23577	4.13989	1.30874e-110	4.16232e-95
Wasl	-1.98139	6.77482	5.85175e-109	1.85575e-93
Stap2	-2.96253	3.74369	7.58643e-109	2.39896e-93
Rnf19b	-2.0405	10.2013	9.25764e-109	2.91907e-93
Myo5a	-1.95736	8.6007	1.17778e-108	3.70313e-93
Id2	-2.24872	9.02887	1.27222e-108	3.9887e-94
Cxcl11	-2.31331	6.74271	1.59348e-108	4.98176e-93
Napsa	-2.00455	7.78765	2.57121e-108	8.01579e-93
Rgs1	-2.93412	9.21302	3.58908e-108	1.11575e-92
Glipr2	-2.38748	8.11059	3.81592e-108	1.18293e-93
AABR07008309.1	-3.64419	4.37526	5.77536e-108	1.78535e-92
Myl12b	-2.26941	8.20257	9.06603e-108	2.79477e-92
Tifab	-4.54001	5.12931	1.01988e-107	3.13521e-92
Sgcb	3.1149	4.58515	1.83608e-107	5.62859e-92
Fgfr1	-3.43503	4.93383	3.891e-107	1.1895e-91
Pgap2	-2.10609	5.9079	4.77458e-107	1.45559e-91
Lman1	2.35092	5.86017	7.09784e-107	2.1579e-91
Papss2	-3.28321	4.26177	8.30049e-107	2.5166e-91
Flywch1	2.26367	5.90031	8.94488e-107	2.70454e-91
Coro1c	-2.20204	8.69712	1.20236e-106	3.62547e-92
AABR07008568.1	-2.07725	6.35046	1.31947e-106	3.96776e-91
Ifnb1	5.23389	5.53913	2.40456e-106	7.21107e-91
Cd74	-2.22862	13.8595	3.27653e-106	9.7994e-91
Atl2	2.18285	5.48331	3.28558e-106	9.79991e-91
Mapk9	-1.96013	6.95992	6.4947e-106	1.93195e-91
C1qtnf1	-3.7712	7.58477	6.69892e-106	1.98735e-90
Tuba1c	-2.20404	6.57401	6.97218e-106	2.06287e-90
Arhgef9	-2.95175	5.98535	7.26664e-106	2.14424e-90
Cd83	-2.07732	9.48194	1.35513e-105	3.98806e-90
Il13ra1	-3.0654	5.62101	1.61033e-105	4.72648e-90
Zfp93	-4.32488	4.80772	1.68302e-105	4.92673e-90
Pfn1	-1.91159	11.2503	2.91479e-105	8.50996e-90
Sppl3	-1.94697	6.5485	5.10908e-105	1.4877e-89
Tpm4	-2.0826	9.5447	7.15004e-105	2.07652e-89
Gnb2	-1.84235	9.29197	1.07802e-104	3.12258e-89
Hook1	3.26861	4.9791	1.3979e-104	4.03855e-89
Tie1	2.41397	6.93739	1.62792e-104	4.69079e-89
Usp45	-2.21118	6.98945	2.85302e-104	8.19946e-89
Akap1	2.90921	4.37184	5.32115e-104	1.5253e-88
Kynu	-3.58211	4.15898	5.3385e-104	1.52631e-88
Ccl9	-4.66497	9.07835	5.97461e-104	1.70377e-88
Itm2b	-1.78642	8.40155	7.47384e-104	2.12581e-88
Slc15a4	-1.93207	7.64933	7.63362e-104	2.16567e-89
Tmem170b	-2.41439	5.88391	7.92614e-104	2.24289e-89
Tstd3	-2.97327	5.14587	1.11005e-103	3.13311e-88
St8sia4	-2.63064	8.08157	1.5532e-103	4.37273e-88
Lrch1	-1.90428	6.36789	1.78385e-103	5.00931e-88
Phb	2.12046	6.43689	2.2785e-103	6.3821e-88
Gcsam	-4.15343	6.19428	2.52395e-103	7.05173e-88
Gnai3	-1.92352	9.33381	4.60929e-103	1.28455e-88
Bcl2l14	-3.15449	5.07299	8.97225e-103	2.49415e-87
B2m	-1.86383	11.9792	1.87766e-102	5.20649e-87
Sh3kbp1	-2.22844	6.26523	2.44834e-102	6.77191e-87
AABR07050487.1	-3.15303	5.15605	5.74698e-102	1.58559e-86
Cbr3	-3.99271	5.50316	6.12425e-102	1.68547e-86
Qsox2	2.26061	5.15795	6.62363e-102	1.81837e-87
Wdr1	-1.76606	10.4515	8.53335e-102	2.33683e-87
Rtn4rl1	-3.2103	6.52355	8.55787e-102	2.33774e-86
Flna	-2.48773	11.6608	9.74299e-102	2.6549e-86
Arhgap8	-4.35866	4.28164	1.5464e-101	4.20346e-86
Ipo9	1.85498	6.23053	1.87548e-101	5.08547e-86
Capn2	-2.00563	7.47372	2.19532e-101	5.93811e-86
Trim37	2.37996	4.83988	4.52825e-101	1.22185e-85
Herc6	-2.57808	9.79452	1.0462e-100	2.81607e-85
Phc2	-1.79514	7.86604	1.15617e-100	3.10214e-85
Mast2	2.01373	6.338	1.1581e-100	3.10214e-85
Cd47	-1.99286	7.65727	1.47673e-100	3.94606e-85
Ctsa	1.95481	7.65936	1.83951e-100	4.90358e-85
Tmed9	1.86505	7.57533	1.89052e-100	5.02741e-85
Dennd1b	-1.93383	6.18987	5.92153e-100	1.57091e-84
Sub1	-1.80434	8.24416	1.59453e-99	4.21995e-84
Gtpbp1	-1.76624	7.49337	1.75008e-99	4.62055e-84
B3galnt2	-1.67814	7.15897	5.07284e-99	1.33613e-83
Fam111a	2.69814	7.60633	7.45597e-99	1.95914e-83
Calm2	-1.99183	8.87946	7.77638e-99	2.03848e-83
Alg2	1.98859	6.29105	1.57532e-98	4.11972e-83
Nav1	-2.69019	8.138	1.65104e-98	4.30753e-83
Ly75	-1.95983	9.38785	4.391e-98	1.1429e-82
Mgat4b	-2.5613	5.44668	4.96203e-98	1.28849e-82
Rhog	-1.8571	8.1371	5.75919e-98	1.49198e-82
Mnat1	3.20643	4.21313	5.84419e-98	1.51046e-82
Naa40	2.41249	5.32749	7.1368e-98	1.84023e-82
Zwint	1.73733	7.52713	8.41033e-98	2.16355e-84
Psme2	-1.77883	9.47789	1.35902e-97	3.48794e-82
Ankrd28	2.18101	6.00229	1.73482e-97	4.4421e-82
LOC100361457	-2.06596	11.4098	1.77506e-97	4.53462e-82
Mex3b	-3.03411	4.6477	2.06026e-97	5.25105e-82
Arhgap30	-1.95139	9.00741	2.50769e-97	6.37671e-82
Ccdc88a	-1.88891	7.92661	3.94264e-97	1.00025e-81
Usp18	-2.35673	8.86021	4.20924e-97	1.06544e-81
Pkib	-2.03889	8.16057	5.13385e-97	1.2965e-81
Nedd4l	-2.22712	7.17829	5.23652e-97	1.31941e-81
Cbarp	-2.85541	6.69689	5.78843e-97	1.45515e-81
F11r	-2.30366	6.92255	7.41562e-97	1.85997e-81
Adgrg6	-2.11235	8.16143	8.31554e-97	2.08096e-81
Nsf	2.00082	5.71577	9.44896e-97	2.35925e-81
Epsti1	-3.50485	6.68718	1.34264e-96	3.34478e-81
Prr5l	-2.36403	7.0146	1.77802e-96	4.41943e-81
Qser1	-2.43534	5.47083	2.31405e-96	5.73884e-81
LOC501233	-4.93854	5.73052	2.70012e-96	6.68128e-81
Msn	-1.59991	10.5259	3.0927e-96	7.63559e-81
Ctrc	-3.45967	4.39398	3.87133e-96	9.5366e-81
Clta	-1.79258	9.0143	3.97171e-96	9.7621e-81
Abi1	-1.54901	8.21556	4.18981e-96	1.02753e-80
Dbnl	-1.70638	9.13335	9.2156e-96	2.25506e-80
Fam135a	3.10815	4.28705	2.73316e-95	6.67326e-80
Glb1	-2.11448	6.87528	3.33102e-95	8.11504e-80
Psma1	-1.63009	7.51807	3.73298e-95	9.07426e-80
Igsf8	-2.09095	7.48627	3.94208e-95	9.56149e-80
Igtp	-2.1749	7.36406	5.54134e-95	1.3411e-79
Tnk2	2.33801	5.43969	8.51435e-95	2.05611e-79
Nomo1	2.31651	7.04774	2.15928e-94	5.20301e-80
LOC100909725	-1.90174	7.23979	2.81353e-94	6.76474e-79
Clec2g	-3.04021	7.98973	3.28071e-94	7.87085e-79
Ppp1r18	-1.90579	7.63067	3.56649e-94	8.53792e-79
Myl6	-1.97728	10.3045	5.65821e-94	1.3516e-78
Xrcc1	2.10378	5.65236	5.89799e-94	1.40584e-78
Nek10	-4.74755	3.78197	5.96643e-94	1.41908e-78
AABR07059663.1	-3.2657	9.24063	7.26165e-94	1.72343e-78
Tiam1	-2.62906	7.31388	1.67426e-93	3.96504e-78
Heatr9	-4.15246	4.10627	2.35764e-93	5.57151e-79
Kpna3	-1.70635	7.01299	2.50995e-93	5.91876e-78
Tmem250	2.37987	4.71897	4.56532e-93	1.07426e-77
Pfkp	-1.74264	8.00721	6.33109e-93	1.48659e-77
Gls2	-2.32943	5.46866	7.95761e-93	1.86455e-77
Bcl6	-2.15439	6.13788	1.09443e-92	2.55892e-77
Anxa2	-2.47401	10.0433	1.12496e-92	2.62474e-77
AABR07045485.1	-2.27684	8.35016	1.14325e-92	2.6618e-77
Nmnat1	-1.69716	5.88249	1.63713e-92	3.80366e-77
Phyhd1	-2.76182	4.69963	2.50477e-92	5.80729e-77
Mrtfa	-2.21292	8.61719	2.54653e-92	5.89171e-77
Mbnl1	-1.72043	7.44803	3.99465e-92	9.22279e-77
Srp68	1.88938	5.90578	4.22873e-92	9.74285e-77
Pkp4	2.04993	5.70153	4.96153e-92	1.14074e-76
Mid1ip1	-2.08363	6.26607	1.4803e-91	3.39638e-77
Myo18a	-1.77209	7.379	1.5968e-91	3.65607e-76
Dnajc10	1.73824	6.0976	3.98112e-91	9.09641e-76
Dcaf5	-1.84205	6.46677	6.01767e-91	1.37213e-75
Fen1	2.22621	5.24588	7.6987e-91	1.75181e-75
Asl	2.04792	6.59714	8.59556e-91	1.95186e-75
Abhd5	2.23597	5.51442	9.14779e-91	2.073e-75
Fam98a	1.86095	5.79986	9.64498e-91	2.18119e-75
AABR07044364.1	-2.37956	4.80378	1.03563e-90	2.33727e-75
Plekhm3	-2.54325	5.35113	1.57074e-90	3.53769e-75
Flii	-1.71164	8.77306	1.81273e-90	4.0744e-75
Scd	-3.40846	6.36952	2.00021e-90	4.48666e-76
Nap1l1	-1.77386	8.56172	2.93624e-90	6.57288e-75
Thop1	2.12112	5.78627	3.24346e-90	7.24592e-75
Actn1	-2.01299	9.25647	3.27352e-90	7.29829e-75
Casp7	-2.37889	6.0201	4.1734e-90	9.28581e-76
Ly49si1	-3.44701	5.27198	4.96007e-90	1.1014e-74
Slc1a4	-2.23297	8.13004	9.08581e-90	2.01347e-74
Rrp1b	2.1967	5.84516	1.16151e-89	2.56881e-74
Stx11	-1.82668	6.99811	1.75591e-89	3.87565e-74
Resf1	-1.78936	8.56056	2.37939e-89	5.24131e-74
Abtb2	-1.80862	8.10983	2.69099e-89	5.91589e-74
Tmem150c	-2.57658	4.91684	2.9505e-89	6.4735e-74
St3gal1	-2.07194	9.15676	3.80678e-89	8.33564e-74
Vcp	-1.59671	9.99839	3.91118e-89	8.54728e-74
Lpgat1	-1.65596	7.029	4.15139e-89	9.05431e-74
Cd40	-1.83598	8.81453	4.56541e-89	9.93764e-74
Tubb5	-1.82792	9.9727	6.47224e-89	1.40606e-73
Traf5	-2.47674	5.45147	9.41811e-89	2.04201e-73
Myo10	3.01829	4.62757	1.29722e-88	2.80708e-73
Hes1	3.11247	5.21548	1.77413e-88	3.83156e-73
Irak2	-1.93977	6.90835	2.00675e-88	4.3255e-73
Dnajb9	1.95209	6.42704	2.15481e-88	4.63556e-73
Pla2g16	-2.57187	6.57131	2.45239e-88	5.26548e-73
Lcp1	-1.85192	11.5159	3.15913e-88	6.76974e-73
Zc3h12c	-1.91443	7.91205	3.71836e-88	7.95269e-73
Ube2l6	-2.88281	4.48883	4.09865e-88	8.74908e-73
Zbtb18	-1.66237	7.35775	5.78206e-88	1.23187e-72
Slc8b1	-2.04923	6.92329	7.55791e-88	1.60711e-72
Armc8	-1.50832	7.13718	1.01936e-87	2.1634e-72
Hspa2	3.57887	4.24643	1.36061e-87	2.88209e-72
Acsl1	-1.70887	6.62931	1.52464e-87	3.22335e-72
Ebi3	1.7362	8.51982	1.57531e-87	3.32411e-72
Arpc5	-1.60978	9.58421	2.05973e-87	4.33802e-72
Phlda2	-2.67951	5.92078	2.14732e-87	4.51388e-72
Zfp819	-1.90763	6.10543	2.39593e-87	5.02689e-72
Khnyn	-1.91448	6.8529	2.46368e-87	5.15924e-72
Nfe2l1	-1.77624	8.09787	2.62634e-87	5.48945e-72
Oaf	-1.90589	7.40892	6.04266e-87	1.26062e-71
Nrp2	-2.54042	8.59157	7.79866e-87	1.62389e-71
Hsd3b7	-2.22116	5.22802	1.04706e-86	2.17614e-71
Utrn	-1.89157	6.50968	1.21482e-86	2.52007e-71
Irf6	-2.27876	6.10835	1.36461e-86	2.82548e-71
Spty2d1	2.11899	6.99065	1.48469e-86	3.06837e-71
Itgb8	-3.68873	3.97772	1.86738e-86	3.85204e-71
Tmem106a	-2.65251	5.24326	1.87373e-86	3.85793e-72
Rbm28	2.40152	5.57606	2.44241e-86	5.01945e-71
LOC689065	-4.67695	4.09055	2.59544e-86	5.32403e-71
Ier5	-1.89958	9.3868	2.84758e-86	5.83041e-71
Oat	1.69836	6.48588	3.18821e-86	6.51576e-71
Zfp444	2.05353	5.27631	4.72933e-86	9.64749e-71
Tbl1xr1	-1.82305	7.01258	5.84162e-86	1.18945e-70
Ccdc115	-1.4498	6.8994	6.5492e-86	1.33107e-70
Krtcap2	2.39951	4.55212	7.90503e-86	1.60367e-70
Rufy3	-1.51042	7.05202	8.39846e-86	1.70065e-70
Edem3	1.80243	6.00088	9.55768e-86	1.93184e-70
Polg	1.73294	5.76688	1.04192e-85	2.10213e-71
Ccng2	-2.43669	6.69618	1.27569e-85	2.56907e-70
Minpp1	2.19785	4.58823	1.36107e-85	2.73602e-70
Ywhah	-1.43165	9.32466	1.47759e-85	2.96486e-70
Myl12a	-1.63594	9.05483	1.99474e-85	3.99527e-70
Chp1	-1.88428	8.37477	2.73007e-85	5.45815e-70
Gadd45b	-1.75445	10.4515	3.98192e-85	7.94655e-71
Galnt7	-2.16417	7.69689	3.99339e-85	7.95506e-70
Plk4	2.64209	4.9522	4.84095e-85	9.62607e-70
Cd80	-1.91593	7.97686	9.74393e-85	1.93407e-69
Plbd2	-1.62437	6.92043	1.05855e-84	2.09733e-69
Hps4	-1.93616	6.98142	1.10015e-84	2.17586e-69
Ifi35	-1.96122	6.24181	1.2126e-84	2.39396e-69
Aloxe3	-4.05718	4.91245	1.21757e-84	2.39948e-69
Slc41a2	2.57401	5.40696	1.26543e-84	2.48936e-70
Sft2d2	-1.74618	6.61217	2.89725e-84	5.68934e-69
LOC102556092	2.5386	4.1691	4.86667e-84	9.53493e-70
Bmpr2	1.82548	5.67896	4.87287e-84	9.53493e-70
Actr2	-1.43009	9.73445	5.01724e-84	9.80004e-69
Dusp1	-2.21526	9.48207	5.78541e-84	1.12805e-68
Zfp36	-2.25962	9.31551	1.07223e-83	2.08696e-68
AC128962.1	-2.08263	5.85233	1.0932e-83	2.12404e-68
Eps15	-1.58291	7.03071	1.2161e-83	2.35868e-68
Ccl5	-3.96885	9.29778	1.4436e-83	2.79501e-68
Orai2	-2.16805	7.51673	1.53493e-83	2.96664e-69
Tbc1d1	-1.54877	7.96495	4.91571e-83	9.48423e-68
Tfdp1	1.87772	6.39818	5.83512e-83	1.12385e-67
Plscr1	-1.82104	7.12165	6.11882e-83	1.17643e-67
Creb3	-1.45183	7.71303	6.21144e-83	1.19216e-67
Micu1	2.49368	4.88438	6.40175e-83	1.22656e-67
Tnip2	-1.95554	6.26775	7.72247e-83	1.47704e-67
Ubc	-1.97267	8.29634	8.89485e-83	1.69833e-67
Ttc13	1.63802	6.23794	1.16142e-82	2.21371e-67
Klrb1a	-1.88154	8.01181	1.64801e-82	3.13576e-67
Tmem43	-2.02468	7.90664	2.13239e-82	4.05043e-67
Nfkb2	-1.71628	10.1164	2.28358e-82	4.33018e-67
Cacna1a	2.66983	4.20959	2.63833e-82	4.99428e-68
Lpar1	-2.97623	3.86189	2.66366e-82	5.0336e-67
Elf1	-1.60022	7.60174	3.92903e-82	7.4121e-68
Grk6	-1.82809	7.86101	4.72372e-82	8.89607e-67
Fam177a1	-1.73865	6.92866	5.56627e-82	1.0465e-66
Itprid2	-1.62125	7.84344	6.30787e-82	1.18391e-66
Pcyt2	-2.04391	6.37419	6.36122e-82	1.19189e-66
Hsp90ab1	-1.58377	11.6629	7.87323e-82	1.47269e-66
Tnfrsf8	2.21965	7.44787	8.63131e-82	1.61176e-66
AABR07026311.1	-1.58723	7.60464	9.53363e-82	1.77725e-66
Isyna1	2.04938	5.89672	1.10887e-81	2.06365e-66
Hpcal1	1.80746	5.82781	1.1954e-81	2.22095e-66
Ttll12	1.95699	5.34048	1.73301e-81	3.21436e-66
Hsh2d	-1.86264	6.57088	2.413e-81	4.46809e-66
Bst2	-2.65168	9.32503	2.93713e-81	5.4295e-66
Sema7a	-1.90483	10.5919	3.17089e-81	5.85184e-66
Calu	1.91363	6.85422	3.29258e-81	6.06626e-66
Rftn1	-1.65706	8.75043	3.7976e-81	6.98506e-66
AABR07044362.1	-3.00972	5.23852	5.9154e-81	1.08623e-65
Banf1	-1.55241	7.53348	6.50976e-81	1.19338e-65
Fgfr1op	2.17673	5.6333	7.71274e-81	1.41157e-65
Cnnm2	5.21114	3.18248	8.16042e-81	1.49103e-66
LOC103689996	-3.95495	3.00663	1.89592e-80	3.45841e-65
Prr7	-3.23233	6.00836	2.3173e-80	4.22008e-65
Bmp2k	-1.70232	7.52725	2.36486e-80	4.2996e-65
Ptpro	-2.55113	6.98579	2.62532e-80	4.7653e-65
Idh1	-2.85896	5.81121	3.10667e-80	5.62975e-65
Il15	-3.64214	3.78737	3.20116e-80	5.79148e-65
Simc1	3.05404	3.85919	3.64184e-80	6.57797e-65
Mrc2	-3.16033	5.31881	4.05266e-80	7.30803e-65
Cfl1	-1.69376	11.0869	4.76398e-80	8.57672e-65
Cdkn1a	-1.98437	9.70261	5.08226e-80	9.13482e-65
Ero1b	-2.56891	6.64668	5.86339e-80	1.05217e-65
Tkt	-2.07859	8.62022	9.58043e-80	1.71639e-64
Klhl11	2.01369	5.40496	1.17809e-79	2.10719e-64
Tap1	-1.48306	10.4433	1.64907e-79	2.94485e-64
Parp9	-1.75348	8.44046	1.84278e-79	3.28544e-64
Tmem63b	-1.60801	7.84401	1.97339e-79	3.51264e-64
Srpk2	1.78375	5.68022	2.29449e-79	4.07762e-64
Casp3	-1.88227	7.74935	2.68546e-79	4.76475e-64
Ugp2	-1.50848	6.97111	3.44671e-79	6.10561e-64
Neu1	2.73987	4.59188	3.88997e-79	6.87976e-64
Bcar1	4.05325	4.05832	3.93698e-79	6.95177e-64
Ube2e1	-1.85806	7.12049	4.12452e-79	7.27128e-64
Actg1	-2.03376	9.07366	4.71899e-79	8.30603e-64
Zfp764	-1.61682	6.10168	6.42305e-79	1.12874e-63
Plac8	-1.97995	8.30268	9.02962e-79	1.58428e-63
Zbtb46	-1.84	7.15317	1.37959e-78	2.4167e-63
Ptafr	-1.98287	7.72394	1.60602e-78	2.80888e-63
Samd9	-2.42225	8.4026	1.6103e-78	2.81191e-63
Unc93b1	-1.73506	8.23285	1.71884e-78	2.99669e-63
Cmtm6	-1.78687	9.36067	1.74867e-78	3.04389e-63
LOC103690175	-1.76393	6.44967	2.25529e-78	3.91959e-63
Gale	-2.26231	5.86161	2.4398e-78	4.23359e-63
Extl3	1.84864	5.03088	2.47e-78	4.27927e-63
Phka1	-1.95442	6.31615	3.05522e-78	5.28486e-63
Kdm2b	-1.61717	7.20242	3.21328e-78	5.54957e-63
Tmem181	2.12815	5.17824	3.37776e-78	5.82452e-63
Cdyl	-2.19004	6.5683	3.70789e-78	6.38382e-63
Rcan3	-2.0285	5.83519	4.34633e-78	7.47135e-63
Zbtb39	3.19672	3.51146	5.60447e-78	9.61912e-63
Chst7	-3.05835	4.416	7.14344e-78	1.22415e-63
Il10rb	-1.96712	7.30631	8.52118e-78	1.45798e-62
Phlda3	-4.3685	5.02776	8.70918e-78	1.48784e-62
Itch	1.77196	5.82345	8.84219e-78	1.50823e-62
Tnni2	-3.06223	4.45671	9.32398e-78	1.58796e-63
Mmp7	-4.7616	2.783	9.95306e-78	1.69248e-64
Mpzl3	-1.85734	6.51541	1.84352e-77	3.13001e-62
Lactb	-2.10696	6.33887	2.24956e-77	3.81353e-62
Hcfc2	2.53963	4.03211	2.90512e-77	4.91732e-62
Stat5a	-1.47441	9.76574	4.11917e-77	6.96159e-62
Ncln	1.62647	6.54118	5.43363e-77	9.16904e-62
Tyk2	-1.49029	7.63151	9.86102e-77	1.66147e-61
S100a10	-3.20992	8.37555	1.07366e-76	1.80624e-61
Fbxw17	-2.28308	5.23819	1.18444e-76	1.98957e-61
Samd4a	3.85828	3.55006	1.43467e-76	2.40623e-61
Myo1c	-1.6287	8.04301	2.52082e-76	4.22152e-61
Atp2b1	-1.9712	8.59758	3.0312e-76	5.06854e-61
Smarce1	-1.48169	7.30337	3.19778e-76	5.33898e-61
AABR07065602.1	-2.5966	6.39326	4.20133e-76	7.0039e-61
Iqgap2	2.39264	4.83031	5.9891e-76	9.96919e-61
Cnpy2	2.25131	5.06111	6.79817e-76	1.12989e-60
Arhgap17	-1.80554	7.91115	9.04414e-76	1.50092e-60
Iqgap1	-1.72765	9.92077	9.62727e-76	1.59529e-60
Hivep3	-3.12764	5.78329	1.13992e-75	1.88609e-60
Slc7a3	-1.8919	7.48095	1.15728e-75	1.91194e-60
Tmem168	-1.78331	5.45091	1.16441e-75	1.92084e-60
Traf1	-1.8258	9.89381	1.33835e-75	2.20448e-60
Nmi	-2.07221	5.64975	1.6906e-75	2.78054e-60
Tex30	3.00403	4.00007	1.79208e-75	2.94307e-60
Arhgap31	-2.13473	7.62602	1.91335e-75	3.13755e-60
Plekhm2	-1.50383	6.86793	2.46846e-75	4.04183e-60
Ralb	-1.57774	6.71631	2.91063e-75	4.75877e-60
Mospd2	-1.86177	6.23468	3.69634e-75	6.03444e-60
Atp7a	-1.49577	7.09208	4.40782e-75	7.18533e-60
AABR07044408.3	-1.96039	5.15619	5.87382e-75	9.56098e-60
Nt5dc2	4.73433	3.03601	8.74917e-75	1.42203e-59
Fsd1	-2.35507	3.74739	9.52804e-75	1.54634e-59
Cdc42ep2	-2.55156	4.88628	1.12654e-74	1.82562e-59
Fam167a	-2.46126	5.73694	1.91052e-74	3.09157e-59
RGD1560775	-4.46017	3.11424	2.0333e-74	3.28544e-59
Lyn	-1.61607	8.08695	2.04752e-74	3.30356e-60
Ehd4	-1.51454	7.20235	2.31786e-74	3.7343e-59
Ddx1	1.7977	6.27846	2.425e-74	3.90121e-59
Hs3st3b1	-2.27517	5.76757	3.20961e-74	5.15594e-60
Ceacam18	-2.37693	4.75807	5.33208e-74	8.55302e-59
Ccng1	-1.80937	7.68486	6.3497e-74	1.01706e-58
2006-09-01	-2.45077	7.97406	6.56926e-74	1.0507e-58
Birc3	-1.77011	9.94253	6.76156e-74	1.07989e-58
Rras	-1.93368	5.9517	7.41306e-74	1.18223e-59
Prkci	-1.39994	7.13845	7.82246e-74	1.24572e-58
Slc4a7	-1.9049	7.41227	8.81456e-74	1.40169e-58
Cbx4	1.78066	6.22421	1.28377e-73	2.03852e-58
LOC103691261	-4.29039	3.69285	1.30475e-73	2.06886e-58
Mtmr10	2.0489	5.35287	1.3467e-73	2.13231e-58
Nfkb1	-2.04783	10.8035	3.218e-73	5.08794e-58
Vasp	-1.91795	9.00386	4.47608e-73	7.06696e-58
AABR07044635.1	3.48167	3.45365	4.81564e-73	7.59219e-58
Gss	2.58081	4.54487	5.51911e-73	8.68886e-58
Tspo	-2.73845	6.88533	5.88774e-73	9.25599e-58
Arrb2	-1.61388	6.5138	6.34982e-73	9.96823e-58
Aen	-2.1942	6.42112	8.23098e-73	1.2903e-57
LOC308990	2.20195	5.96952	9.82841e-73	1.53853e-58
Abcb6	2.74785	4.39783	1.02044e-72	1.59512e-57
Mab21l3	-2.24585	8.01262	1.29541e-72	2.02209e-57
Prdm2	-1.46653	8.41808	1.74753e-72	2.72397e-57
Birc2	-1.86813	7.65086	1.90218e-72	2.96085e-57
Pot1	-2.29313	4.9149	2.86091e-72	4.44689e-57
Ssbp4	2.76987	4.44398	3.17698e-72	4.93124e-57
Myo9b	-1.54578	10.0437	3.22334e-72	4.99617e-57
Dynll2	1.63545	6.02036	3.96066e-72	6.13041e-57
Dennd1c	-1.68783	7.0657	5.1684e-72	7.98858e-57
Ctps1	1.86236	5.38588	5.50114e-72	8.49099e-57
Prr13	-1.56057	7.0163	5.53446e-72	8.53049e-57
Calm1	-1.76378	10.8468	5.64367e-72	8.68669e-57
Pdia6	1.54434	8.29445	5.96333e-72	9.16593e-57
Pelo	1.97728	5.48164	7.60699e-72	1.1676e-57
Ahcyl2	1.62072	5.82363	8.96207e-72	1.37369e-56
Atp10a	1.8851	5.01471	9.24509e-72	1.4151e-56
Rnh1	-1.63737	9.83995	9.45561e-72	1.44532e-56
Nrip1	-1.85966	6.09352	1.06275e-71	1.62221e-57
Junb	-1.42858	10.5609	1.13354e-71	1.72786e-56
Cpne3	-1.51441	6.27546	3.5778e-71	5.44616e-56
Tsen54	1.803	5.2429	3.82962e-71	5.82145e-56
Adora2a	-1.67559	8.45495	3.89579e-71	5.91388e-56
Naglu	1.99313	5.07727	5.11441e-71	7.75311e-57
Cdc7	2.4939	3.93477	5.35015e-71	8.09936e-56
Haus4	2.50492	4.13158	8.02086e-71	1.21258e-55
Mis18a	2.76613	4.24168	8.25981e-71	1.24699e-55
Tceal9	3.08041	3.86434	8.93738e-71	1.34744e-55
RGD1309362	-2.28129	6.703	1.02373e-70	1.54132e-56
Foxn2	-1.83015	7.47646	1.06114e-70	1.59547e-58
Ankrd50	1.97366	4.49132	1.20236e-70	1.80533e-55
Pycr2	2.21542	4.83098	1.42616e-70	2.13847e-55
Abcf3	1.47115	7.18281	1.9525e-70	2.92372e-55
Pfkfb3	-1.94381	9.08674	2.35527e-70	3.52205e-55
Treh	-5.38253	3.39848	3.49432e-70	5.21831e-55
Pnrc1	-1.705	7.75556	3.51147e-70	5.23684e-55
Pja1	2.16809	6.53006	4.38753e-70	6.53453e-55
Ddrgk1	1.64017	5.79518	4.768e-70	7.0916e-55
LOC102549869	-3.17711	3.33776	5.21103e-70	7.74009e-55
Nacc1	-1.4451	7.76766	5.97933e-70	8.86934e-55
Slc16a10	3.48875	3.37641	6.91185e-70	1.02388e-54
Zmiz2	-1.67102	6.92231	1.05086e-69	1.5546e-54
Ankrd40	1.87542	5.16057	1.23132e-69	1.81913e-54
Ctps2	-2.88617	3.79092	1.73987e-69	2.56701e-54
Phf1	-1.97764	7.29842	1.83882e-69	2.70938e-54
Ctsh	-1.77254	6.99206	2.61173e-69	3.84307e-55
Clpb	2.26236	4.40073	3.25772e-69	4.78725e-54
Bhlhe40	-1.86377	9.23695	3.49863e-69	5.13443e-54
Tubb2a	-1.96655	5.86729	5.06557e-69	7.42412e-54
Emc1	1.77081	5.40533	5.14867e-69	7.5359e-54
Tbl2	1.51896	5.59576	9.2633e-69	1.35404e-53
Recql4	2.18852	5.23678	1.11649e-68	1.62984e-53
Samd1	-2.05934	5.70714	1.17941e-68	1.71941e-53
Txn1	-1.96339	8.13372	1.21226e-68	1.76497e-53
Pcyox1	2.46855	5.60692	1.62583e-68	2.36399e-53
Pitrm1	1.47162	5.96222	2.09568e-68	3.04315e-53
Mier2	1.53499	5.85651	2.54909e-68	3.69668e-53
Ptms	-1.75134	9.08127	2.62761e-68	3.80555e-53
Map3k10	2.68314	3.82246	2.81659e-68	4.0739e-53
LOC294154	-1.27136	8.62892	2.90813e-68	4.2008e-53
Gapdh	-1.63505	8.18117	3.0767e-68	4.43848e-53
Ogfr	-1.36189	8.5905	3.50866e-68	5.05504e-53
Gpsm1	1.9508	4.86056	4.92246e-68	7.0827e-54
Def8	3.47434	3.87946	7.14316e-68	1.02646e-52
Slc7a11	-3.37052	8.20253	7.87073e-68	1.12954e-52
Ndc1	2.93148	3.97521	9.53657e-68	1.36683e-52
Rcor1-ENSRNOG00000049783	2.27037	5.3921	1.10419e-67	1.58052e-52
Svil	2.31466	5.53621	1.15593e-67	1.65244e-52
Nckap1l	-1.27448	9.1837	1.35606e-67	1.93603e-52
Eif1ad	-1.37316	8.08823	2.24864e-67	3.20619e-52
Tec	-1.88511	7.18012	3.01798e-67	4.2976e-52
Tmed4	1.76576	5.03561	5.11638e-67	7.27633e-52
Papss1	1.84801	5.77585	8.01204e-67	1.13798e-54
Ehf	-3.84979	4.40742	9.05311e-67	1.28419e-51
Mrps2	2.55757	4.26335	9.23872e-67	1.30884e-52
Slc6a6	-1.6441	6.6346	1.17752e-66	1.66604e-51
Cdc42se1	-1.37661	8.14901	1.38957e-66	1.96355e-51
P3h1	2.3191	4.25942	1.67635e-66	2.36575e-51
S100a11	-2.79731	7.73005	2.15195e-66	3.03307e-51
Rabl6	1.36575	7.01484	3.20123e-66	4.50622e-51
Stxbp1	-1.88326	7.31559	3.31662e-66	4.6627e-51
Rhod	-3.54131	3.63439	3.70212e-66	5.19803e-51
Ralgps2	-3.25254	4.22269	4.91486e-66	6.89205e-51
Pabpc4	1.6084	6.30125	5.54876e-66	7.77109e-51
Tlr11	-5.67554	4.26065	6.23917e-66	8.72693e-51
Daxx	-1.84462	7.77312	6.31026e-66	8.81519e-51
G6pd	-1.97331	8.36099	7.45957e-66	1.04076e-50
Ston2	5.26181	2.87821	8.18641e-66	1.14072e-50
Asrgl1	5.55625	2.33303	1.03173e-65	1.43549e-50
Mvk	-2.17857	4.62508	1.03278e-65	1.43549e-50
Fyn	-1.58026	8.50207	1.08112e-65	1.50079e-50
AABR07066180.1	-2.05798	4.81113	1.14195e-65	1.58323e-50
Lmtk2	1.6194	6.81603	1.20441e-65	1.66773e-50
Noa1	1.9344	4.60526	1.22603e-65	1.69554e-50
Tfe3	-1.41409	6.27353	1.34162e-65	1.85308e-50
Strbp	-1.4083	6.34287	1.61371e-65	2.22611e-52
Cipc	1.99588	5.34643	1.94952e-65	2.68601e-50
Stard3nl	-1.48785	6.18384	2.2185e-65	3.05278e-50
Tyrobp	-2.53764	7.37282	2.32654e-65	3.19748e-50
Lin54	1.79385	5.56778	2.35723e-65	3.23562e-50
Cul7	2.32878	4.85541	2.71674e-65	3.72447e-50
Ccdc92	4.87991	2.86499	2.97456e-65	4.07286e-50
Ddx58	-2.41335	5.58244	3.63191e-65	4.96676e-50
Spint2	-1.60109	7.69077	3.70235e-65	5.05683e-50
Etv6	-1.84901	7.61018	3.83507e-65	5.23162e-50
Ska3	2.6364	4.66316	4.46563e-65	6.08428e-50
Rassf5	-1.81124	7.46188	4.4884e-65	6.10777e-50
Stat2	-1.56678	8.92839	4.92024e-65	6.68717e-50
Pola2	1.93408	5.20921	6.79512e-65	9.22397e-50
Nelfcd	1.47445	6.13009	6.95447e-65	9.42869e-50
Plin3	-1.58504	7.80695	7.67073e-65	1.0387e-49
Unc119b	1.58843	7.45031	7.72397e-65	1.04463e-50
Rsrp1	-1.49108	9.61951	9.45979e-65	1.27782e-49
Abracl	-2.20073	6.34598	1.06628e-64	1.43856e-49
Kif13b	2.36067	4.93806	1.17164e-64	1.57879e-49
RGD1309104	-1.89817	6.00132	1.17771e-64	1.58503e-49
Tbc1d24	2.22167	5.01963	1.32075e-64	1.77538e-49
Camsap2	2.03806	5.7503	1.57224e-64	2.11085e-49
Arpc4	-1.50147	8.80893	1.60332e-64	2.14997e-49
Dock3	3.30969	3.96576	3.22278e-64	4.31633e-49
Flt1	2.0275	8.70563	3.28744e-64	4.39759e-49
Fyb1	-2.29841	6.54504	3.82276e-64	5.1075e-49
Brpf3	2.39172	5.77008	4.06893e-64	5.42983e-49
Cryaa	-4.31109	5.36327	4.71678e-64	6.28676e-49
Gtf2f1	1.75357	7.50814	7.22408e-64	9.617e-49
Spart	2.35748	4.89979	7.63188e-64	1.01476e-48
Clcn6	-1.59495	6.66947	9.09753e-64	1.20819e-48
Cd300lf	-2.82083	4.57049	9.44645e-64	1.25302e-48
Cep170b	2.58819	5.17151	1.24429e-63	1.64849e-48
Arpc2	-1.31629	10.2617	1.2694e-63	1.67974e-48
Btg3	2.42256	3.81148	1.38523e-63	1.83083e-48
Il34	-3.98279	3.27809	1.482e-63	1.95638e-48
Txlna	1.32967	6.65253	1.52518e-63	2.01098e-48
Xaf1	-2.05551	5.70058	1.61095e-63	2.12153e-48
Racgap1	3.31908	3.75137	1.73057e-63	2.27634e-48
Arhgef25	3.42643	3.0117	1.75494e-63	2.30565e-48
Cks1b	1.97215	4.66951	1.97071e-63	2.58605e-48
Senp2	1.61869	5.32369	2.32759e-63	3.05074e-48
Snx25	-1.85269	6.80715	2.48756e-63	3.25655e-48
Lrrfip1	-1.43435	8.61191	2.76313e-63	3.61302e-48
AABR07066379.1	-4.0091	2.52545	2.99819e-63	3.91574e-48
Gfod2	3.08065	3.90332	3.74007e-63	4.87889e-48
Caskin2	3.41449	3.52533	4.04082e-63	5.26499e-48
Coro1b	-1.46207	9.79153	4.79308e-63	6.23779e-48
Urgcp	-1.44249	7.47721	5.00423e-63	6.5049e-48
Sox13	4.31092	2.66114	5.4561e-63	7.08394e-48
RGD1624210	-5.18057	2.69651	5.51764e-63	7.15543e-48
Zfp296	-2.77376	5.13607	5.92485e-63	7.67448e-48
Cybc1	-1.37154	8.09753	6.10557e-63	7.8993e-48
Man1c1	2.67838	4.72943	6.75045e-63	8.72341e-48
Btla	-2.62048	5.40053	6.86629e-63	8.86274e-48
Cxcr4	-1.52381	8.18651	7.01149e-63	9.03958e-49
Catsperg	-2.92673	5.93261	8.03988e-63	1.03533e-47
LOC100910854	2.13025	4.36801	1.10873e-62	1.4252e-47
Sacs	1.65535	6.32213	1.10932e-62	1.4252e-47
Smim11a	2.55903	3.75669	1.1402e-62	1.46316e-47
Zfp251	1.92846	4.86872	1.15541e-62	1.48096e-48
Stmn1	2.55772	4.66111	1.6655e-62	2.1323e-47
Pkn1	-1.30655	8.34063	1.99031e-62	2.5452e-47
Nlrc4	2.14332	5.04532	2.04093e-62	2.6069e-48
Lratd2	-3.55624	3.58929	2.0598e-62	2.62797e-47
Rcn2	1.9567	4.98805	2.32139e-62	2.95829e-47
Zswim4	-1.65144	7.96675	2.50229e-62	3.18515e-47
Smpd4	2.24478	4.94303	2.5614e-62	3.25664e-47
Lpin1	-1.87347	4.59511	3.0689e-62	3.8974e-47
Tmem263	1.88355	4.72179	3.36671e-62	4.27069e-48
Ier3	-1.81024	6.74211	3.59615e-62	4.5565e-47
Sik3	-1.49319	8.4504	5.21343e-62	6.5981e-48
Cpsf1	1.97815	5.90044	5.79697e-62	7.32822e-47
Actr3	-1.26425	10.094	5.84185e-62	7.37651e-47
Wnk1	-2.19225	10.182	6.22292e-62	7.8487e-47
Cxcl16	-1.41894	8.12209	6.81275e-62	8.58282e-47
Pttg1ip	-1.48612	8.81133	7.22037e-62	9.08597e-47
Kctd6	-2.43746	4.66549	7.69978e-62	9.67822e-47
Ptpn2	-1.50665	7.39541	9.1803e-62	1.1526e-46
Cyb5r1	2.55716	4.02587	1.05406e-61	1.32189e-46
Stt3b	1.53087	6.41365	1.32664e-61	1.66184e-46
Ide	1.30077	5.89679	1.41717e-61	1.77322e-46
Tmem214	1.36728	6.61743	1.46266e-61	1.82808e-46
Usp25	-1.43119	7.99494	1.70183e-61	2.12459e-46
Dennd3	-1.42289	6.78402	2.12313e-61	2.64755e-46
Sp140	-1.4013	8.11286	2.2964e-61	2.8604e-46
Mthfd1	1.52709	6.02739	2.52029e-61	3.13572e-46
Ccdc43	2.28442	4.27107	2.87399e-61	3.57177e-46
Tln1	-1.62777	11.04	2.93173e-61	3.63943e-46
Plin2	-1.75153	7.60487	3.02729e-61	3.75384e-47
Rilpl1	3.91682	3.03335	3.12087e-61	3.86554e-47
Ifitm2	-2.11046	7.62088	3.24006e-61	4.00867e-46
Il4i1	-2.3412	8.545	3.33028e-61	4.11568e-46
RGD1305464	2.1091	4.84605	3.93408e-61	4.85643e-46
Ywhaz	-1.30138	9.88902	4.01756e-61	4.95394e-46
Zc3h7a	-1.297	8.0836	5.13609e-61	6.3261e-46
RGD1304884	3.92121	3.30709	5.783e-61	7.11496e-46
Tle5	1.60043	6.27476	6.15698e-61	7.56664e-46
Vash1	3.71201	3.57369	7.08638e-61	8.69914e-46
Gbp5	-1.61128	7.72534	8.08157e-61	9.90981e-46
Dtx3l	-1.93171	8.07762	8.67631e-61	1.06273e-45
Ddx11	2.58053	4.14833	9.61101e-61	1.17591e-45
Arf3	-1.2383	8.20513	1.09718e-60	1.34092e-45
Icam1	-1.42169	10.6455	1.38101e-60	1.68593e-45
Chpf	1.2273	6.66917	1.42333e-60	1.73568e-45
Plekha8	2.45007	4.42307	2.19042e-60	2.66815e-45
Gpr137b	-1.86765	6.7728	2.29123e-60	2.78787e-45
Crb3	-1.67868	5.85987	2.41619e-60	2.93669e-45
Ido1	-2.32739	6.4413	2.42084e-60	2.9391e-45
Smurf1	-1.50856	8.64665	2.60471e-60	3.15885e-45
Btrc	1.81382	4.76879	2.61145e-60	3.16356e-45
Serpinb6a	-2.47944	3.59201	2.92493e-60	3.53942e-45
Sesn2	-1.50099	7.89058	3.33738e-60	4.0341e-45
Ficd	1.74128	5.67336	5.41601e-60	6.53951e-45
Xrcc2	2.86114	3.25864	5.92931e-60	7.15146e-45
Gaa	1.35844	6.60439	6.27703e-60	7.56259e-45
Ttl	2.58255	3.7506	6.84334e-60	8.23589e-45
Drap1	-1.26185	6.99333	7.47417e-60	8.98528e-45
Micall1	-1.59625	7.99894	9.0652e-60	1.08861e-44
Tfap2c	5.98812	2.41569	1.00147e-59	1.20133e-44
Hbegf	3.28182	4.13365	1.01111e-59	1.21158e-44
Ddah2	2.38698	4.56033	1.07183e-59	1.28294e-44
Srf	-1.36124	7.80682	1.1562e-59	1.38243e-44
Bzw2	-1.44072	6.89775	1.54766e-59	1.84849e-44
Rad54l2	2.3557	4.01834	1.67455e-59	1.99787e-44
Atf4	-1.69146	9.94008	1.89168e-59	2.25449e-44
Tbc1d15	1.39401	6.6138	2.32432e-59	2.76712e-44
NEWGENE_1310680	3.68815	3.22006	2.41774e-59	2.87523e-44
Ubl3	1.3505	6.90997	2.59806e-59	3.08635e-44
Phgdh	-1.71385	6.50082	3.22394e-59	3.82575e-44
Arvcf	2.49126	4.53215	4.88977e-59	5.7963e-44
Cd207	-6.94691	2.92979	5.04968e-59	5.97943e-44
Fbrs	-1.75494	7.39164	5.13822e-59	6.07775e-44
Tmbim1	-2.97034	6.07912	5.50552e-59	6.50524e-44
Tex261	2.02522	5.03119	5.7121e-59	6.74211e-44
Arhgap11a	2.60917	4.25046	6.05566e-59	7.13998e-44
Batf3	-2.37802	7.11195	6.58793e-59	7.75927e-44
Neil1	3.87178	3.33211	7.52543e-59	8.85402e-44
P2ry14	-2.50112	5.05421	7.86886e-59	9.24821e-44
Ripor2	-2.03928	5.56764	9.33812e-59	1.09634e-43
Igf2r	2.48532	8.24625	1.2134e-58	1.42307e-43
Serp1	-1.46222	10.2407	1.3056e-58	1.52957e-43
Nol3	5.53774	2.6255	1.32773e-58	1.55312e-45
Txndc17	-1.6446	6.03925	1.32851e-58	1.55312e-45
Rnf31	-1.27538	7.55977	1.62855e-58	1.90187e-43
Cs	-1.2877	7.74167	1.64154e-58	1.91501e-44
Cnp	-2.06072	7.27927	1.79474e-58	2.09153e-43
Wipi2	1.46285	5.9423	1.85275e-58	2.15685e-43
AABR07021547.1	-2.2962	4.90961	1.99188e-58	2.31638e-43
Lysmd2	-2.23453	4.66063	2.0386e-58	2.36821e-44
Rac2	-1.33096	8.87975	2.39093e-58	2.77459e-43
Stx2	2.44037	3.86154	2.83502e-58	3.28648e-43
Galnt1	1.51243	5.81694	3.22345e-58	3.73284e-43
Rb1cc1	1.35587	5.80629	3.61172e-58	4.17809e-43
Ung	2.01391	5.05274	4.24746e-58	4.90837e-43
Ciita	-2.17489	8.13875	4.4755e-58	5.16649e-43
Kif18b	3.57212	3.3922	4.51148e-58	5.20259e-43
Atp5po	1.46026	6.16819	4.60178e-58	5.30118e-43
Gpsm3	-1.57074	6.3831	5.08888e-58	5.85619e-43
Ints5	1.49137	5.80705	5.16887e-58	5.94205e-43
Iqsec1	-2.13215	5.69066	5.31499e-58	6.10367e-43
Mvb12b	2.78192	4.87309	6.92975e-58	7.94976e-43
Rras2	-1.33867	6.89463	6.95528e-58	7.97077e-43
Fahd1	1.92936	4.65008	7.94018e-58	9.09002e-43
Rubcn	-1.81088	5.03306	8.88284e-58	1.01587e-42
Ggt1	3.03013	6.24335	1.12476e-57	1.28497e-42
Necab3	2.09706	5.00647	1.8058e-57	2.06089e-42
Cyb5r3	-1.77108	5.38869	2.34051e-57	2.66837e-42
Mcfd2	1.44707	6.11127	2.53365e-57	2.88559e-43
LOC498750	-1.51541	8.56053	2.82243e-57	3.21117e-42
Morc2	1.45523	6.00528	2.87158e-57	3.26372e-42
Htra2	-1.17936	7.08315	3.13127e-57	3.55521e-42
Dnaaf2	-1.62844	7.08763	3.24008e-57	3.67498e-42
Tes	-1.73711	8.01826	3.39652e-57	3.84846e-42
Ntn4	-3.23166	3.07858	3.885e-57	4.39742e-42
Xylb	1.70718	5.05009	4.38281e-57	4.95581e-42
Vps39	-1.33316	6.57024	4.49285e-57	5.07504e-42
Map4k5	2.04131	4.84642	5.72014e-57	6.45475e-42
Slco5a1	-1.85525	5.22904	6.26594e-57	7.06342e-42
Crip2	2.47181	4.55113	7.03689e-57	7.9244e-43
Stk40	-1.43415	7.78352	7.23956e-57	8.14432e-42
Prim1	2.23138	5.22981	8.60062e-57	9.66562e-42
Vim	-2.79063	10.9092	9.14715e-57	1.02694e-41
Camta2	-1.41968	7.4956	1.1944e-56	1.33957e-41
Ubr7	-1.31334	6.4832	1.33183e-56	1.49219e-41
Gtf2i	1.47055	6.17676	1.6296e-56	1.82396e-42
Ttyh2	-1.98704	5.53865	1.76149e-56	1.96959e-41
Gbp2	-1.50465	7.8594	2.02297e-56	2.25967e-41
Mpzl1	3.34628	3.12834	2.03335e-56	2.26896e-41
Il18bp	-2.75349	5.13472	2.12281e-56	2.3664e-42
Bcl10	-1.13298	6.59584	2.19901e-56	2.44886e-42
Ap1g2	1.20022	6.204	2.41614e-56	2.68795e-41
Capzb	-1.45093	8.92726	2.80616e-56	3.11871e-41
Grb2	-1.23735	8.53466	2.84052e-56	3.15372e-41
Acsl4	-1.34119	7.15335	2.86613e-56	3.17896e-41
Islr2	-2.61576	3.26512	3.57912e-56	3.96578e-41
Pkmyt1	1.72116	5.09377	3.58662e-56	3.97011e-41
Capn15	2.28437	4.40707	3.95692e-56	4.37561e-41
Ptges3l	-2.77238	3.57491	4.66785e-56	5.15659e-41
Gpr19	2.72223	3.17971	5.89202e-56	6.50244e-42
Plpbp	-1.62634	7.57849	6.68584e-56	7.37112e-41
Gpsm2	2.77669	3.56952	7.7313e-56	8.51523e-42
Vsx1	-5.14554	3.10735	9.55303e-56	1.05112e-41
Taok3	-1.83792	7.31771	9.92598e-56	1.09107e-40
Vdac2	-1.31175	8.11583	1.03832e-55	1.14019e-40
Cd63	-1.70535	9.99265	1.10599e-55	1.2133e-40
Olfm1	2.17213	5.19496	1.26766e-55	1.38926e-40
Traf6	-1.31648	7.42098	1.65232e-55	1.80903e-40
Fbxo31	-1.74969	5.62737	1.83961e-55	2.01209e-40
Ccdc6	-1.9571	5.60548	2.07609e-55	2.26848e-40
Csf2rb	-1.95655	9.20449	2.29287e-55	2.50288e-40
Irgq	1.95336	4.60935	2.42496e-55	2.64445e-40
Clec16a	-1.58922	5.60214	2.70732e-55	2.94945e-40
Slc27a3	-2.96674	6.19085	2.7864e-55	3.03261e-42
Srd5a1	2.51473	4.25155	3.58122e-55	3.89383e-41
Bnip2	-1.45307	6.42517	4.3547e-55	4.73016e-40
Arhgap1	-1.41769	7.00355	4.61296e-55	5.00576e-40
Emc6	1.6036	5.72377	4.83189e-55	5.23819e-40
Slc25a24	-1.66859	5.89006	6.511e-55	7.05156e-40
Clasp1	-1.44263	7.95974	8.19872e-55	8.8707e-40
Jpt1	-1.35054	6.98715	9.10104e-55	9.83733e-40
Pou2f2	-2.26377	6.79964	1.00499e-54	1.08523e-39
Atp1b1	-2.21344	4.79504	1.10331e-54	1.19024e-39
Evi5	2.43817	4.11171	1.16069e-54	1.25092e-39
Phactr2	-1.77545	6.69106	1.24152e-54	1.33673e-39
Sp100	-1.65942	5.38009	1.25538e-54	1.35033e-39
Map3k11	-1.20595	7.51936	1.29223e-54	1.38861e-39
AABR07058476.1	-2.62228	4.58905	1.31831e-54	1.41526e-39
Smpd1	1.99996	4.72299	1.44605e-54	1.55089e-40
Thra	2.31508	4.00208	1.53172e-54	1.64117e-39
Plpp1	2.17565	4.04928	1.6005e-54	1.71321e-39
Sort1	2.5199	4.88474	1.61012e-54	1.72183e-39
Glod4	-1.39171	6.17271	1.91246e-54	2.04316e-39
AABR07008462.1	-2.35997	4.0296	2.00806e-54	2.14323e-39
Tp53bp2	2.74939	3.9046	2.05916e-54	2.19564e-40
Sh3bgrl3	-1.44887	7.07882	2.09845e-54	2.23537e-39
Cux1	1.90584	6.20411	2.52411e-54	2.68621e-39
Ctla2a	2.35629	5.72845	2.85945e-54	3.04016e-39
Chrne	-2.47767	4.66765	3.04612e-54	3.23551e-39
Furin	1.38692	7.87081	3.11847e-54	3.30918e-39
Nudcd3	-1.63015	5.09807	3.78785e-54	4.01563e-39
Bbx	-1.67932	6.85975	4.21606e-54	4.4653e-39
Tmem41a	2.70138	3.28465	4.47718e-54	4.73731e-40
Sqstm1	-1.55768	10.7562	4.73899e-54	5.00953e-39
Usp8	-1.2007	6.96268	4.83561e-54	5.10678e-39
Mbd2	-1.21725	7.09557	5.01032e-54	5.28623e-39
Ap2b1	-1.20544	8.0776	5.39191e-54	5.6834e-39
Itgb2	1.40484	8.80184	5.82662e-54	6.13575e-39
Msh2	1.96256	4.60528	5.98159e-54	6.29293e-39
Vat1	-1.78486	9.28733	6.13331e-54	6.4464e-39
Osmr	-2.87748	4.58862	6.29918e-54	6.61443e-39
Nod2	-2.20661	5.98769	6.32831e-54	6.63871e-39
Pds5a	1.27853	6.80437	7.92612e-54	8.30699e-39
Trim32	2.54989	3.96886	8.57918e-54	8.9829e-39
Fbxw8	1.63096	5.50982	9.0834e-54	9.50184e-39
Fam220a	1.81108	4.76746	9.45305e-54	9.87916e-40
Tmx1	-1.28857	7.68593	9.5523e-54	9.97343e-39
Abca5	3.63604	3.12762	1.00511e-53	1.04843e-38
Cd70	-1.881	6.06665	1.01255e-53	1.0552e-38
Cdkn2aipnl	1.88321	4.54115	1.18701e-53	1.23584e-38
Trak1	1.75406	5.7099	1.28729e-53	1.33898e-38
Ptn	-4.97083	2.57874	1.37356e-53	1.42737e-38
Slc16a13	3.28582	3.46329	1.94925e-53	2.02369e-38
Csrnp1	-1.29404	8.83815	2.26901e-53	2.35345e-38
Pea15	-1.54178	7.18251	2.54348e-53	2.63566e-38
Gde1	-1.74305	6.63111	2.58704e-53	2.67829e-38
Il6	-1.67279	5.56809	2.78166e-53	2.87707e-38
Cnppd1	-1.22973	8.30214	3.07254e-53	3.17496e-38
Rala	-1.52951	6.69582	3.36108e-53	3.46987e-38
AABR07021955.1	1.36075	6.24495	3.6738e-53	3.78916e-38
Plk2	-1.66971	8.66473	3.78691e-53	3.90218e-38
Rab8b	-1.43952	9.32945	4.12301e-53	4.24454e-38
Stil	2.98961	3.69452	4.43172e-53	4.5581e-38
LOC100360218	-3.04637	3.43749	5.10267e-53	5.2433e-38
Fmnl1	-1.88784	9.59995	5.16729e-53	5.30477e-38
Zmynd19	1.91549	4.80905	5.17336e-53	5.30606e-38
Tnpo2	-1.26804	8.1382	5.42578e-53	5.55979e-38
Mrpl3	2.20916	5.3838	6.78951e-53	6.95075e-38
Cpd	2.63457	6.26493	7.66836e-53	7.84319e-38
Erc1	-1.49292	6.17612	9.53741e-53	9.74582e-38
Snx20	-1.61753	7.61136	1.01169e-52	1.03284e-37
Csprs	-3.38458	3.17923	1.01355e-52	1.03378e-37
Nabp1	-1.61954	8.39212	1.08805e-52	1.10874e-37
Tnfrsf21	2.70932	5.949	1.09138e-52	1.11112e-37
Rps6ka5	2.51948	3.93327	1.2123e-52	1.23309e-37
Arf5	-1.18698	7.5353	1.21886e-52	1.23861e-37
Pnpla7	1.90412	5.46479	1.61368e-52	1.63832e-37
Npdc1	2.42772	3.74236	1.65692e-52	1.68067e-37
Src	1.20289	6.6121	1.82573e-52	1.85021e-37
Ptk2	1.62013	5.23634	2.00165e-52	2.02663e-38
Leo1	1.6284	4.74724	2.23182e-52	2.2576e-37
Zfp36l1	-2.19139	8.20132	2.33163e-52	2.3564e-37
Zcchc14	3.23731	3.11093	2.3606e-52	2.38349e-37
Rassf1	-1.1641	7.22165	2.71667e-52	2.74051e-37
Nob1	1.14841	6.5561	2.80142e-52	2.82342e-37
Atrn	1.61182	5.90089	3.19511e-52	3.21727e-37
H3f3c	-1.3828	8.24236	3.66815e-52	3.69022e-37
Tyro3	4.54602	2.52378	3.85086e-52	3.8705e-37
Batf	1.66235	5.56809	4.09077e-52	4.1079e-38
Ivns1abp	1.18286	7.61393	4.46372e-52	4.47832e-37
Frmd8	-1.33187	6.99051	4.86791e-52	4.87941e-37
Rpl24	-1.30238	8.6241	6.85348e-52	6.86343e-37
Nfil3	-1.44919	7.33088	6.87574e-52	6.87948e-37
Ssx2ip	2.2797	4.05065	7.61337e-52	7.61061e-37
Sgsm3	2.00461	4.57861	8.22739e-52	8.21696e-37
S100a5	-7.48909	2.16464	8.26267e-52	8.24474e-37
Gadd45a	1.8589	5.67163	8.45337e-52	8.4274e-37
Ppp5c	1.71723	5.60299	9.84565e-52	9.80655e-37
Ppp1r13b	2.35905	3.85834	1.04677e-51	1.04167e-36
Kdm4a	-1.29133	8.68029	1.0599e-51	1.05379e-36
Lrrc75b	2.50099	4.4381	1.29207e-51	1.28347e-36
Edf1	-1.16373	7.22962	1.46026e-51	1.44923e-36
Cttnbp2nl	-1.72195	7.1248	1.91891e-51	1.9027e-36
Chd2	-1.49341	8.17169	3.96054e-51	3.92356e-36
Coch	-2.57611	5.22601	4.21453e-51	4.17144e-36
LOC103690108	-1.58682	9.60266	4.58857e-51	4.53759e-36
Amd1	1.18784	6.2693	4.66485e-51	4.60888e-36
Mfge8	2.40715	3.91681	5.81226e-51	5.7374e-36
Nckap5l	2.0052	5.17402	5.98527e-51	5.9029e-36
Hus1	2.58752	4.22331	6.48868e-51	6.39367e-36
AABR07044349.1	-4.53541	2.71543	6.75067e-51	6.64589e-36
Tmbim4	-1.33739	6.47937	7.03062e-51	6.91533e-36
Zfp217	-1.30899	7.09271	8.08797e-51	7.94825e-36
Dnase2	1.61831	4.90928	8.36812e-51	8.21624e-36
Eif2ak2	-1.44899	7.65927	9.28486e-51	9.10825e-36
Cnpy3	-1.12954	8.06163	9.48034e-51	9.29175e-36
Crat	1.70911	4.46681	1.05096e-50	1.02914e-35
Lrba	-1.47196	7.27056	1.06206e-50	1.03908e-35
Hacd3	2.30661	4.13988	1.10006e-50	1.07531e-35
Usp32	-1.54529	8.99427	1.15054e-50	1.12366e-35
Scn4b	-3.63757	3.58965	1.36644e-50	1.33334e-35
Klf16	-1.34398	6.35766	1.44068e-50	1.40453e-35
Tnip3	-3.49231	6.65625	1.56873e-50	1.52802e-35
Sat1	-1.49664	9.00034	1.62637e-50	1.58278e-35
Rap1b	-1.38488	7.61608	1.68332e-50	1.63675e-35
Trip13	2.04514	4.13294	1.96781e-50	1.91168e-35
Pgk1	-1.51776	8.42396	2.2013e-50	2.13663e-35
Zmym4	1.43095	5.52841	2.46839e-50	2.39378e-35
Klrc3	-2.11945	6.24174	3.06482e-50	2.96957e-35
Rac1	-1.42283	8.59518	3.49354e-50	3.38199e-35
Xpo4	1.26845	5.83966	3.65855e-50	3.53863e-35
Tpp1	1.40927	6.5003	3.79795e-50	3.67025e-35
AABR07034648.1	9.81884	1.83204	3.91814e-50	3.78308e-36
Cast	-1.44693	7.87447	4.14448e-50	3.99812e-36
Gbp7	-1.65477	6.39056	4.40337e-50	4.24415e-35
Myh9l1	-2.00448	5.09558	5.19163e-50	4.99955e-35
N4bp2l1	-2.68196	5.11603	5.32924e-50	5.12759e-35
Ric8a	-1.10348	7.12634	5.58805e-50	5.37192e-35
Atp5if1	-1.51309	7.11663	5.84089e-50	5.6101e-35
LOC108348061	4.13914	3.87692	8.78145e-50	8.42714e-35
AABR07039446.1	-1.61201	4.84065	8.86427e-50	8.49923e-36
Ywhag	-1.24197	8.8738	1.02704e-49	9.83889e-35
Tcp11l1	-1.92946	6.83826	1.18066e-49	1.13007e-34
Cldnd1	-1.51751	7.9675	1.33275e-49	1.27455e-34
Spc25	3.45902	2.91658	1.43964e-49	1.37557e-34
Ckb	1.73465	7.53015	1.63165e-49	1.55769e-34
Gbp4	-1.44055	5.43799	1.76383e-49	1.68242e-34
Jmy	2.67746	5.48909	1.797e-49	1.71258e-34
Rnf26	1.86042	4.70222	1.82439e-49	1.73719e-34
Pim1	-1.50359	8.49811	1.99522e-49	1.89821e-34
Dtl	2.75093	4.02163	2.1048e-49	2.00074e-34
Ddost	1.18049	7.47318	2.1875e-49	2.07756e-34
Slc12a7	-1.32285	6.98988	2.25418e-49	2.13905e-34
Rhbdf2	-1.59603	7.46287	2.51996e-49	2.3892e-34
B4galt1	-1.29319	7.79825	2.75794e-49	2.61259e-35
Tmem237	3.38225	3.0539	2.80199e-49	2.65203e-34
Lasp1	-1.6413	8.94735	2.952e-49	2.79163e-34
Map4k4	-1.21141	9.53751	3.00943e-49	2.8435e-34
Tgfbi	-5.07637	6.88358	3.02319e-49	2.85405e-34
Ube2o	1.38412	6.04205	3.5536e-49	3.35192e-34
Ube2a	-1.30459	6.38458	4.62278e-49	4.3567e-34
Hsdl2	1.76352	5.06776	4.76011e-49	4.4823e-34
Tpst2	-1.56214	7.19505	4.92144e-49	4.63027e-34
Rad18	1.77476	4.64746	5.64551e-49	5.30693e-34
Cybb	-1.90252	6.40979	5.65027e-49	5.30693e-34
Dnajc7	-1.11275	7.73076	6.11168e-49	5.73542e-36
Tmem39a	-1.18731	6.8623	6.4016e-49	6.00238e-34
Evl	-2.00605	7.55194	7.31829e-49	6.85608e-34
Ppm1f	1.54619	5.39407	7.41373e-49	6.93961e-35
Lrfn1	4.59627	2.242	7.4358e-49	6.95436e-34
Csnk1e	-1.46292	6.08299	1.16623e-48	1.0898e-33
Ckap2	2.33379	3.69392	1.18117e-48	1.10283e-33
Zfp428	4.64568	2.34319	1.18678e-48	1.10713e-34
Triobp	-1.16449	8.17136	1.24001e-48	1.15581e-33
Trip10	-1.51341	6.88334	1.28579e-48	1.19746e-33
Zbtb38	-1.28232	7.96203	1.68969e-48	1.57229e-33
Polr2c	1.46222	5.43102	1.78088e-48	1.65575e-33
Smarcd2	-1.20261	7.64044	1.86262e-48	1.73029e-33
Edc4	1.19095	7.24624	1.94161e-48	1.80215e-33
Ctsl	3.03818	5.20168	1.97079e-48	1.8277e-33
Dhx40	1.67406	5.2436	2.04408e-48	1.89408e-33
Entpd5	1.83537	5.40094	2.32505e-48	2.15263e-33
Cemip2	2.00892	6.63232	2.42333e-48	2.24173e-34
Dnajc9	1.47872	5.04981	2.8119e-48	2.59901e-33
Mea1	-1.27342	7.59998	2.92593e-48	2.70214e-33
Ccdc93	1.58358	5.27682	3.01732e-48	2.78421e-33
AABR07018038.1	-1.49419	8.59683	3.1585e-48	2.91204e-33
Trio	-1.41005	7.37612	3.23805e-48	2.9829e-33
RGD1559575	-2.505	4.94559	3.38405e-48	3.11479e-34
Rdx	1.66014	4.72115	3.43171e-48	3.15603e-33
Zfp367	2.32651	4.48369	3.44903e-48	3.16932e-33
Nckap1	2.56309	5.08351	3.55209e-48	3.2613e-33
B4galnt1	-1.76251	6.09471	3.65879e-48	3.35648e-33
Dsn1	1.88853	4.79704	3.86899e-48	3.54636e-33
Sumf2	2.05968	3.85742	3.94419e-48	3.61229e-34
Cmtm7	-1.43232	8.19808	4.03074e-48	3.68849e-33
Bmt2	-1.4831	5.22057	4.2557e-48	3.89113e-34
Sik1	-1.58992	8.53447	4.26729e-48	3.89849e-34
Ucp2	-1.5411	9.08004	4.49802e-48	4.10589e-33
Clec9a	-2.45597	7.35038	4.64793e-48	4.23922e-33
Raly	-1.18712	8.64155	4.68605e-48	4.27046e-33
Clptm1	-1.12153	7.94173	4.98622e-48	4.54026e-33
Atp10d	-1.30496	6.90066	5.63264e-48	5.12464e-33
Rcor1-ENSRNOG00000008067	2.33769	3.78474	6.07772e-48	5.52502e-33
LOC100366054	-3.58899	2.51147	6.38299e-48	5.79775e-33
Sod1	-1.41589	8.13249	6.68064e-48	6.06312e-33
Hdac4	1.62928	5.45141	7.90815e-48	7.17127e-33
Blm	1.84998	4.73349	8.47807e-48	7.68177e-33
Prpsap1	1.44172	6.05724	9.32692e-48	8.44396e-33
Ptpn1	-1.56173	8.56879	9.86085e-48	8.92003e-33
Parp10	-1.364	6.51576	1.08869e-47	9.84009e-35
Trim3	1.64031	4.81819	1.16926e-47	1.05597e-32
AABR07044362.3	-3.1104	3.3669	1.20135e-47	1.08407e-32
Cad	1.35699	6.43581	1.27266e-47	1.14747e-33
Aldh2	2.50598	4.99048	1.33002e-47	1.19821e-32
AABR07044420.1	-1.8414	5.17677	1.40397e-47	1.2638e-32
Slc25a1	-1.21081	6.67158	1.49841e-47	1.34772e-32
Nipa1	5.9461	1.8247	1.78858e-47	1.60739e-33
Selenon	2.65473	3.78719	1.80626e-47	1.62196e-32
Irf1	-1.40365	9.6981	1.84777e-47	1.65789e-32
Tank	-1.53885	7.64504	1.8629e-47	1.6701e-32
H3f3b	-1.40575	7.79107	1.90395e-47	1.70552e-32
Gtf3c1	1.1897	6.77956	1.94089e-47	1.7372e-32
Dhrs9	-3.24833	3.79365	2.29792e-47	2.0551e-32
Mtmr6	1.42081	5.38473	2.34357e-47	2.09422e-32
Cyth1	-1.48957	8.81017	2.49963e-47	2.23187e-32
Pdp2	-1.11069	5.73451	2.51863e-47	2.24702e-33
Wdr19	4.21979	2.63755	2.53603e-47	2.26071e-32
Sipa1	-1.29682	8.10616	2.55909e-47	2.27943e-32
Cd180	-2.35054	4.26202	2.66898e-47	2.37539e-32
Arsb	2.52138	4.21954	2.81573e-47	2.50398e-32
Caskin1	3.12275	3.20109	3.30126e-47	2.93339e-32
Ier2	-1.3482	8.60443	3.37209e-47	2.99392e-32
Map2k1	-1.13577	8.51362	3.51911e-47	3.12194e-32
Pim2	1.79192	6.02625	4.2782e-47	3.79231e-32
Slc35f6	-1.20745	6.30984	5.41105e-47	4.79265e-32
Arhgef39	1.73468	5.35849	6.5877e-47	5.83014e-32
Edem1	-1.46377	7.81876	7.13457e-47	6.30906e-32
Zyx	-1.46552	9.15971	7.73901e-47	6.83808e-32
Kctd1	2.85511	3.70525	7.76659e-47	6.85697e-32
Tuft1	3.51371	2.99691	8.25541e-47	7.28271e-32
Nfkbia	-1.31377	9.99827	8.74761e-47	7.71076e-32
Ppp1cc	1.06595	6.98941	8.84411e-47	7.78959e-32
Dip2a	2.32019	3.65807	9.88444e-47	8.69894e-32
Ext2	1.67935	5.07781	1.00927e-46	8.86817e-33
Rsph10b	-1.72628	4.47709	1.00928e-46	8.86817e-33
Fbxw9	-1.82541	4.19923	1.0597e-46	9.30376e-32
LOC103694905	-1.85319	6.02799	1.25451e-46	1.10054e-31
Irgm	-2.02247	6.79857	1.26045e-46	1.10487e-31
Cebpa	2.84796	4.05575	1.36699e-46	1.19731e-31
Trim24	-1.60217	5.84156	1.43349e-46	1.25456e-31
Fam110a	-1.86448	5.58737	1.49321e-46	1.30579e-31
Ccdc136	2.00121	4.15169	1.5389e-46	1.34468e-32
Nr1h2	-1.08761	8.15809	1.6028e-46	1.39941e-31
Nectin4	-2.54544	5.02119	1.61537e-46	1.40927e-31
Tmsb10	-1.61363	10.2675	1.94778e-46	1.69793e-31
Def6	-1.38943	6.68818	2.11831e-46	1.84512e-31
Vhl	-1.16138	6.41573	2.12505e-46	1.84953e-31
Ttbk2	2.10143	4.00787	2.13093e-46	1.85319e-31
Bcl2l12	-1.21811	5.69969	2.32892e-46	2.02378e-31
Klhl8	-1.54723	5.95306	2.43055e-46	2.11043e-31
Got1	-1.55985	4.8595	2.5843e-46	2.24217e-31
Akr1c14	-2.19192	4.70375	2.5987e-46	2.25289e-31
Ifih1	-2.03229	6.62017	2.61377e-46	2.26418e-31
Nudt19	1.65909	4.57154	2.64512e-46	2.28953e-31
Pcnp	-1.12303	6.4554	2.69269e-46	2.32888e-31
AABR07030861.1	-1.41893	6.09044	2.89811e-46	2.50458e-31
Aph1b	-2.32787	3.86886	3.00955e-46	2.59886e-31
Fbxo39	-2.90313	3.10395	3.13258e-46	2.70298e-31
Rab3gap2	1.23005	6.52373	3.94327e-46	3.39984e-31
Kifc1	2.24898	4.57449	4.10722e-46	3.53843e-31
Mrps6	-1.19765	7.11947	4.16699e-46	3.58712e-31
Synpo2	-3.15034	3.78466	4.41719e-46	3.79954e-31
Gabarap	-1.253	8.28603	4.52008e-46	3.88501e-31
Camkk1	2.3357	4.16603	4.68542e-46	4.024e-31
Fam3c	2.4739	3.97468	5.59231e-46	4.79913e-31
Cep350	-1.30873	7.44062	5.67422e-46	4.86563e-31
Plxnb2	2.14463	5.93926	5.96929e-46	5.11468e-31
Elovl1	-1.33685	7.14294	6.9023e-46	5.90953e-31
Cdc20	2.44349	3.6219	7.05441e-46	6.03507e-31
Pusl1	1.57726	4.84318	7.98761e-46	6.82814e-31
Phospho2	1.95219	4.62713	8.42876e-46	7.19968e-31
Appl2	3.8036	2.6669	1.02849e-45	8.77834e-31
Slc35a4	1.09742	7.34773	1.05506e-45	8.99822e-31
Umps	1.49685	6.43572	1.07193e-45	9.13498e-31
Akap17b	-1.79672	5.10561	1.07618e-45	9.16414e-31
Pole	1.85655	5.07966	1.11492e-45	9.48672e-31
Asns	-1.14742	6.35591	1.16925e-45	9.9413e-31
Mink1	1.12373	6.74095	1.33001e-45	1.12995e-30
Elmo1	-1.43917	7.51705	1.59772e-45	1.35634e-30
Nid2	3.30537	3.59886	1.82723e-45	1.54999e-30
Rab20	2.17355	3.93074	1.86069e-45	1.57716e-30
Rasa4	-2.08707	8.17058	1.91324e-45	1.62045e-30
Hjurp	2.92691	4.31657	2.04262e-45	1.7287e-30
Ppp1ca	-1.10555	9.0983	2.06616e-45	1.74729e-30
Mfsd12	-1.37273	7.01652	2.08297e-45	1.76016e-30
Cenpi	3.26191	3.13536	2.34977e-45	1.98409e-30
Cflar	-1.36096	8.00729	2.41069e-45	2.03397e-30
Nt5c3b	1.90473	4.21615	2.45395e-45	2.06889e-30
Tnfrsf14	-1.83543	7.5133	2.51131e-45	2.11563e-30
Gltp	-1.22635	6.84556	2.53943e-45	2.13769e-30
Cd86	-1.44104	9.87093	2.9038e-45	2.44256e-30
Abhd1	1.14887	6.84998	3.81563e-45	3.20711e-31
Paxip1	1.40247	5.66536	3.96934e-45	3.33376e-30
Btbd6	2.38565	3.70353	4.23549e-45	3.55459e-30
Lrp11	1.95852	4.35217	4.33412e-45	3.6346e-30
Jag2	4.21493	3.26504	4.42277e-45	3.70612e-30
Arpc3	-1.494	8.0591	4.52631e-45	3.79002e-30
Fnta	-1.11499	6.54665	4.86367e-45	4.0694e-30
Snx29	1.9149	4.32159	4.98562e-45	4.16828e-30
Tubb4b	-1.33041	7.983	5.26491e-45	4.39846e-30
Rasal2	2.05721	4.15682	6.35845e-45	5.308e-30
Ryk	2.43687	4.30499	7.48578e-45	6.24437e-30
Atg16l1	-1.52757	7.36722	7.56538e-45	6.30601e-30
Pofut2	1.27924	5.45169	8.26885e-45	6.88717e-30
Dnmbp	2.43971	4.54667	8.58274e-45	7.14322e-30
Tarbp1	2.46413	3.75651	8.61782e-45	7.16702e-30
Adpgk	1.33387	5.66436	8.99904e-45	7.47842e-30
Bckdha	1.54757	5.19972	9.20712e-45	7.64558e-30
Polr2e	1.55964	7.11772	1.06086e-44	8.80276e-30
Telo2	1.79831	4.9419	1.09036e-44	9.04077e-30
Eif6	-1.22355	8.22309	1.14031e-44	9.4478e-30
Pcmt1	1.4483	5.52618	1.15802e-44	9.58733e-30
Rpap3	2.07596	4.1026	1.2911e-44	1.06811e-29
Gjb2	-3.77596	3.56896	1.32597e-44	1.09614e-29
Socs5	1.23461	5.88721	1.41172e-44	1.16615e-29
Lyar	1.25375	5.45115	1.46636e-44	1.21038e-29
Cyp27b1	2.87704	2.7576	2.12031e-44	1.74886e-29
Hdhd5	1.77545	4.36762	2.3388e-44	1.92763e-29
Tspan3	1.4102	5.77629	2.84041e-44	2.33931e-29
Kif21b	-1.44154	7.85873	2.97847e-44	2.45119e-29
Zfand6	-1.15886	7.04798	3.07062e-44	2.52514e-29
Atp6v0b	-1.33287	8.76964	3.07748e-44	2.5289e-29
Acvr1b	1.55343	4.73714	3.12324e-44	2.56459e-29
Col8a2	3.41067	2.87708	3.13651e-44	2.57357e-29
Itsn1	1.50227	5.7932	3.3863e-44	2.77646e-30
Cdt1	1.91353	5.31039	3.53442e-44	2.89575e-30
Cenpl	-1.46974	4.86895	4.89853e-44	4.0104e-29
Zfpm1	-1.32314	6.5075	5.06855e-44	4.14652e-29
Rfwd3	1.83011	4.59706	5.24336e-44	4.28635e-29
Brca1	2.09311	4.61728	5.57509e-44	4.55416e-29
Aldh1b1	-4.06187	4.41518	6.07726e-44	4.9607e-29
Bmf	2.70238	4.25863	6.58284e-44	5.36941e-29
Tbc1d8b	2.62246	3.16968	7.1713e-44	5.84509e-29
Rin3	-1.87903	6.66407	7.18265e-44	5.85002e-29
Elf4	-1.27753	6.67952	7.61916e-44	6.20096e-29
LOC100361655	-1.98643	5.11902	7.73005e-44	6.28658e-30
Trpc4ap	-1.05765	8.39887	8.65889e-44	7.03678e-29
Slc16a1	1.91295	6.03351	8.68791e-44	7.05517e-29
Stat6	-0.984226	9.16266	8.73679e-44	7.08965e-29
Sdr39u1	-1.28743	5.77891	9.12361e-44	7.3981e-29
Pus10	-1.38562	5.91596	9.42104e-44	7.63367e-29
Git1	-1.24323	7.67397	9.64069e-44	7.80592e-29
Ascc3	-1.06035	7.37366	9.91974e-44	8.02597e-29
Zfp512b	1.70317	5.08397	1.00439e-43	8.12051e-29
Sp1	-1.06217	8.08295	1.01574e-43	8.20619e-29
LOC102551340	-1.51995	4.47636	1.13635e-43	9.17394e-30
Fcrla	-2.28046	4.81124	1.24704e-43	1.00602e-28
Tbc1d14	-1.3082	6.12993	1.25399e-43	1.01089e-28
Ccdc107	1.9532	4.74481	1.26062e-43	1.01549e-28
Ap2a2	1.56077	6.50518	1.27306e-43	1.02476e-28
Wdfy1	1.93298	4.24601	1.29429e-43	1.04109e-28
Preb	1.16249	6.74546	1.44634e-43	1.16255e-28
Itgae	1.8234	7.80859	1.47057e-43	1.18117e-28
Cdc16	1.23633	5.83651	1.57302e-43	1.26253e-28
Ppara	4.24334	1.9684	1.60361e-43	1.28615e-28
Ninj1	-1.97183	8.23129	1.60778e-43	1.28856e-28
AABR07052611.2	-4.30172	2.15548	1.60908e-43	1.28866e-28
Wasf2	-1.28672	7.35928	1.64974e-43	1.32027e-28
Gnb1l	3.04147	2.95643	1.70403e-43	1.36273e-28
LOC361346	1.54067	4.70737	1.7194e-43	1.37402e-28
Yipf2	1.16716	5.87906	1.72233e-43	1.37537e-28
Glrx5	1.76413	4.56835	1.75354e-43	1.39929e-28
Ttc4	1.56925	5.4094	1.79193e-43	1.42888e-28
Rnf187	1.86983	5.55347	1.86261e-43	1.48417e-28
Btk	-1.37967	5.29747	1.88143e-43	1.49808e-28
H2afy	-1.12504	8.24108	1.92974e-43	1.53544e-28
Hsd17b8	-1.81954	4.46166	2.23058e-43	1.77353e-28
Slk	1.15437	6.65794	2.3511e-43	1.86801e-28
Cdr2	2.23979	5.41833	2.51785e-43	1.99907e-28
Fbxo30	1.29345	5.54729	2.69056e-43	2.13466e-28
Pvr	-1.49218	9.49869	3.27927e-43	2.59986e-28
Aldoa	-1.17057	10.6318	3.41459e-43	2.7052e-28
LOC689959	-3.05933	2.59396	3.44145e-43	2.72453e-29
Stx18	1.95122	4.25443	3.60116e-43	2.84892e-28
Rcbtb2	-2.02751	6.06634	4.01821e-43	3.17657e-28
AABR07044388.5	-6.254	1.30508	4.0652e-43	3.21142e-28
LOC685680	-4.46607	2.65655	4.15722e-43	3.28177e-28
Mrps31	2.03351	4.25148	4.37776e-43	3.45339e-28
Rhov	-2.42464	3.7488	4.75066e-43	3.74488e-28
Gpr160	-2.40984	4.23359	5.22968e-43	4.11954e-28
Bub1	2.78044	3.31653	5.60322e-43	4.41064e-29
Pmvk	-2.07603	4.16272	5.71868e-43	4.49831e-28
Rbm17	-1.11451	7.67921	6.14497e-43	4.83019e-28
Traf7	-1.0544	6.93384	7.18803e-43	5.64606e-28
Pgls	1.22843	6.33298	7.37323e-43	5.78741e-28
Tnrc6c	1.71919	5.64401	8.47587e-43	6.64817e-28
Gstk1	3.91966	2.36082	9.2059e-43	7.21565e-28
Zfhx2	2.86917	3.64157	9.29033e-43	7.27666e-28
Exosc5	1.8172	4.89728	9.584e-43	7.50135e-28
Optn	1.21781	5.81865	1.04547e-42	8.17703e-28
Naa25	-1.09033	7.16745	1.21984e-42	9.53414e-28
AABR07053136.1	-1.8194	4.7983	1.4188e-42	1.10813e-27
Mgrn1	-1.43134	6.76758	1.47411e-42	1.15052e-27
Flcn	1.31221	6.07315	1.49473e-42	1.16578e-27
Epn2	2.64218	3.50437	1.55745e-42	1.21384e-27
Dvl1	1.42206	5.84612	1.5689e-42	1.2219e-27
Arhgap42	-1.77179	3.92863	1.6002e-42	1.2454e-27
Thoc3	1.37241	5.45757	1.6434e-42	1.27813e-27
RGD1563917	-1.5488	4.91722	1.6863e-42	1.31014e-27
Tedc1	1.26652	5.447	1.68781e-42	1.31014e-27
LOC103694893	-2.98135	8.70397	1.68813e-42	1.31014e-27
Msh3	1.67707	4.28796	1.77986e-42	1.38036e-27
Taf5	1.64692	4.49694	1.98951e-42	1.54187e-27
Mrnip	-1.72491	5.56452	2.20392e-42	1.70684e-28
Mad2l1	1.95922	3.67473	2.25102e-42	1.74209e-27
B3gat3	-1.11854	7.27105	2.55682e-42	1.97737e-27
Ivd	1.70777	5.04368	2.71759e-42	2.10024e-27
Hnrnpll	1.17104	5.91402	2.83044e-42	2.18591e-27
Cdc25a	1.83657	4.48986	2.98384e-42	2.30278e-27
AABR07030921.1	-1.96859	7.18137	3.48901e-42	2.69076e-27
Ostm1	1.53982	5.14539	3.7317e-42	2.87591e-27
Pacsin3	4.16129	2.16485	4.50387e-42	3.46857e-27
AABR07005779.1	-1.35634	5.89768	5.14794e-42	3.96183e-27
Clip1	1.8919	5.84786	5.54388e-42	4.26357e-27
Madd	-1.29849	7.47799	5.59517e-42	4.30002e-27
Hpgds	3.9365	5.51114	5.63829e-42	4.33014e-27
S1pr1	-1.59913	7.56046	6.04826e-42	4.64176e-27
Lzic	-1.23266	6.227	6.19881e-42	4.754e-27
Rps19	-1.24152	7.01646	6.33482e-42	4.85493e-27
Emd	-1.67499	7.42818	6.36691e-42	4.87614e-28
Tpcn1	1.43146	5.55574	6.52881e-42	4.99667e-27
Acbd6	2.63717	3.75202	7.86921e-42	6.01833e-27
Mfsd3	2.15942	4.10965	8.23321e-42	6.29236e-27
Ccna2	3.23139	3.22894	8.31373e-42	6.3495e-27
Pdcl3	-1.06182	6.74365	8.78438e-42	6.70431e-27
Cuedc1	3.1572	2.71163	9.52105e-42	7.26153e-27
Osbpl9	-1.1233	6.76363	9.96879e-42	7.59776e-27
Pik3ca	-1.08549	7.19487	1.06405e-41	8.10412e-27
Lats2	2.52871	4.41249	1.1895e-41	9.05334e-27
Abcc1	-1.38919	6.3458	1.19179e-41	9.06453e-27
Calcrl	-1.73819	7.2421	1.22127e-41	9.28229e-29
AABR07044470.1	-3.47577	3.04188	1.3825e-41	1.05005e-26
Aldh1a2	-1.89038	7.31561	1.46151e-41	1.1093e-26
Herpud1	-1.23725	8.55943	1.60699e-41	1.21888e-26
Wrb	2.88022	3.41607	1.6303e-41	1.23571e-26
Ap3b2	-1.25514	5.46549	1.70268e-41	1.28969e-26
AABR07044383.1	-1.62266	9.19506	1.77863e-41	1.34629e-26
Txndc11	-1.20584	7.92502	1.78017e-41	1.34653e-26
Heatr3	1.71089	5.57404	1.78633e-41	1.35027e-26
Mlycd	2.2419	3.73574	1.8961e-41	1.43226e-26
Bub1b	2.91544	3.14203	1.96334e-41	1.48204e-26
Ndc80	2.08481	4.0776	2.04497e-41	1.54261e-26
Il1r2	-2.56329	6.28506	2.52928e-41	1.90663e-26
Hspa14	-1.35169	5.9558	2.55206e-41	1.9225e-26
Tmem156	1.93449	4.374	2.79833e-41	2.10657e-26
Stx1a	2.50039	3.3822	2.87514e-41	2.16292e-26
Paqr4	1.80037	4.50171	3.06581e-41	2.30479e-26
Suv39h2	2.2106	3.48398	3.0986e-41	2.32785e-26
Il1rl2	-2.67728	3.34762	3.17923e-41	2.3868e-26
Pdgfa	-2.01758	4.95397	3.21792e-41	2.41421e-26
Stx7	-1.54874	5.77103	3.60923e-41	2.70594e-26
Nid1	1.43627	6.11088	3.72629e-41	2.79181e-26
Il21r	-1.11212	8.35132	3.84723e-41	2.88047e-26
Cdc42bpa	-1.34313	5.81919	4.17658e-41	3.12493e-26
Atxn10	1.21459	5.60376	4.58486e-41	3.42809e-26
Adam23	-2.7553	3.41633	4.59754e-41	3.43523e-26
Lrrc8c	-1.73039	7.98011	4.7914e-41	3.57767e-26
Kif13a	2.10848	4.31819	4.88739e-41	3.64687e-26
Tmem106c	4.31187	2.01852	5.14091e-41	3.83345e-26
Prmt5	1.61472	5.60418	5.22077e-41	3.89037e-26
AABR07029272.1	-1.10186	7.07032	5.47097e-41	4.07406e-26
Sec22b	1.20034	6.89568	5.52975e-41	4.11506e-26
AABR07044420.2	-2.0755	4.82998	5.54279e-41	4.12198e-26
Ncapd3	1.61984	5.08033	5.60496e-41	4.16541e-26
Mnt	-1.26179	6.48773	5.89998e-41	4.38171e-26
Nfkbib	-1.18892	9.20852	5.93594e-41	4.40545e-27
Cd81	-1.29298	8.04192	6.21189e-41	4.60715e-26
AC128859.3	-2.08543	5.72471	6.39112e-41	4.7369e-26
Gemin2	2.74144	3.36781	6.74981e-41	4.99939e-27
Prkcd	-1.19086	9.10073	6.86545e-41	5.08163e-26
Twist1	3.4427	2.63647	7.28802e-41	5.39079e-26
Tbc1d10a	-1.60287	6.69695	8.54075e-41	6.31317e-26
Sipa1l2	2.3828	4.08689	9.85078e-41	7.27666e-26
Actr1b	1.18196	6.55432	9.99391e-41	7.37744e-26
Cep85	1.10101	6.40739	1.2509e-40	9.22786e-26
Slc7a6	1.49278	5.41304	1.29631e-40	9.55646e-26
Rab21	-1.12791	7.91088	1.44475e-40	1.06437e-25
Wars	-1.58507	9.10212	1.52069e-40	1.11957e-25
Ect2	3.19207	3.24956	1.53305e-40	1.12792e-25
Tf	1.74642	6.02215	1.60501e-40	1.18007e-25
Slc16a14	-3.21287	4.45054	1.68725e-40	1.23971e-25
Fam118a	3.00462	3.37037	1.9823e-40	1.45553e-25
Arrdc4	-1.25186	5.91995	2.12943e-40	1.56252e-25
Qdpr	1.4739	5.28495	2.16595e-40	1.58827e-25
Dennd4b	-1.30621	7.60339	2.30993e-40	1.69272e-25
Il23a	1.80633	5.57176	2.47401e-40	1.81176e-25
Gapvd1	-1.05099	7.6377	2.73087e-40	1.99853e-26
Mdm1	1.8196	3.91441	2.73807e-40	2.00248e-26
Eno1	-1.36428	8.45633	2.88551e-40	2.10891e-25
Sephs1	1.87846	4.72771	2.96515e-40	2.16568e-25
Prc1	-1.54096	5.7599	3.08466e-40	2.25147e-25
Ccnc	-1.07405	7.00974	3.09079e-40	2.25446e-25
Mtor	-1.28712	7.77746	3.20716e-40	2.33779e-25
Ktn1	-1.09435	7.41806	3.70531e-40	2.69913e-25
Wdr11	2.51658	3.7993	3.89117e-40	2.83265e-25
Txk	-2.73496	3.30319	3.96889e-40	2.88732e-25
Znf768	3.5904	2.95781	4.41043e-40	3.20642e-26
Pcgf6	2.4356	4.2393	4.50802e-40	3.27522e-25
Shf	2.72693	2.77151	4.79407e-40	3.48075e-25
Gpr132	-1.24073	8.12318	5.12197e-40	3.71638e-25
Atp6ap1	-1.12338	7.88035	5.94223e-40	4.3087e-25
Slfn4	-2.22806	10.9155	6.14531e-40	4.45303e-27
Fcer1g	-1.92602	6.23063	6.17414e-40	4.47098e-25
Pcbp3	3.57893	2.8825	7.25874e-40	5.25295e-25
Fam168a	1.80105	4.85725	7.60884e-40	5.5027e-25
Tcf7	-1.84815	5.83933	7.73307e-40	5.58887e-25
Rem2	-2.09085	4.11328	7.91181e-40	5.71431e-25
Helz	1.57578	5.45295	1.09167e-39	7.87945e-25
Ccdc9	-1.01508	6.51984	1.24325e-39	8.96767e-25
Dad1	1.25386	6.38466	1.38252e-39	9.96572e-25
Tnfsf13	-1.40135	6.32585	1.4499e-39	1.04446e-24
Cdk20	2.34588	3.62701	1.58828e-39	1.1434e-24
Tada2a	2.20987	3.42876	1.63616e-39	1.1771e-24
Unc13a	2.14421	3.76542	1.70449e-39	1.22545e-24
Gclm	1.41416	4.59226	1.71686e-39	1.23355e-24
Timeless	1.14098	6.31703	1.80097e-39	1.29303e-25
AABR07031491.2	-1.41627	6.20739	1.80199e-39	1.29303e-25
Iffo1	-1.14554	5.93414	1.93102e-39	1.38471e-24
Otud6b	1.42227	4.707	2.67908e-39	1.91989e-25
Chst2	-2.81424	4.89301	2.94392e-39	2.10831e-24
Ddx56	1.11042	6.09623	3.22522e-39	2.30827e-24
Smim22	-2.99496	3.16313	3.33567e-39	2.38577e-24
Golga4	1.10911	7.7451	3.54759e-39	2.5357e-24
Ubtd1	1.62178	4.53437	3.58054e-39	2.55759e-24
Cdkn2c	2.6314	3.81907	4.24471e-39	3.03006e-24
Adar	-1.54093	7.72302	4.30018e-39	3.06766e-24
Ccdc88b	-1.1569	8.97355	4.39713e-39	3.1348e-24
B3gnt2	-1.12701	7.09326	4.51488e-39	3.21667e-24
Fto	1.84828	4.68121	4.91354e-39	3.49844e-25
Camk2d	-1.15554	7.21758	5.16142e-39	3.67256e-25
Cd9	2.38881	5.65855	5.3563e-39	3.80877e-24
Plcg2	-1.13669	6.49442	5.37677e-39	3.82086e-24
Wfs1	2.12881	3.73009	5.50201e-39	3.90735e-24
Pkig	-1.5071	4.55507	6.18107e-39	4.38677e-24
Cisd1	1.40584	5.20354	6.2424e-39	4.42745e-24
Snrnp35	1.59778	4.2004	6.92087e-39	4.90551e-24
Mrpl45	1.20351	5.57043	7.52271e-39	5.32867e-24
Scmh1	2.06263	4.34158	7.5811e-39	5.36658e-25
Scamp1	2.33537	4.1807	7.92423e-39	5.60588e-24
Tmem64	-2.1196	3.5019	8.07488e-39	5.7088e-24
Gpr52	-2.04398	3.9588	8.14883e-39	5.75739e-24
Synj2bp	1.71497	4.22898	8.50048e-39	6.002e-24
Med4	1.35777	4.81542	8.51573e-39	6.00893e-25
Sema3g	3.65592	3.09149	8.84101e-39	6.23447e-24
Slc5a6	1.595	4.94878	9.10976e-39	6.41988e-25
Erg28	-1.33288	4.84785	9.30608e-39	6.55404e-24
LOC689757	-2.33223	4.94569	9.57853e-39	6.74162e-24
Psmc3	-1.04431	8.49388	9.87963e-39	6.94911e-24
Dock4	1.93378	4.21859	1.03083e-38	7.24603e-24
Sord	2.93929	4.13285	1.08686e-38	7.635e-24
Pdzk1ip1	-1.83776	5.00757	1.26304e-38	8.867e-24
Zfp707	-1.4108	6.4065	1.27195e-38	8.92384e-24
Me2	-1.12213	6.70871	1.27412e-38	8.93341e-24
AABR07058124.4	-3.455	2.33733	1.30379e-38	9.13563e-24
Pla2g12a	2.96426	2.92793	1.3438e-38	9.41002e-24
Gmppa	1.30473	4.88246	1.40307e-38	9.8188e-24
Hck	-1.31268	7.99425	1.41997e-38	9.93079e-24
Pamr1	-4.79384	1.65725	1.45799e-38	1.01902e-23
Hyou1	1.25982	8.31814	1.57649e-38	1.10115e-23
Wdr47	1.50543	4.57275	1.68343e-38	1.1751e-23
Mybl2	1.93672	4.58665	1.71285e-38	1.19488e-23
Stx4	-0.942437	7.0482	1.80826e-38	1.26064e-23
Fau	-1.10634	8.62055	1.83425e-38	1.27795e-23
Psma7	-1.08582	8.23902	1.87407e-38	1.30487e-23
Kif7	2.76593	3.43522	1.91304e-38	1.33117e-23
Nit2	1.93997	3.93776	2.07892e-38	1.44568e-23
Qars	-0.971303	7.8012	2.34677e-38	1.63091e-23
Ptk2b	-1.31806	8.73129	2.81159e-38	1.95272e-23
Prkaca	-1.25746	6.2189	3.06855e-38	2.12984e-23
Zfp282	1.854	4.16757	3.08656e-38	2.141e-24
Rtn4	-1.11154	8.15302	3.2565e-38	2.25746e-23
Mrs2	1.6941	3.98734	3.26072e-38	2.25897e-23
Tango6	2.12138	3.42083	3.73709e-38	2.58736e-23
Utp18	1.14917	5.58302	3.74388e-38	2.59044e-23
Nono	-1.00753	8.6885	3.82961e-38	2.64809e-23
Enpp4	1.28216	6.10581	4.14862e-38	2.86689e-24
Serinc5	-1.13541	6.28598	4.18085e-38	2.88735e-23
Hmmr	2.75791	3.51804	4.37775e-38	3.02144e-24
MGC108823	-2.50991	3.9155	4.76262e-38	3.28502e-23
Ppp1r8	1.36777	5.4073	4.98025e-38	3.43298e-24
Dlgap5	1.99853	4.38116	5.27071e-38	3.63094e-23
Dhx58	-2.0755	7.53516	5.30459e-38	3.652e-23
Hmg20b	-1.10402	5.97724	5.46559e-38	3.76049e-23
Brap	1.37336	5.32724	5.70808e-38	3.92488e-23
Wdr90	2.35675	4.32108	5.76684e-38	3.96281e-23
Bcl3	1.03504	6.55163	6.4061e-38	4.39936e-23
Mcm10	2.59399	3.80823	6.69335e-38	4.59377e-23
Ccdc61	2.34616	2.94486	6.92859e-38	4.75227e-23
Ssu72	-1.22807	7.06889	7.04882e-38	4.83173e-23
Fnbp1l	-1.62705	6.37028	7.22464e-38	4.94917e-24
Ifi47	-1.78024	8.8265	7.27501e-38	4.98058e-23
Mrpl14	-1.26207	5.38736	7.28368e-38	4.98343e-23
Taf4b	1.78769	4.66779	7.38371e-38	5.04874e-23
Luzp1	1.49782	5.99708	7.68997e-38	5.25489e-24
Atat1	-1.34464	4.68294	7.99091e-38	5.45716e-23
Spred1	2.87573	2.68056	9.34972e-38	6.38117e-23
Cpne8	-1.3593	5.35531	9.45838e-38	6.45134e-23
Txndc5	1.30692	7.3366	1.01891e-37	6.94547e-23
Zc3h7b	-1.93292	7.82584	1.21973e-37	8.30921e-23
Gpbp1	-1.22404	8.2269	1.25182e-37	8.52255e-23
Kpna1	1.19317	7.0129	1.3051e-37	8.87982e-23
Far1	-1.04414	6.87205	1.38325e-37	9.40573e-25
Dlgap2	2.846	2.35774	1.41127e-37	9.59039e-23
Helz2	-2.18809	8.85667	1.42248e-37	9.66064e-23
Neto2	3.45639	3.87909	1.50016e-37	1.01819e-22
Tmem101	1.67107	4.74921	1.51503e-37	1.02765e-22
Tfcp2	1.33658	4.89373	1.73826e-37	1.17834e-22
Zfp180	1.15602	6.69228	1.81408e-37	1.22899e-22
Ndufb10	1.58695	5.32139	1.87921e-37	1.27233e-22
B3galnt1	1.31678	5.64199	1.99387e-37	1.34913e-22
Pou2af1	-2.06289	5.41475	2.1962e-37	1.48513e-22
Nagpa	1.67017	4.73883	2.23203e-37	1.50843e-22
Sbno2	-1.05088	9.5952	2.25766e-37	1.52482e-22
Gnb4	-2.42635	6.61848	2.33702e-37	1.57745e-22
Aldh3b1	-1.59382	4.89656	2.48725e-37	1.67783e-22
Wdr6	1.24612	5.75149	2.52866e-37	1.70472e-22
Rab3ip	2.28172	4.07493	2.59074e-37	1.74551e-22
Pptc7	-1.05349	6.98119	2.74645e-37	1.84929e-22
Rpl17	-1.06823	8.71013	2.98428e-37	2.0082e-22
Wwp2	-0.987661	6.79234	3.34353e-37	2.24858e-23
Atp11b	1.11557	6.11377	3.56813e-37	2.39816e-22
Reep6	-2.78054	3.69583	3.62693e-37	2.4362e-22
Kdm7a	1.86159	4.89301	3.74032e-37	2.51084e-22
Stx16	1.23642	5.54427	4.03999e-37	2.71035e-22
St14	-1.61672	5.46283	4.29415e-37	2.87911e-22
AC106292.2	1.75764	3.99525	4.54894e-37	3.04809e-22
AABR07002627.1	-2.02558	3.22739	4.88903e-37	3.27399e-22
Bcas2	1.14121	5.48214	5.10003e-37	3.41322e-22
Rab4b	-1.0812	6.35957	5.41188e-37	3.61973e-22
Gsto1	1.85246	4.31533	5.58025e-37	3.73008e-22
Fanci	1.9262	4.17611	5.92822e-37	3.96028e-22
Nars	-0.993374	7.93995	6.30866e-37	4.21188e-23
Spi1	-1.13195	7.71367	6.34054e-37	4.2306e-22
Acss2	-2.86769	3.85337	6.8233e-37	4.54997e-22
Hexim1	1.17287	7.19497	7.37192e-37	4.91283e-22
Prkar2a	1.79284	4.72171	8.70741e-37	5.79933e-22
Irf9	-1.3286	6.67813	8.94747e-37	5.95562e-22
Pcmtd2	1.42905	4.77721	9.41515e-37	6.26315e-22
Dclk2	-2.58978	3.22562	1.01063e-36	6.71889e-22
Sh3glb1	-1.16474	7.48984	1.11216e-36	7.38943e-22
Itm2c	-1.10409	8.40855	1.13529e-36	7.53855e-22
Senp6	1.10006	6.53261	1.1976e-36	7.94753e-22
Gng12	1.70131	4.9749	1.26719e-36	8.40426e-22
LOC690617	-1.36963	5.98586	1.26858e-36	8.40844e-22
Mreg	-1.09324	6.91667	1.30313e-36	8.63227e-22
Klhl7	2.23133	3.68055	1.34972e-36	8.9355e-22
AABR07028795.2	-2.13405	3.9837	1.44648e-36	9.57032e-23
Atp6v0e2	1.97482	3.79469	1.47512e-36	9.75403e-23
Hdgfl3	1.74527	4.46099	1.51324e-36	1.00001e-21
Dgke	2.26899	3.26973	1.55055e-36	1.02405e-21
Cyld	-1.20075	5.83264	1.56075e-36	1.03017e-21
H2afz	-1.5154	7.56032	1.70114e-36	1.12217e-22
Klhl5	1.55177	5.28351	1.79211e-36	1.18147e-21
Smad5	1.38167	5.1451	1.8422e-36	1.21377e-21
Abcd3	1.4594	5.01006	1.99819e-36	1.31575e-21
Ptdss2	1.58073	4.43965	2.10776e-36	1.38707e-21
Wdr45	-1.18344	5.04814	2.18927e-36	1.43986e-21
Ube2v2	1.32816	5.38604	2.26662e-36	1.48984e-21
Crtc1	1.53555	4.49448	2.28579e-36	1.50155e-21
Gng2	-1.16785	7.23284	2.32867e-36	1.52881e-21
Tor2a	1.83298	4.15161	2.71251e-36	1.77974e-21
Tmem158	6.1535	2.21982	2.8537e-36	1.87127e-21
Plekha7	-2.19685	3.88549	3.02908e-36	1.98509e-21
Ralgapa2	1.73689	4.51822	3.07489e-36	2.01391e-21
AABR07044421.1	-1.44991	6.32344	3.21003e-36	2.10118e-21
Oasl2	-1.18009	7.67175	3.24433e-36	2.12237e-21
Agmat	-2.21592	3.04289	3.24674e-36	2.12269e-21
Gtf2h4	2.43898	3.66122	3.36974e-36	2.2018e-21
Ercc1	1.65694	3.8255	3.39343e-36	2.21597e-21
Dnajc3	1.27924	6.52496	3.51386e-36	2.29325e-21
Ppp2r3c	-1.30073	5.3115	3.67341e-36	2.39596e-21
Mdm2	-1.02153	6.97337	3.82609e-36	2.49408e-21
Zfp579	2.16642	3.84587	3.86956e-36	2.52092e-22
Pspc1	1.54466	4.97703	4.01423e-36	2.61363e-21
Armc6	1.34097	4.91895	4.09115e-36	2.66214e-21
Aebp2	-1.20627	7.31079	4.10253e-36	2.66797e-21
Irf4	-0.972574	9.8391	4.28242e-36	2.78332e-21
Snta1	3.94779	2.40419	4.37112e-36	2.8393e-21
Abce1	0.943977	7.18465	4.38365e-36	2.84577e-21
Slc20a2	-1.87824	4.17517	4.46455e-36	2.89658e-21
Cers6	2.20443	3.94147	4.68511e-36	3.03789e-21
Lrrfip2	-1.07289	6.10616	4.76548e-36	3.08819e-21
Haspin	1.33798	5.10237	5.39243e-36	3.49242e-21
Nrros	1.05833	7.03106	5.61547e-36	3.63474e-21
Mkrn2	1.71102	4.17694	5.70955e-36	3.69347e-21
Gmpr	3.7937	2.90352	5.8911e-36	3.80868e-21
Dync1h1	-1.26915	9.39966	6.20209e-36	4.0074e-21
Anapc1	1.73643	5.54705	6.43931e-36	4.15823e-21
F2rl1	-2.10658	3.7983	6.74912e-36	4.35575e-21
Rfk	1.67051	4.20954	6.89861e-36	4.44962e-21
LOC100364500	-1.83553	4.36199	7.13002e-36	4.5962e-21
Lypla2	-1.00793	7.70997	7.25584e-36	4.67457e-21
Tuba1b	-1.20306	7.15664	7.40812e-36	4.7699e-21
Suds3	1.05272	5.78148	8.21981e-36	5.28944e-21
Rxylt1	2.20915	3.91092	8.30251e-36	5.33954e-22
Tlnrd1	-1.53241	8.07655	8.47846e-36	5.44952e-22
Slc4a2	-1.21693	7.64806	9.38792e-36	6.03057e-21
Serf1	4.01164	2.05693	1.0021e-35	6.4335e-21
Nhlrc1	3.95041	1.74792	1.01248e-35	6.49638e-21
Ikzf5	1.47454	4.60803	1.01524e-35	6.51027e-21
Traf2	-0.969699	7.14727	1.03272e-35	6.61855e-21
Nipsnap1	-1.72566	4.44472	1.05191e-35	6.73761e-21
Creb3l2	2.07917	4.74142	1.12008e-35	7.1701e-21
Stat5b	-1.0368	7.54001	1.1565e-35	7.39894e-22
Slamf6	-2.28678	4.68326	1.23917e-35	7.92323e-21
Rexo4	1.5934	5.5272	1.27855e-35	8.17029e-21
Phf23	-1.13514	6.88464	1.31935e-35	8.42614e-21
Plcl1	-1.51205	5.73388	1.38277e-35	8.82607e-21
LOC103692471	-1.55107	3.93289	1.41801e-35	9.04577e-21
Cnpy4	1.56724	4.20685	1.42267e-35	9.07024e-21
Isg20	-1.71089	4.70925	1.42974e-35	9.11003e-21
Trim25	-1.1967	6.64256	1.49034e-35	9.49068e-21
Csad	2.14008	3.47201	1.56949e-35	9.98895e-21
Fbxo9	1.63326	4.52734	1.58976e-35	1.01121e-20
Znf740	1.11936	6.02493	1.65505e-35	1.05214e-20
St3gal4	-1.22671	7.87792	1.68172e-35	1.06848e-20
Kars	-0.994329	8.49254	1.68708e-35	1.07126e-20
Bloc1s1	-1.1698	5.99587	1.76802e-35	1.12197e-20
Tjap1	-0.982159	7.01784	1.76946e-35	1.12197e-20
Plekha3	1.66349	5.4783	1.76998e-35	1.12197e-20
Dhrs3	-2.08102	3.91834	1.86485e-35	1.18143e-20
2009-09-01	-1.39341	6.0562	1.94631e-35	1.23233e-20
Slc39a10	1.14334	6.93567	1.96299e-35	1.24217e-20
Crcp	1.63596	4.71438	1.97684e-35	1.25022e-20
LOC100911527	4.72952	3.60279	2.0217e-35	1.27786e-20
Mrfap1	1.22263	6.65434	2.04602e-35	1.2925e-20
RGD1305807	-1.33535	6.4773	2.05226e-35	1.2957e-20
Eefsec	2.41447	3.56133	2.0603e-35	1.30003e-20
Naxe	1.98669	4.08936	2.1691e-35	1.36789e-20
Irf3	-1.0661	6.67379	2.17416e-35	1.3703e-20
Jak2	-1.24157	8.77126	2.24279e-35	1.41276e-20
Mccc2	1.51816	4.18227	2.35427e-35	1.48206e-20
Chmp2b	-1.04382	8.06606	2.3555e-35	1.48206e-20
Usp49	-1.58614	4.3643	2.36947e-35	1.49e-20
Zdhhc5	-1.03605	7.58611	2.54452e-35	1.59916e-20
Chac1	-2.19787	5.94435	2.73032e-35	1.71496e-20
Ergic2	1.15607	5.45537	2.75398e-35	1.72883e-20
Sytl3	1.76904	4.33086	2.82441e-35	1.77204e-20
Nadk2	2.03397	4.23243	3.02276e-35	1.89541e-20
Kif11	2.37118	3.81132	3.06499e-35	1.9208e-20
Pde4b	-1.22016	7.96088	3.06863e-35	1.92199e-20
Rgl2	-1.17481	6.08242	3.12186e-35	1.95422e-21
Atad2b	-0.958313	6.7604	3.22178e-35	2.01562e-20
Tnfrsf1b	-1.38176	8.18089	3.5365e-35	2.21126e-20
Sptssa	2.5159	3.78374	3.56727e-35	2.22924e-20
AABR07021988.1	1.17242	6.90162	3.80489e-35	2.37639e-20
LOC690000	-1.5363	6.65483	3.81464e-35	2.38113e-20
Fam216a	2.37082	3.33815	3.90544e-35	2.43643e-20
Cstb	-1.94018	7.30984	3.97088e-35	2.47586e-20
Pced1a	1.08792	6.12786	4.18167e-35	2.60581e-20
Acbd5	-1.21287	5.12842	4.36855e-35	2.72073e-20
Pld4	-2.21646	7.30946	4.39971e-35	2.73859e-21
Slc45a4	2.11875	3.7233	4.49559e-35	2.79669e-20
Pgm2l1	2.23746	4.91447	4.60751e-35	2.86471e-20
Lrrc58	1.71873	4.67321	5.04352e-35	3.13403e-20
Pigm	1.21406	5.53521	5.13523e-35	3.18922e-20
Poldip3	-0.938472	7.44939	5.24645e-35	3.25646e-20
Psd4	-0.883274	8.03347	5.34456e-35	3.31549e-20
Lgmn	-1.3364	7.98158	5.96973e-35	3.70123e-20
Zfp281	1.31264	5.41361	6.16903e-35	3.82265e-21
Gp9	-3.45031	2.49967	6.30032e-35	3.90181e-20
Ghitm	-1.04332	8.49772	6.31391e-35	3.90804e-20
Nrbp2	3.40659	2.0801	6.44258e-35	3.98544e-20
Vgf	2.36526	4.31944	6.63389e-35	4.10149e-20
Bccip	1.17996	5.24451	6.91214e-35	4.27113e-20
RGD1309540	1.76509	3.84701	7.47456e-35	4.61608e-20
Jmjd1c	-1.12991	7.74203	7.53379e-35	4.65005e-20
Rprd1b	1.18011	5.60504	7.83218e-35	4.83152e-20
Rcl1	1.39991	5.05868	7.9247e-35	4.88587e-22
Ccdc86	1.16697	5.59007	8.29809e-35	5.11322e-20
Fam53c	-1.04582	6.51192	8.35435e-35	5.14501e-20
Glul	1.08807	7.80403	8.6138e-35	5.30183e-20
Ppia	-1.2437	7.72313	8.66378e-35	5.32962e-20
Krba1	1.81166	4.47747	8.97244e-35	5.51642e-20
Entpd1	-2.09904	6.50251	9.2464e-35	5.68169e-20
Tmem175	1.20107	5.64758	9.91545e-35	6.08942e-20
AABR07044635.2	2.70084	2.59383	1.07584e-34	6.60345e-20
Mettl9	-1.28382	6.30836	1.11717e-34	6.8533e-20
Ppp2r5b	1.70435	4.17317	1.11995e-34	6.86656e-20
Aspm	2.13366	3.93097	1.16394e-34	7.13228e-20
AABR07006258.1	2.01016	3.70752	1.17085e-34	7.17062e-20
Thy1	-2.14036	6.93187	1.19078e-34	7.28867e-20
Adgrg5	-2.35102	6.07591	1.24244e-34	7.60067e-20
Polr2f	1.49608	4.60988	1.2602e-34	7.70501e-20
Otud3	2.16759	3.20901	1.34252e-34	8.20377e-20
Rp2	-1.5619	4.01206	1.35096e-34	8.25079e-20
Slpi	-2.92811	10.8999	1.38474e-34	8.45242e-20
Psph	-1.33549	4.84969	1.38958e-34	8.47728e-20
Numb	1.45084	4.35512	1.42097e-34	8.66398e-20
Vrk1	1.35241	5.1754	1.44262e-34	8.79112e-20
Cdc42ep3	-1.24156	6.85548	1.45892e-34	8.88554e-21
Isca1	1.36973	5.77651	1.46951e-34	8.94515e-22
Pbx3	2.38808	3.83873	1.49636e-34	9.10352e-20
Tmem38b	1.73983	3.96076	1.68491e-34	1.0245e-19
Epop	1.45564	5.75523	1.72154e-34	1.0462e-20
Uba7	-1.67868	6.0303	1.72325e-34	1.04666e-19
Gnb1	-0.999664	8.01624	1.87304e-34	1.13701e-20
Fam166a	-1.33636	4.4551	2.15531e-34	1.30764e-19
Mvb12a	-0.905317	6.62894	2.19541e-34	1.33124e-20
Gls	-1.03594	8.23187	2.20751e-34	1.33784e-19
Pygb	1.25542	5.94334	2.27392e-34	1.37733e-19
Fam83d	3.7437	1.87697	2.28306e-34	1.38211e-19
Pdia4	1.34226	7.04601	2.40367e-34	1.45432e-19
Grina	-1.07084	8.43974	2.55514e-34	1.54512e-19
Ddx5	-0.998756	10.1091	2.82999e-34	1.71039e-19
Plek	-1.38118	8.09339	3.27761e-34	1.97984e-19
AABR07018321.1	2.20833	3.88745	3.3331e-34	2.01226e-20
Tcerg1	-1.22739	7.50218	3.65005e-34	2.20241e-20
Ttll1	2.72025	2.68709	3.74711e-34	2.25973e-19
Alg3	1.81909	3.88739	3.93235e-34	2.37015e-19
Mrps24	1.62654	4.8308	3.95293e-34	2.38125e-19
Mcm4	1.26433	5.74978	3.96289e-34	2.38595e-19
Psma6	-0.989742	7.92889	4.14882e-34	2.49653e-19
Arrdc3	1.98266	5.15752	4.46151e-34	2.68323e-19
Yipf6	1.51958	4.63105	4.5102e-34	2.71103e-19
Pgm3	1.93085	4.02183	4.75341e-34	2.85567e-20
Cd48	-1.24066	7.9422	4.8408e-34	2.90659e-19
Arl8a	-1.12809	7.52119	4.91606e-34	2.95017e-19
RGD1359634	-1.55948	4.28293	5.12167e-34	3.07189e-19
Rhof	-1.16343	7.12161	5.53883e-34	3.32029e-19
Rbm15b	1.29461	5.60414	6.07108e-34	3.63737e-19
Cecr2	-1.583	3.64338	6.184e-34	3.70302e-19
Peg3	3.96167	3.34659	6.50872e-34	3.89535e-19
Cass4	2.00333	5.46661	6.83746e-34	4.08988e-19
Med9	1.77473	3.77325	7.87196e-34	4.70612e-19
Ppp1r15b	-0.954407	7.97064	8.22733e-34	4.91591e-19
Mmab	-1.6017	4.33809	8.58734e-34	5.12824e-19
Sapcd2	2.28603	4.3759	8.70895e-34	5.19805e-19
Lrrc32	1.77453	5.25528	8.79686e-34	5.24768e-19
Sidt2	-1.14576	7.49983	9.90675e-34	5.90658e-19
AABR07002683.1	-1.51328	3.65293	1.02195e-33	6.08975e-19
Ppat	1.3785	6.21577	1.08385e-33	6.45515e-19
Metrnl	1.29493	6.39306	1.11376e-33	6.62971e-19
Zswim5	2.18884	3.15308	1.15229e-33	6.85537e-19
Ikzf1	-1.80846	7.13978	1.19529e-33	7.10734e-19
Uap1l1	2.20353	5.44372	1.22007e-33	7.25075e-19
Inhba	-2.8462	4.95395	1.22868e-33	7.29802e-19
Dhx32	1.33344	4.62155	1.26265e-33	7.49578e-19
AABR07018038.3	-1.09397	7.27533	1.43103e-33	8.4908e-19
Rnf103	1.73111	4.95067	1.48082e-33	8.78145e-19
H2afx	1.15135	5.65834	1.49794e-33	8.87822e-19
Tspan33	-1.93667	6.09887	1.59614e-33	9.45519e-19
Fam173a	2.19678	3.56576	1.59916e-33	9.468e-19
Twf2	-1.22711	6.66994	1.60186e-33	9.47891e-20
Tpd52	1.29906	5.97722	1.73852e-33	1.0282e-18
Cuta	-0.984417	6.67157	1.78876e-33	1.05735e-18
AABR07021544.1	-1.2196	5.87807	1.79682e-33	1.06155e-19
Retsat	1.06306	5.72762	1.81577e-33	1.07217e-19
Cep83	-1.23145	5.41489	1.83267e-33	1.08157e-18
Tmem132a	2.00212	4.71964	2.04972e-33	1.20902e-18
Tnfrsf13b	-1.52523	4.49218	2.22647e-33	1.31257e-19
Mcm8	2.40624	3.06256	2.24294e-33	1.32157e-18
Slc26a6	-1.00315	6.01301	2.24968e-33	1.32484e-18
Mtfr1l	1.18842	5.97895	2.28847e-33	1.34696e-18
Invs	-2.05237	3.57928	2.44568e-33	1.43873e-20
Slc26a11	2.40467	3.44063	2.75923e-33	1.62232e-18
Cep72	2.94529	2.5563	2.82523e-33	1.66024e-18
Rbm42	-0.994271	7.6945	2.87715e-33	1.68985e-18
Nfkbil1	-1.28679	5.62126	3.09813e-33	1.81867e-18
Bmi1	-1.13578	5.31334	3.19243e-33	1.87303e-18
LOC102547287	-1.25657	4.71118	3.31121e-33	1.94169e-18
Pibf1	-1.2566	5.12811	3.44972e-33	2.02183e-18
Mier3	1.32325	5.64912	3.9242e-33	2.2987e-18
Commd1	-1.62727	3.99274	3.9768e-33	2.32827e-18
Usp28	1.4273	5.30467	4.06265e-33	2.37727e-19
Sh3bp5l	-1.37125	6.54949	4.45772e-33	2.60707e-18
Pex13	-1.10832	5.59208	4.4725e-33	2.61433e-18
Smg5	-0.897365	8.48075	4.59994e-33	2.6874e-18
Tbcel	2.19746	2.95593	4.76799e-33	2.7841e-18
Pex3	1.36316	4.57917	4.873e-33	2.84392e-18
Celf5	3.59929	2.47245	4.97098e-33	2.89957e-18
Med19	-1.02978	5.88546	5.04586e-33	2.94169e-19
Hid1	3.81964	2.95581	5.32245e-33	3.10129e-19
Ccne1	2.80417	2.94708	5.38136e-33	3.13397e-18
Arfip2	1.2067	5.89781	5.55969e-33	3.23612e-18
2006-03-01	1.03888	6.30001	6.06972e-33	3.53112e-19
Kifc2	3.27514	2.77043	6.09002e-33	3.54003e-18
Polrmt	1.61962	5.78488	6.09144e-33	3.54003e-18
Eif1b	1.22425	5.32554	6.47295e-33	3.75976e-19
Ppp1r3d	1.70873	3.72464	6.55789e-33	3.80709e-18
Kcna3	-1.40992	5.34684	6.90915e-33	4.00891e-19
Dgkd	1.23617	6.5231	6.99775e-33	4.05818e-18
C3	3.53845	4.00576	7.67517e-33	4.4487e-18
Zswim9	2.16837	3.33793	7.69214e-33	4.45619e-18
AC114233.2	-4.89763	3.52739	7.69806e-33	4.45728e-18
Melk	2.93152	2.69822	7.98642e-33	4.62182e-18
Pdha1	-0.880643	6.7499	8.23936e-33	4.7657e-19
Ripk3	1.21316	6.03697	8.48716e-33	4.90646e-18
Lamp1	-1.1065	9.82443	8.64479e-33	4.99497e-18
Tnfrsf26	1.69967	6.16333	8.69334e-33	5.02039e-18
Eef2k	1.46822	5.40105	9.75352e-33	5.6297e-18
Gpr4	-1.71378	6.97422	1.0378e-32	5.987e-18
Traf3	-1.07881	7.3729	1.08983e-32	6.2839e-18
Rab11fip1	-1.43781	7.35097	1.10949e-32	6.39389e-18
Mob3c	1.55332	4.03389	1.1112e-32	6.40044e-19
Nus1	1.10372	6.2942	1.14396e-32	6.58565e-19
Ccl22	-1.76466	10.9141	1.16902e-32	6.72643e-18
AABR07044397.1	-1.98942	3.7626	1.17065e-32	6.73231e-18
Arhgap39	1.69252	4.70584	1.28609e-32	7.39233e-18
Adss	-1.00264	7.87727	1.33606e-32	7.67557e-18
Mpzl2	-1.8908	6.97667	1.37489e-32	7.89456e-18
Pfdn1	1.14706	5.3886	1.4656e-32	8.411e-18
Mms22l	1.74266	4.1455	1.56069e-32	8.95206e-18
Spsb1	1.72206	4.95629	1.56496e-32	8.9719e-18
Clock	1.11729	6.44264	1.57127e-32	9.0034e-18
Cnnm4	1.05145	6.06645	1.63891e-32	9.38608e-18
Atxn1	-2.21257	4.31902	1.73482e-32	9.93023e-18
Gtf2b	-0.94892	6.02196	1.78564e-32	1.02158e-17
Tmbim6	-0.986276	9.17667	1.83002e-32	1.04643e-17
Efnb1	3.11724	3.88089	1.83519e-32	1.04884e-17
Tnfaip8	-1.43241	5.51202	1.9758e-32	1.12862e-17
Csnk1g2	-0.956097	7.42785	1.98125e-32	1.13114e-17
Thap12	1.29452	5.40334	2.01444e-32	1.1495e-17
Ralbp1	0.966641	6.9674	2.12149e-32	1.20996e-17
Nsd2	1.13285	6.32283	2.13529e-32	1.21721e-17
Nup205	1.22306	6.05469	2.17636e-32	1.23998e-18
Tnfaip1	-1.07513	6.18073	2.25435e-32	1.28375e-17
Plcb3	-1.19537	6.47878	2.27635e-32	1.29561e-17
Gpi	-1.04446	8.6671	2.2942e-32	1.30509e-17
Gramd1a	1.29193	6.22755	2.45296e-32	1.39469e-19
Panx1	2.1341	4.53593	2.67041e-32	1.51754e-17
Ncbp3	1.42753	4.98057	2.73709e-32	1.55463e-17
Clic4	-1.22915	8.57808	2.75348e-32	1.56314e-17
Sbf2	-0.947351	6.78038	2.80031e-32	1.58891e-17
Mcm2	1.22355	6.1212	2.81585e-32	1.5969e-17
Tnrc18	-1.51154	8.10041	3.02264e-32	1.7133e-17
Ly6e	-1.50182	7.5497	3.28165e-32	1.85915e-17
Rad51	2.13104	4.06104	3.36136e-32	1.90333e-17
B3gnt7	-1.65422	5.24604	3.80997e-32	2.15625e-17
Nanp	1.88217	3.6207	3.82569e-32	2.16403e-17
Stard10	2.72234	3.02021	3.85073e-32	2.17708e-18
Arhgef10l	-1.08006	6.76005	4.034e-32	2.27953e-17
Rabggta	1.63326	4.40408	4.14364e-32	2.34029e-17
Smpd2	1.45562	4.48677	4.34261e-32	2.45141e-17
Necap2	-0.878998	7.46339	4.34719e-32	2.45274e-17
Cdan1	1.29291	5.23643	4.4015e-32	2.48168e-17
Oaz1	-1.09997	9.50305	4.40298e-32	2.48168e-17
Ints6	0.998879	6.58764	4.49642e-32	2.53305e-18
Taz	-1.29773	5.06508	4.63187e-32	2.60803e-17
Dync1li2	1.18313	5.52742	4.80888e-32	2.70631e-19
Chuk	-0.940632	6.78696	4.9738e-32	2.7977e-17
Zeb1	-1.04331	5.94403	4.98636e-32	2.80334e-17
Nab2	-0.913296	8.05917	5.1079e-32	2.8702e-17
Slc2a8	2.12417	3.48024	5.12653e-32	2.8792e-17
Usp47	0.849356	6.79911	5.2596e-32	2.95244e-18
Ccnf	-1.14221	6.3992	5.52263e-32	3.09852e-18
Plekhg2	-1.51559	6.63567	5.73111e-32	3.21385e-17
Shcbp1	3.77981	2.06188	5.82817e-32	3.26662e-17
Nol11	1.37339	5.18384	5.85991e-32	3.28274e-17
Osm	-1.60349	6.31366	5.87883e-32	3.29167e-17
Itgb5	1.66853	5.48997	5.97188e-32	3.34207e-17
Zmym2	-1.10476	5.81413	6.07373e-32	3.39735e-17
Ccnq	2.05943	3.23661	6.2577e-32	3.49848e-17
Wee1	1.78735	4.31605	6.3545e-32	3.5508e-17
Rchy1	1.12398	5.13345	6.41054e-32	3.5803e-17
Rbbp7	-0.850698	7.98728	6.4754e-32	3.6147e-17
Rab11fip4	-1.27993	6.52879	6.56284e-32	3.66166e-17
Ndufb8	1.50949	5.57499	6.57326e-32	3.66561e-17
Klhl12	1.71597	3.48905	6.96023e-32	3.87945e-17
Vps13a	1.13683	5.52998	7.1563e-32	3.98672e-17
Ppp1r9b	-1.15178	8.27819	7.38824e-32	4.11385e-17
Acvrl1	-1.2576	5.85752	7.84218e-32	4.36441e-17
Ccdc125	-1.95577	3.80009	7.94203e-32	4.41776e-17
Ncoa3	-1.12004	7.50264	7.99024e-32	4.44233e-17
Aftph	-0.844281	7.64384	8.66509e-32	4.8151e-17
Rab33b	1.24468	5.08809	9.39346e-32	5.21722e-17
Rad51ap1	2.26337	3.52098	9.4852e-32	5.26552e-17
Ibtk	1.24764	5.56053	9.49478e-32	5.26819e-17
Arhgef6	-1.34376	5.81223	9.66989e-32	5.36266e-17
Ints11	0.921283	5.98106	1.1084e-31	6.14381e-17
Abcg3l1	-1.8131	3.87395	1.18819e-31	6.58274e-17
MGC94207	1.44785	5.49141	1.24062e-31	6.86979e-17
Tet2	-1.09882	7.22704	1.25481e-31	6.94487e-17
Acads	1.30355	4.66807	1.27154e-31	7.03397e-17
Crk	-1.00361	6.16267	1.34752e-31	7.45053e-17
Pgam2	-2.02829	3.95233	1.37192e-31	7.58162e-17
Tp53inp2	-1.22911	6.5044	1.38712e-31	7.66179e-17
Pltp	1.65151	5.3474	1.39022e-31	7.67508e-17
[truncated: 9,037 more rows]

## Sheet: DE.UV.MOCK
gene	logFC	logCPM	PValue	FDR
Ifnb1	8.50926	5.53913	0	0
Cep89	2.68517	5.67156	4.71954e-167	2.60424e-150
Ifng	4.72491	6.82315	1.04907e-162	3.85916e-145
Il27	3.67985	4.58924	2.11214e-139	5.82738e-122
Sdc4	3.05161	7.93797	1.71893e-125	3.79402e-108
Anxa1	2.92189	7.66201	2.14217e-125	3.94016e-108
Blk	-2.27139	6.28849	3.07323e-107	4.84517e-90
Apobr	2.18923	6.21565	1.24222e-94	1.71365e-77
Ccrl2	2.12601	5.45557	1.60188e-92	1.96427e-75
Tnfsf15	2.73136	4.22036	7.81485e-88	8.62447e-71
Helb	1.56201	6.24096	2.01833e-86	2.02494e-69
Peli1	1.48577	6.49588	2.27393e-82	2.09126e-65
Rtp3	4.13466	5.29484	2.68885e-81	2.28263e-64
AABR07008300.1	3.6158	5.04812	6.08454e-80	4.79635e-63
Il6	1.80714	5.56809	2.24604e-79	1.65248e-62
Sema4f	-1.78338	7.82863	7.63126e-78	5.26366e-61
Thbs1	4.6255	8.96818	2.43937e-76	1.58358e-59
LOC100911527	6.88461	3.60279	5.76462e-75	3.53435e-58
Cyp27a1	2.75536	5.15548	1.21802e-73	7.07477e-57
Capn13	-1.94197	6.45475	8.25121e-68	4.55302e-51
Abcb1a	-1.60009	6.29327	2.92431e-67	1.53679e-50
AC132539.3	4.1522	2.92927	7.52903e-66	3.77683e-49
Ifit2	2.76959	6.56856	2.9805e-64	1.43012e-47
Utrn	-1.61614	6.50968	1.71936e-63	7.90618e-47
Prnp	1.88203	6.81539	2.27624e-62	1.00483e-45
Atcay	-2.38571	4.90134	2.52327e-58	1.07103e-41
Spats2l	2.90195	3.08334	6.35533e-57	2.59768e-40
Pde8a	-1.63177	5.4907	1.11741e-56	4.4042e-40
Cmpk2	2.81445	6.96333	2.12365e-56	8.08158e-40
Il23a	2.15645	5.57176	1.00671e-55	3.70337e-39
Ms4a7	3.73425	3.24641	4.01859e-55	1.43062e-39
Slamf1	2.06663	7.46506	1.02951e-54	3.55053e-38
Gstm1	-2.18027	6.71401	1.46963e-53	4.91479e-37
Rnaset2	2.23997	6.79426	4.54503e-53	1.47526e-36
Phlda1	1.5849	6.32179	1.92428e-49	6.06753e-33
Kif3c	2.73308	2.88896	3.12613e-49	9.58332e-33
Got1	-1.65149	4.8595	5.63125e-49	1.67964e-33
Pik3cg	-1.75194	7.92335	9.61571e-49	2.79261e-32
Batf	1.64183	5.56809	1.82532e-48	5.1652e-32
Sipa1l1	1.54287	6.88619	5.67231e-47	1.56499e-30
Ms4a6a	1.87193	6.22959	8.51128e-47	2.29099e-30
Apoa5	5.35964	1.32163	1.27244e-46	3.3435e-30
Gng10	-1.61215	5.45033	3.67973e-46	9.44408e-30
Ret	-1.85868	6.98132	1.91578e-45	4.80511e-29
Casp8	1.48152	5.36087	2.46758e-45	6.01491e-29
Oaf	1.28983	7.40892	2.50712e-45	6.01491e-29
Ogfr	1.0759	8.5905	7.53832e-45	1.77006e-28
Ccl4	3.15085	6.0864	1.64791e-44	3.78881e-30
Trim25	1.29333	6.64256	3.21436e-44	7.23952e-28
Ubfd1	1.13078	5.92236	1.03188e-43	2.27756e-27
Myo18a	-1.19182	7.379	1.87809e-43	4.06404e-27
Pfkp	1.1296	8.00721	9.34242e-43	1.98275e-26
Ssbp3	1.30015	5.88164	1.05569e-42	2.19823e-26
Rgs9	-1.99403	5.60121	1.23906e-42	2.53227e-26
Tnfsf9	1.12364	6.34643	2.45933e-42	4.93476e-26
Nceh1	1.37446	5.75987	3.40079e-42	6.70198e-26
Ido1	1.79556	6.4413	5.55093e-42	1.07474e-25
Cln3	1.62817	5.00127	6.99232e-42	1.33047e-25
Emb	3.0774	5.6402	7.87707e-42	1.47341e-25
Btbd3	2.39114	3.33241	9.0045e-42	1.65623e-25
Zbtb32	1.30576	7.35512	2.60919e-41	4.7205e-25
Dnajc12	-1.88124	4.26598	9.13947e-41	1.62683e-24
Adcy5	-1.12744	8.04275	1.69846e-40	2.97526e-24
Serpinb1a	-1.99867	7.05472	3.92747e-40	6.77243e-24
Ifit3	2.83739	7.49058	1.04958e-39	1.78203e-23
Pdzk1ip1	1.66251	5.00757	1.66752e-39	2.7883e-23
Plekhm3	-1.58105	5.35113	2.02065e-39	3.32834e-23
AABR07039446.2	-2.00523	5.90364	2.0736e-39	3.36534e-23
Lrrcc1	1.7582	4.07293	3.86856e-39	6.18746e-23
Prkar2b	-1.11102	6.69853	9.59415e-39	1.51259e-23
Jaml	1.39955	7.552	1.46212e-38	2.27268e-22
Adgrb2	3.41992	3.6344	1.49794e-38	2.29601e-22
Grap2	2.07403	4.97675	2.20832e-38	3.3385e-22
Rsad2	2.31886	8.32449	5.15638e-38	7.68997e-22
Cavin1	-1.37932	8.43678	6.91874e-38	1.01807e-21
Hpse	1.66215	4.77993	1.49314e-37	2.16819e-21
Gpsm2	2.36209	3.56952	3.47185e-37	4.97602e-21
Lss	-1.26774	7.38479	1.12382e-36	1.59006e-20
Oas3	2.39203	4.5716	1.72821e-36	2.41424e-20
St3gal5	1.28676	6.14235	1.98841e-36	2.74302e-20
Ildr1	1.69129	5.48641	3.27281e-36	4.4591e-20
Oasl	1.42264	9.1534	4.07615e-36	5.46335e-20
Nebl	3.54983	3.51331	4.1089e-36	5.46335e-20
Rubcn	-1.40454	5.03306	4.63849e-36	6.09409e-20
Stap2	-1.47593	3.74369	5.23089e-36	6.79154e-20
Ly86	2.20651	6.34797	8.34238e-36	1.07054e-19
Oasl2	1.15022	7.67175	1.03799e-35	1.3167e-20
Cnksr1	2.79053	2.3311	1.28326e-35	1.60932e-19
AABR07049134.3	5.7136	1.11481	1.74963e-35	2.16954e-19
Ankrd44	-1.19755	6.91659	4.73387e-35	5.80478e-19
Fzd7	1.37361	5.91544	5.74225e-35	6.96389e-19
Gramd4	-1.46684	5.52758	6.94051e-35	8.32559e-19
Csnk2a2	-0.968089	7.1786	1.08723e-34	1.29018e-18
Pcsk1	-1.38503	6.20441	1.41078e-34	1.65632e-18
Elovl7	-2.19785	4.35912	5.23378e-34	6.08e-18
Rin3	-1.64164	6.66407	7.77895e-34	8.94256e-18
Mx2	2.00544	8.34998	9.12436e-34	1.03811e-17
Cpne8	-1.29525	5.35531	1.10471e-33	1.24404e-17
Mex3b	-1.60282	4.6477	1.79825e-33	2.00459e-17
Eno3	-1.51757	4.82782	3.00994e-33	3.32177e-17
Dgat2	-1.35999	6.54723	7.60037e-33	8.30472e-17
Atp10d	-1.06984	6.90066	9.7454e-33	1.05441e-16
Stard4	-1.01367	8.94278	1.10763e-32	1.18677e-16
Aldh1a2	1.61834	7.31561	2.49339e-32	2.64587e-16
Relt	-1.64904	5.04289	2.82117e-32	2.96518e-16
Fsd1	-1.43223	3.74739	3.35983e-32	3.49803e-16
Ptger2	1.36773	5.76861	5.56788e-32	5.74272e-16
Trex1	1.07118	7.69617	6.49547e-32	6.6374e-16
Ifit1bl	3.01606	2.51836	2.18432e-31	2.21157e-15
Ppp1r3b	1.89167	4.4134	3.17016e-31	3.18053e-15
Xaf1	1.27476	5.70058	7.60721e-31	7.56335e-15
Il2ra	1.18528	9.65829	1.1e-30	1.08389e-14
Socs3	1.20791	7.41404	1.11781e-30	1.0917e-14
Dhrs3	-1.97667	3.91834	1.64711e-30	1.59452e-15
Itpripl1	0.931627	6.68751	3.06297e-30	2.93939e-14
Fam241a	1.81	4.25634	3.64676e-30	3.46945e-15
Ifitm2	-1.43094	7.62088	4.67187e-30	4.40673e-15
Cdc42bpa	-1.14359	5.81919	6.19223e-30	5.79131e-14
Acaca	-1.19051	5.68113	7.62109e-30	7.06776e-14
Fmnl2	1.4393	6.43625	9.64524e-30	8.8704e-14
Rnd3	2.37643	5.02814	1.07282e-29	9.7848e-14
Mrc2	-1.73247	5.31881	5.87185e-29	5.31162e-13
Rasa4	1.6032	8.17058	9.56119e-29	8.57864e-13
Ebi3	0.961052	8.51982	1.66289e-28	1.47997e-12
Hsd17b7	-1.15951	4.44568	5.28165e-28	4.66307e-12
Ifi30	-0.890339	8.72636	5.54109e-28	4.85329e-12
Lrba	-1.06557	7.27056	7.81051e-28	6.78715e-12
Gngt2	-1.36348	4.6966	8.2859e-28	7.144e-12
Papss2	-1.42692	4.26177	1.38269e-27	1.1829e-11
Pfkfb3	1.15967	9.08674	1.50604e-27	1.27414e-11
Zfp61	1.94213	4.47098	1.51244e-27	1.27414e-11
Tbc1d14	-1.03107	6.12993	1.55411e-27	1.29933e-11
Epb41	0.975884	5.97026	2.64439e-27	2.19425e-11
Parp12	0.90162	7.52097	2.96584e-27	2.44261e-11
Tspan5	1.24217	5.12974	4.51804e-27	3.69341e-11
Rai14	1.71755	4.01964	7.05674e-27	5.72633e-12
Naa20	0.858857	5.99261	7.82134e-27	6.30046e-11
Ahcyl2	1.02479	5.82363	9.42181e-27	7.50504e-11
Il6st	-0.80776	6.70969	9.45271e-27	7.50504e-11
Gadd45a	1.34282	5.67163	1.44632e-26	1.14011e-10
Cxcl11	1.03857	6.74271	2.60738e-26	2.04078e-10
Psd	2.63946	3.27599	4.33332e-26	3.36778e-10
Rin2	2.07394	3.7263	4.75844e-26	3.67232e-10
Pmaip1	1.16813	8.56547	5.87456e-26	4.5022e-10
Rad54l2	1.63372	4.01834	6.50444e-26	4.95055e-10
Cited2	1.28139	6.43277	1.46754e-25	1.1093e-09
Ttc9	2.76761	2.28962	1.48441e-25	1.11442e-09
Enpp4	1.0523	6.10581	1.57823e-25	1.17685e-09
B3galnt1	1.09147	5.64199	2.6023e-25	1.92745e-09
Crip1	-1.14809	9.38803	3.88135e-25	2.85564e-09
Nkapd1	0.752086	6.88777	5.38993e-25	3.93929e-09
Itgb8	1.36517	3.97772	5.74534e-25	4.14444e-09
Abca3	-0.918509	7.14718	5.74574e-25	4.14444e-09
Fam89a	2.12586	4.0004	6.19908e-25	4.44241e-09
Als2	1.00528	5.4814	9.71726e-25	6.91869e-09
Arrdc4	-0.969619	5.91995	1.14081e-24	8.07053e-09
Muc13	2.72605	3.47412	1.26894e-24	8.91976e-09
Mllt3	2.00652	3.58451	1.46e-24	1.01978e-09
Ctsa	0.9473	7.65936	1.69346e-24	1.17541e-08
Il17a	4.62471	3.34924	2.24959e-24	1.55165e-08
Tor3a	0.742619	6.81071	4.59998e-24	3.15313e-09
Trim26	0.798342	7.57079	5.41499e-24	3.68888e-08
Gca	-1.04856	5.81488	5.68723e-24	3.85057e-08
Tent5a	1.25654	4.75847	6.61346e-24	4.45037e-08
Irak3	0.894686	5.89622	7.48297e-24	5.00498e-08
Ubl3	0.856185	6.90997	7.93638e-24	5.25233e-08
Atp10a	1.11701	5.01471	7.94799e-24	5.25233e-08
Tp53rk	1.41021	4.74719	8.23725e-24	5.41109e-08
Chp1	-0.945038	8.37477	8.9313e-24	5.8323e-08
Atp1b1	-1.37347	4.79504	1.30203e-23	8.43204e-08
LOC689959	-2.06731	2.59396	1.30652e-23	8.43204e-08
Epb41l2	-0.89999	6.71044	1.33788e-23	8.58418e-08
Zfp764	-0.846076	6.10168	1.60183e-23	1.02184e-07
Icoslg	-0.858105	6.97283	1.85282e-23	1.17515e-07
Sh3kbp1	-0.999249	6.26523	2.18719e-23	1.37931e-07
Papolg	0.865897	7.62397	2.39388e-23	1.50107e-07
Wdr45	-0.941498	5.04814	2.93014e-23	1.82695e-07
Mx1	1.70033	10.1696	3.3735e-23	2.09157e-07
AABR07058476.1	-1.59944	4.58905	3.5639e-23	2.19727e-07
Atad1	0.79087	6.79724	4.08005e-23	2.50152e-07
Efnb2	1.56426	5.22375	5.34662e-23	3.25996e-07
Rnf139	1.03878	4.95321	6.10978e-23	3.70481e-07
Acly	-0.886429	8.72455	6.64321e-23	4.00626e-07
Rdh10	1.94897	3.63063	8.31636e-23	4.98801e-08
2009-09-01	-1.11385	6.0562	9.95263e-23	5.93715e-07
Rnf144b	-0.835131	6.37352	1.39616e-22	8.28385e-07
Il12rb2	1.09907	7.15797	1.55614e-22	9.18372e-07
LOC100909505	0.80937	6.85637	1.77222e-22	1.04033e-06
Tubgcp2	-0.86321	7.44302	2.14589e-22	1.25302e-06
Eepd1	-1.90142	4.57677	2.19342e-22	1.27403e-06
Trps1	-0.968751	4.85089	2.82683e-22	1.63335e-06
Sub1	0.795204	8.24416	3.50009e-22	2.01182e-06
Plagl1	2.284	4.19129	3.5931e-22	2.05458e-06
Chst2	-2.00112	4.89301	3.94954e-22	2.24676e-06
Fosl1	1.8806	4.33456	4.09783e-22	2.31916e-06
Slc7a3	0.955797	7.48095	4.18748e-22	2.35781e-07
Tiparp	1.02722	6.76663	4.26071e-22	2.38686e-06
Tnfrsf8	1.10479	7.44787	5.00125e-22	2.78422e-07
Acss2	-2.12531	3.85337	5.02047e-22	2.78422e-07
Tnfsf18	2.8594	2.13976	5.11843e-22	2.82435e-06
Gtf2f2	0.92404	5.44977	5.81636e-22	3.1935e-06
Oas1k	1.71225	6.25934	6.66128e-22	3.6393e-06
Cbfa2t3	-1.62221	5.56734	7.13825e-22	3.88067e-06
Snx13	0.962855	5.44206	7.18761e-22	3.88836e-06
St3gal2	-1.02413	5.76414	9.96228e-22	5.34742e-06
Tmpo	0.92446	6.9261	9.9816e-22	5.34742e-06
Bpgm	1.16588	5.0868	1.15079e-21	6.13534e-06
Rnf150	-1.00297	5.43938	1.17009e-21	6.20823e-06
Cln8	-0.932532	6.6709	1.28909e-21	6.8069e-06
Panx1	1.74837	4.53593	1.30731e-21	6.87023e-06
AABR07025140.1	2.0962	6.28824	1.35015e-21	7.06171e-06
Lpar6	-1.10989	5.93821	1.68003e-21	8.74569e-08
Tmprss2	2.20686	2.77657	2.07934e-21	1.07735e-05
Tgfbi	-2.9043	6.88358	2.89605e-21	1.4935e-05
Ddi2	-0.902899	7.22595	4.5576e-21	2.33943e-06
Adam23	-1.82167	3.41633	5.38059e-21	2.74909e-05
Snn	-0.852317	9.18769	7.97829e-21	4.03899e-05
Sft2d1	0.71911	6.23405	7.97844e-21	4.03899e-05
Ncaph	1.52875	4.57406	9.82619e-21	4.95168e-05
Myo6	-1.13154	5.60854	1.07133e-20	5.37417e-05
Chd3	-1.00963	8.2009	1.36869e-20	6.8348e-05
Trio	0.872131	7.37612	1.62421e-20	8.07423e-05
Stk39	0.932656	5.35979	1.8245e-20	9.02921e-05
Hap1	1.78131	3.98087	2.03973e-20	0.000100493
Tob1	0.951394	6.3758	2.66652e-20	0.00013079
Atp13a2	0.813558	6.28348	3.35741e-20	0.000163949
Herc1	-0.796485	7.06945	3.80896e-20	1.85179e-06
Tbc1d4	-0.867322	9.30606	4.03984e-20	0.000195319
Pla1a	2.66308	1.62297	4.05293e-20	0.000195319
Lpin1	-0.983569	4.59511	4.33199e-20	2.0786e-05
Focad	1.3637	4.53401	4.65616e-20	0.000222447
Ssbp2	2.32434	2.98678	4.70303e-20	0.000223718
Ctsw	-1.64911	3.41581	5.41677e-20	0.000256564
Setdb2-ENSRNOG00000053915	2.03681	2.57097	5.67198e-20	0.000267504
Zbtb39	1.84631	3.51146	5.76229e-20	0.000270607
Map3k4	1.01776	4.94629	5.994e-20	0.000280296
Rgs10	-1.35543	5.80223	7.09103e-20	0.000330197
Adarb1	-1.0337	6.68896	1.08963e-19	0.000505257
Slc41a2	1.23658	5.40696	1.2651e-19	0.000582365
Tnfsf10	2.02595	2.73353	1.26647e-19	0.000582365
AABR07021544.1	-0.923607	5.87807	1.51273e-19	0.000692719
Nf1x	2.54566	2.27704	1.5987e-19	0.00072906
Znfx1	1.08775	7.4673	1.68732e-19	7.66305e-05
Slc23a2	-0.769505	7.42895	1.78155e-19	8.05788e-05
Tsc22d3	-1.11697	6.7978	1.78903e-19	8.05865e-05
Sh3bp2	1.1458	7.21576	1.83135e-19	0.000821033
Sgms2	2.10786	4.04654	1.83758e-19	0.000821033
Ripk3	0.934767	6.03697	2.13709e-19	0.000951003
RGD1562136	0.749391	6.81143	2.16109e-19	0.000957822
Fam49a	-0.791302	9.28406	2.20947e-19	0.000975347
Col17a1	1.067	5.1686	2.28572e-19	0.000100499
Atp2a3	-1.48627	6.09713	2.35011e-19	0.00010292
Sik2	-0.960276	6.99089	2.36968e-19	0.00103367
Vps39	-0.744301	6.57024	2.62197e-19	0.00113922
Adam10	-0.746494	6.92853	3.03577e-19	0.00131383
Pc	-1.50654	6.2368	3.71861e-19	0.00160307
Pgap1	-1.23658	4.60445	3.93539e-19	0.00168992
Cdkl5	1.71425	3.02015	4.12782e-19	0.00176568
Sfr1	0.748392	7.006	4.19723e-19	0.00178844
Ciita	1.16243	8.13875	4.24707e-19	0.00180272
Rbpms	-1.56994	3.45534	4.27971e-19	0.00180961
Sbf2	-0.715514	6.78038	4.62368e-19	0.000194759
Plxnc1	-0.837872	8.08356	4.92986e-19	0.00206867
RGD1308706	0.910168	4.9426	4.95468e-19	0.00207121
Eif2ak2	0.839205	7.65927	5.40719e-19	0.00225184
AABR07018078.1	1.56599	6.18405	5.54705e-19	0.0023014
Samsn1	-0.741559	7.40446	7.56652e-19	0.00312749
Nsdhl	-0.834908	5.43753	7.64305e-19	0.00314734
Gfer	-0.933422	4.95705	9.90402e-19	0.00406322
Cacnb3	-0.779383	9.06237	1.0611e-18	0.00433716
Timp1	1.47243	3.67858	1.1819e-18	0.00481309
Oma1	0.96346	4.56717	1.30425e-18	0.0052918
Grk3	-0.752586	7.17512	1.70706e-18	0.00690077
Vcam1	1.11549	6.41486	2.11163e-18	0.00850511
Cpt1a	1.15665	5.27154	2.22709e-18	0.0089375
Il22	2.59729	5.70676	2.36665e-18	0.00946315
Soat1	-1.2158	5.67115	2.5592e-18	0.0101858
Vps13d	-0.818148	6.55186	2.56582e-18	0.0101858
Zbtb44	1.10842	4.69335	2.74868e-18	0.0108726
Phyhd1	-1.07213	4.69963	2.79373e-18	0.0110113
B4galnt1	-1.03536	6.09471	2.89272e-18	0.0113609
Ifna4	5.42894	-0.141566	3.32393e-18	0.0130081
Mid2	-1.26674	5.01757	3.496e-18	0.013616
Ogfrl1	-0.777333	7.9493	3.50393e-18	0.013616
Kifc3	-1.7737	3.80866	3.71282e-18	0.0143771
Dap	1.1186	4.87179	4.83549e-18	0.0186589
Dtl	1.70548	4.02163	5.05697e-18	0.0194455
Josd1	-0.765422	6.07952	5.48286e-18	0.02101
Rasip1	-1.56304	4.47734	5.57357e-18	0.0212837
Lcp2	0.911147	6.5413	5.88656e-18	0.0224014
Clasp2	0.730759	7.35528	6.73799e-18	0.000255534
Nectin2	1.63238	6.39424	7.5524e-18	0.00285439
Nipsnap1	-1.18247	4.44472	7.72262e-18	0.0290877
Dapk2	-1.9062	3.53467	8.31474e-18	0.0312114
Arhgef9	-1.06611	5.98535	9.20103e-18	0.0344212
RGD621098	-1.02301	5.15244	9.42725e-18	0.0351484
Dop1b	-0.93099	7.65659	1.14147e-17	0.0424152
LOC689065	-1.67719	4.09055	1.83494e-17	0.0679544
Kcnn1	-2.45659	2.45507	1.86569e-17	0.0688621
Kif3b	0.69088	6.43845	1.96038e-17	0.0721157
Eea1	1.02391	5.81326	2.10561e-17	0.0772012
Cdh1	-1.6258	5.0019	2.36208e-17	0.0863174
Nck1	-0.664323	6.29324	2.41715e-17	0.0880385
Flt1	0.991209	8.70563	2.97877e-17	0.108137
Cebpd	-1.86381	3.92735	3.01109e-17	0.108952
Nod2	-1.17111	5.98769	3.15284e-17	0.113708
Twsg1	-0.899871	5.09686	3.69416e-17	0.132797
2006-09-01	-1.08859	7.97406	3.93866e-17	0.141127
Cxcl10	1.48314	9.15247	4.1617e-17	0.148365
Lrrk2	-0.963279	7.14668	4.16755e-17	0.148365
Notch2	-1.03381	8.60212	4.71876e-17	0.167448
Cyp51	-0.839032	7.99066	5.16709e-17	0.182769
Erg28	-0.846032	4.84785	5.54239e-17	0.195418
Fdft1	-0.76714	7.29109	5.98736e-17	0.210435
Idh1	-1.17399	5.81121	6.42092e-17	0.224956
Tnni2	-1.23601	4.45671	6.57233e-17	0.229532
Inhba	1.76652	4.95395	6.87356e-17	0.0239295
Hsd17b11	0.777949	5.88662	7.76111e-17	0.269345
Tmem131l	-0.776133	7.69132	7.89568e-17	0.273156
Rint1	-0.846447	6.40412	8.72802e-17	0.0301007
Bid	0.807942	6.70502	1.02022e-16	0.350754
Mtss1	-0.976243	5.31751	1.04538e-16	0.358286
Mgmt	-0.922798	5.25144	1.04912e-16	0.358454
Sc5d	-0.94622	6.84723	1.15376e-16	0.39299
Psmd5	0.794475	7.34919	1.27839e-16	0.0434102
Map3k9	1.47408	4.41468	1.33878e-16	0.453215
Tnfaip2	-1.01646	7.5779	1.58235e-16	0.534032
Ccl6	1.20691	7.59893	1.62462e-16	0.546626
Clcf1	0.938711	5.69703	1.68446e-16	0.565037
Fbxo31	-0.901196	5.62737	1.74765e-16	0.584458
Sphk1	1.3833	5.49666	3.33172e-16	1.11084
Hdgfl3	1.18923	4.46099	3.85984e-16	1.28305
Pnp	0.686771	6.34703	3.9145e-16	1.29731
Map3k8	0.595464	7.39071	4.10819e-16	0.135742
Mad2l1bp	0.832049	5.33323	4.44513e-16	1.46437
Ifih1	1.10423	6.62017	4.94978e-16	1.62577
Il10ra	0.87511	7.43935	5.44765e-16	1.78399
Pdlim1	1.43633	3.83788	5.88918e-16	0.192287
Smg7	0.737508	7.8455	6.26418e-16	2.03928
Usp25	0.681331	7.99494	6.38018e-16	2.07093
Clec2d2	-1.0432	5.47037	6.61232e-16	2.13999
C2	1.20365	6.40841	7.16015e-16	2.31051
Scd2	-1.10483	9.21463	7.40084e-16	2.38121
Tm7sf2	-0.832828	5.02416	7.65266e-16	2.45508
Mpzl3	0.761849	6.51541	7.79923e-16	0.249485
AABR07025272.1	2.12364	3.11618	7.8768e-16	2.51238
Gpx1	-0.742257	8.46462	8.08932e-16	2.57273
Cd69	0.760073	6.62417	8.56329e-16	2.71565
Flt3	-1.8682	7.31898	1.00062e-15	3.16412
Ccl3	1.58437	6.26449	1.01981e-15	3.21561
Dnajb9	0.813338	6.42704	1.07827e-15	3.39025
Rassf2	-0.691455	8.75746	1.16559e-15	0.36544
Prr15	-1.20695	4.35233	1.22723e-15	3.83675
E2f5	1.14242	4.18598	1.24813e-15	0.389107
Msl3	0.640576	6.00667	1.25923e-15	3.91461
Nubp1	0.622934	6.32483	1.33498e-15	4.13845
Med17	0.86109	4.90604	1.35083e-15	4.17585
Tm6sf1	1.22452	5.76949	1.42312e-15	4.38704
Suds3	0.6999	5.78148	1.52415e-15	4.68537
Hivep3	-1.24388	5.78329	1.72278e-15	5.28128
Vsx1	-1.99903	3.10735	1.80416e-15	5.51544
Sppl3	-0.687558	6.5485	1.99899e-15	6.09415
Ccl2	2.25157	3.99471	2.09466e-15	6.36823
Tph1	-1.36528	3.7982	2.43757e-15	7.39041
Hes1	1.42748	5.21548	2.46677e-15	7.45842
Tbk1	0.582568	7.60519	2.48432e-15	7.49098
Mid1ip1	-0.784141	6.26607	2.63684e-15	7.9292
Bfar	0.798407	5.55063	3.05646e-15	9.16605
Sptlc2	0.66262	6.2048	3.13586e-15	9.37869
Csf2	1.85427	3.93321	3.14818e-15	9.3901
Vps33a	-0.85314	6.17966	3.32937e-15	9.90375
Iffo1	-0.68478	5.93414	3.66413e-15	10.8703
Dhx58	1.22486	7.53516	3.84728e-15	11.383
Zeb2	0.677448	5.93751	3.97516e-15	11.7299
Uba7	1.03053	6.0303	4.21179e-15	12.395
Atox1	-0.709153	7.36326	4.47853e-15	13.145
Ttll4	0.879229	5.11503	4.53489e-15	13.2751
Mgat4b	-0.88056	5.44668	4.80657e-15	14.0331
Rab3gap2	0.690445	6.52373	6.01917e-15	17.5271
Rbm47	0.878073	5.24767	6.05589e-15	17.5876
Cgas	1.07931	4.17268	6.41186e-15	18.5725
Rars	0.680698	7.37292	6.59314e-15	19.0476
AABR07044631.2	3.30287	3.16299	6.80316e-15	19.6031
Rgs3	-1.16735	5.46372	7.5638e-15	21.738
Gabarapl1	-1.05442	5.69965	7.59206e-15	21.7626
Dll1	1.4076	4.91795	8.01893e-15	22.9267
AC119015.4	1.41522	3.09597	8.05167e-15	2.29608
Impdh1	-0.942939	5.62136	8.72639e-15	24.8207
Usp22	0.721491	7.27798	1.00051e-14	2.83847
Atp6v0a1	-0.616784	8.09756	1.08516e-14	30.7073
Phka1	-0.783301	6.31615	1.08998e-14	30.7646
Layn	-1.13355	7.73653	1.22753e-14	34.5588
Wdfy1	1.14743	4.24601	1.23635e-14	34.7185
Pacs2	-0.789982	6.09356	1.27128e-14	35.6086
Plekha1	-0.910722	5.74294	1.45375e-14	40.6166
Ezh1	-0.795584	6.16104	1.46273e-14	40.7642
Eif2ak3	-0.676533	6.4356	1.55616e-14	43.2488
Slc4a4	1.20085	4.06584	1.55972e-14	43.2488
Cfb-ENSRNOG00000000419	1.19826	6.04491	1.5808e-14	43.7236
Epop	0.929508	5.75523	1.67388e-14	46.1823
Bcl2l11	0.670224	6.79816	1.69984e-14	46.7817
Map3k14	-0.734857	8.01679	1.71134e-14	46.9811
B4galt5	0.697757	7.84202	1.76484e-14	48.3295
Gcnt2	-1.13102	5.42863	2.37885e-14	64.9827
Mapk9	0.645106	6.95992	2.71915e-14	74.0953
Nudt9	0.839413	8.60405	2.7609e-14	74.9308
Snx2	0.635003	6.5487	2.76339e-14	74.9308
Galnt11	-1.10652	6.05642	3.01039e-14	81.4281
Map4k1	-0.580604	8.1914	3.23202e-14	87.2093
Tnfrsf13b	0.855244	4.49218	3.58547e-14	96.5105
Scd	-1.18153	6.36952	3.77784e-14	101.293
Dhcr7	-0.924069	5.47011	3.78152e-14	101.293
Napsa	-0.663082	7.78765	3.83404e-14	102.451
Cdv3	0.703875	6.31309	3.93322e-14	104.848
Rpe	0.733717	5.72193	4.11248e-14	109.362
Slc19a1	0.739094	5.63908	4.28112e-14	113.573
Msrb3	0.82358	5.43525	4.70903e-14	124.625
Ptms	0.73402	9.08127	4.80182e-14	126.777
Ctps2	-1.09971	3.79092	4.97783e-14	131.111
Tmem150c	-0.871941	4.91684	5.21524e-14	137.037
Ids	-0.806284	6.00229	5.53135e-14	144.998
Slco5a1	-0.840605	5.22904	6.29737e-14	164.687
Atp2b4	-0.823399	7.84835	6.58465e-14	171.792
Hck	-0.75148	7.99425	6.62357e-14	172.4
Ramp1	-2.31345	2.76481	6.66817e-14	173.153
Mitd1	1.17104	3.58246	7.58759e-14	196.565
Tanc2	-0.885272	6.60341	7.83932e-14	202.611
Eomes	1.6467	2.48421	9.1558e-14	236.083
Abhd4	-0.665802	6.4932	1.03567e-13	266.425
Ly6e	0.91177	7.5497	1.10619e-13	283.905
LOC690000	0.893581	6.65483	1.15931e-13	296.847
Skil	0.66689	8.54214	1.16494e-13	29.7598
Rab11fip4	-0.805425	6.52879	1.19743e-13	305.193
Ccdc71l	1.08314	4.39031	1.20318e-13	305.95
Fbxw4	0.615614	6.32869	1.49437e-13	379.123
Laptm5	-0.73512	8.66242	1.50027e-13	379.746
Oas1a	1.92865	4.3146	1.58533e-13	400.359
AABR07027872.1	-2.92073	2.55086	1.64781e-13	415.187
Cxcl3	1.60559	4.03223	1.691e-13	425.101
Cxcl2	1.02293	5.2857	1.71426e-13	429.969
Rab27a	-0.700437	5.65184	1.73804e-13	43.4943
Ssr3	0.681957	7.53549	1.76675e-13	441.127
Sytl3	1.10239	4.33086	1.80568e-13	4.4983
Fcsk	-1.15439	4.00711	1.82464e-13	453.529
Tmcc3	-0.605176	7.88625	1.83546e-13	45.5194
Cd4	-1.17583	6.58227	1.87517e-13	463.998
Aacs	-0.767141	6.33329	1.9494e-13	481.289
Rcn2	0.956616	4.98805	2.04729e-13	5.04328
Bcl2l1	0.540368	7.81183	2.06224e-13	506.88
Tyk2	-0.578132	7.63151	2.18461e-13	535.763
Zup1	0.709464	5.13307	2.36482e-13	578.673
Spg21	0.6646	7.49887	2.40614e-13	587.48
Prdm8	1.22996	3.61581	2.53635e-13	61.7906
Pltp	1.05449	5.3474	2.58719e-13	628.904
Inpp5k	-0.742354	4.99583	2.63039e-13	637.999
Gpr157	-0.623995	7.71512	2.68441e-13	649.675
Metrnl	0.794499	6.39306	2.70363e-13	652.895
Taz	-0.792583	5.06508	2.98697e-13	7.19742
Ermp1	0.716855	6.92112	3.16416e-13	760.777
Noct	0.805528	4.66444	3.5565e-13	853.251
Arid5a	0.718475	7.48988	3.66424e-13	877.193
Umps	0.784014	6.43572	3.76991e-13	900.535
Tjp3	0.63362	6.11047	3.98174e-13	949.083
Acat2	-0.718934	6.80592	4.53143e-13	1077.78
Lysmd2	-0.93223	4.66063	4.85066e-13	1151.22
Cacfd1	0.753575	5.77623	4.93096e-13	1167.77
Ccpg1	-0.797136	5.62921	5.22272e-13	1234.22
Cd82	0.583943	9.22265	5.52138e-13	1302.01
Kbtbd11	-1.68796	3.33266	5.86499e-13	1380.09
Fasn	-0.931472	9.29896	6.19711e-13	1455.13
Hsh2d	0.662646	6.57088	6.4498e-13	1511.25
Shisa5	0.760995	7.60434	7.10268e-13	166.07
Serpini1	1.27942	3.27662	7.56348e-13	1764.71
Hic2	-0.984613	4.58686	7.8258e-13	1822.06
Tbkbp1	0.969099	6.88063	8.24289e-13	1915.13
Tyrobp	-1.01847	7.37282	8.37167e-13	1940.96
AABR07029581.1	-1.06938	5.0481	8.80957e-13	2038.21
Ccnyl1	-0.643949	5.85454	9.27023e-13	2140.3
Cd80	0.673414	7.97686	9.69636e-13	223.401
Arrdc2	-0.882198	5.61564	9.88146e-13	2271.91
Ikzf2	1.53517	2.74125	1.0058e-12	2307.7
Tor1b	0.64591	6.17785	1.01355e-12	2320.66
Plcg2	-0.619154	6.49442	1.05589e-12	2412.58
Sco1	0.797168	4.64647	1.12873e-12	2573.69
Fam117b	-0.932006	6.75682	1.17386e-12	2671.08
Inpp1	0.934997	3.62183	1.21519e-12	2759.43
Zbp1	1.34113	6.18354	1.36046e-12	3082.97
Nlrc5	-0.595605	8.0653	1.4364e-12	324.838
Sesn3	-0.814018	5.74961	1.52122e-12	3427.69
Dqx1	-0.816432	4.44015	1.5219e-12	3427.69
Mif4gd	-0.705102	5.52455	1.66728e-12	3747.47
Cyth4	-0.672076	6.91163	1.77347e-12	3978.06
Heatr5b	-0.624774	7.01113	1.84689e-12	4134.34
Ptpn22	-1.19662	5.47559	1.89401e-12	4231.24
Inppl1	-0.508807	7.28235	1.93327e-12	4310.22
Rpa2	0.58557	6.78919	2.02572e-12	4507.23
Kdm4a	0.58886	8.68029	2.10981e-12	468.489
Cdk19	-0.618612	6.29276	2.12085e-12	4699.93
Ccl12	5.12927	-0.053146	2.20832e-12	4883.97
Me2	-0.603898	6.70871	2.24887e-12	4963.71
C1qtnf1	1.07171	7.58477	2.3349e-12	5143.3
Il17f	3.53833	7.91649	2.48843e-12	5465.65
Tecr	-0.699528	5.98184	2.49114e-12	5465.65
Rhod	1.07842	3.63439	2.82747e-12	6191.25
Gnptab	-0.59683	6.64262	2.91141e-12	6362.44
Lta4h	-0.982392	5.75387	3.13829e-12	6844.7
Sf3a3	0.722076	6.81003	3.20107e-12	6967.85
Qser1	-0.755437	5.47083	3.27989e-12	7125.36
Slc25a45	-1.17499	3.78813	3.43788e-12	7453.92
Dhrs9	-1.41232	3.79365	3.44856e-12	7462.42
Insig1	-0.750039	7.53168	3.46857e-12	7491.02
Tmem176b	-0.69292	7.36853	3.72278e-12	8021.75
Prkcb	0.674141	6.43545	3.72885e-12	8021.75
Usp48	-0.536529	6.79494	3.97929e-12	8543.86
Rem2	0.953862	4.11328	4.19927e-12	8998.67
Macf1	-0.683536	8.80362	4.45518e-12	9528.56
Nr4a2	-0.781863	9.08335	4.47383e-12	9546.78
Ffar4	1.83739	2.14842	4.481e-12	9546.78
Herc2	-0.582542	8.26356	4.87706e-12	10370.6
Tbc1d8	-0.570985	9.46224	5.09308e-12	10809.1
Gk5	1.11546	3.10871	5.13695e-12	10881.3
Stard3	0.505241	6.71938	5.17412e-12	10939
Furin	0.617902	7.87081	5.19779e-12	1096.8
Mier1	0.545857	7.51415	5.90921e-12	12445.4
Pamr1	-2.00061	1.65725	6.2438e-12	13125.1
Sh2d1b	1.78293	1.40395	6.34928e-12	13321.4
Cib1	-0.646938	6.7601	6.37856e-12	13357.4
Nrip1	-0.690958	6.09352	6.44779e-12	13476.9
Fut8	0.820041	5.69381	6.86071e-12	14312.8
Itpkb	1.02272	5.72726	7.12692e-12	14840.1
Pla2g2d	-0.97785	4.44953	7.23298e-12	15004.9
Dynlt1	0.769505	4.80963	7.23323e-12	15004.9
Gls2	-0.728157	5.46866	7.44374e-12	15412.6
Acpp	-1.40483	4.25437	8.14523e-12	16833.5
Cxcr5	0.652617	6.87085	8.54797e-12	17632.8
Cblb	-0.688058	8.00101	8.6072e-12	17721.8
Appbp2	0.541775	7.27696	8.94888e-12	18391
Gpr171	0.601247	7.92844	9.16529e-12	1880.08
Phlpp2	0.699867	5.26936	9.72831e-12	19918.7
Sqle	-0.772834	6.54549	9.84508e-12	20120.4
2005-03-01	0.552119	5.70835	1.03483e-11	21109.7
Nt5c3a	0.946904	4.70129	1.13535e-11	23117.6
Usp18	0.728333	8.86021	1.14967e-11	23366.1
Mnt	-0.630863	6.48773	1.17358e-11	23808.1
Arglu1	0.593273	6.7695	1.33348e-11	27002.3
Dst	-0.692259	6.04552	1.48246e-11	2996.42
Klf9	-1.06509	4.1068	1.53252e-11	3091.94
Ptpro	0.844221	6.98579	1.6831e-11	33895.4
Camta2	-0.592212	7.4956	1.76806e-11	35541.6
Cmtm4	-1.74643	2.58654	1.86541e-11	37430.3
Dnajc13	0.541685	8.30997	1.95279e-11	39112.5
Agrn	-0.697137	6.81296	2.0027e-11	40039.4
Dmwd	1.73489	3.73646	2.0541e-11	4099.29
Rab4a	-0.893144	3.51685	2.08702e-11	41574.6
Gpam	-1.37516	3.91937	2.1213e-11	42181.5
Lmnb1	0.61391	6.30551	2.1362e-11	42338.2
Pik3cd	-0.771807	9.23523	2.13686e-11	42338.2
2003-09-01	2.44638	2.06722	2.22409e-11	43987.6
Cyb561a3	-1.18075	6.87392	2.23808e-11	44185.1
Tor1aip2-ENSRNOG00000024849	0.52559	6.91512	2.35319e-11	463.746
Ntrk1	-0.693441	4.99996	2.36095e-11	4644.47
Mvk	-0.789084	4.62508	2.87005e-11	56359.1
Ifi44l	1.00114	5.20176	2.96962e-11	58210.9
Myo1f	0.923083	7.27971	3.05779e-11	59832.8
Ankrd13b	-1.54115	3.58956	3.219e-11	62876
Ttc39b	0.537082	6.34341	3.39561e-11	6620.84
Xbp1	0.683193	6.85807	3.42586e-11	66680.4
Bpnt1	0.609174	5.69602	3.64312e-11	70784.3
Zwint	0.554472	7.52713	3.68244e-11	71422.5
Dhcr24	-0.720985	8.28347	3.82477e-11	74052.9
Ybx1	0.57246	7.04933	3.99453e-11	77204.3
Tent4a	0.78562	5.73552	4.28896e-11	82749.9
Gramd2b	-0.79667	7.963	4.40099e-11	8476.32
Vps13a	0.660897	5.52998	4.46293e-11	85806.5
Capsl	1.33439	3.59628	4.84982e-11	9308.29
Rassf5	-0.68144	7.46188	4.89897e-11	93863
Med12l	0.856097	5.27004	5.02444e-11	96100.1
Cd59	-0.589634	6.53559	5.10225e-11	97419.4
AABR07008030.1	-1.96685	2.13173	5.18089e-11	98750.1
Slc38a1	0.578273	7.54821	5.6486e-11	107479
Lpgat1	-0.528863	7.029	5.74571e-11	109139
Rbm15	0.503507	6.20309	5.96927e-11	113190
Adcy6	-0.569315	8.6017	6.08671e-11	115219
Ezh2	0.73596	8.37107	6.27019e-11	11848.9
Abl2	-0.52946	6.40574	6.48346e-11	122215
Hsd3b7	-0.683016	5.22802	6.48951e-11	122215
Ulk2	-0.809488	5.14065	6.54676e-11	123084
Nepro	0.57417	5.45587	6.8102e-11	127819
Ncf4	-0.612424	8.39443	6.84313e-11	128219
Saa4	-0.581522	6.22498	6.86683e-11	128445
Pafah1b3	0.711896	5.72763	7.24586e-11	135305
Tor1aip1	0.467566	7.03985	7.53747e-11	140513
Psmf1	0.534341	6.51906	7.76904e-11	144585
Fyb1	-0.830637	6.54504	7.89765e-11	146731
Daxx	0.674466	7.77312	8.03406e-11	149015
Itm2b	-0.521178	8.40155	8.1129e-11	150225
Spint1	-0.894584	5.31412	8.26109e-11	152713
Tmem120b	-0.638155	5.30778	8.35093e-11	15411.5
Cab39	-0.485635	8.73972	8.37534e-11	1543.08
Ca5b	0.921886	4.14338	8.73924e-11	160744
Heg1	1.16978	5.61796	8.77898e-11	161206
Capn1	-0.591763	7.01087	8.89415e-11	163050
Stk4	-0.494708	9.43362	9.10397e-11	166619
Pdcd10	0.543246	6.47452	9.36249e-11	171067
Pmvk	-0.934882	4.16272	9.4481e-11	172346
Dennd1b	-0.567656	6.18987	9.47688e-11	172586
Ech1	-0.932805	4.45301	9.53341e-11	173329
Fgfr1	-0.852366	4.93383	9.74876e-11	176953
Pld4	-1.07494	7.30946	1.02377e-10	185523
AABR07045485.1	-0.690391	8.35016	1.03299e-10	186887
Vps37c	0.574469	6.17478	1.0443e-10	188623
LOC102549869	-0.973521	3.33776	1.0464e-10	188693
Samd9	0.792576	8.4026	1.05487e-10	189912
Sp100	0.622855	5.38009	1.05728e-10	190034
Xkr8	0.729388	4.75664	1.09154e-10	195873
Cox17	0.677522	6.35883	1.1062e-10	1981.82
Stxbp5	0.755407	6.22118	1.24408e-10	222523
Gale	-0.744758	5.86161	1.34845e-10	240800
Coro7	0.632795	5.99285	1.35555e-10	241678
Tmem63b	-0.534751	7.84401	1.36221e-10	242473
Usp3	0.527539	6.50838	1.36771e-10	243061
Arl4a	0.693669	5.47088	1.50073e-10	266271
Ptpn18	-0.822398	5.1055	1.55375e-10	275235
Fuca1	-0.529529	6.98215	1.55682e-10	275338
Slc26a6	-0.532873	6.01301	1.62603e-10	287117
Man1a1	-0.516073	7.98925	1.71009e-10	30147.9
Il18bp	-1.03552	5.13472	1.72806e-10	304160
Ubqln4	0.577306	6.63729	2.02368e-10	355408
Pank3	-0.577408	8.92696	2.02566e-10	355408
Irf7	1.42579	8.813	2.04419e-10	358090
Ddx58	0.814368	5.58244	2.04849e-10	358274
Smpdl3b	0.687257	4.72531	2.06726e-10	360986
Slc35d1	0.97307	4.11988	2.11959e-10	369539
Sft2d2	-0.554667	6.61217	2.12432e-10	369780
Unc45a	0.573348	7.97184	2.16213e-10	375768
Uxs1	0.5442	6.79683	2.16769e-10	376141
Src	-0.556778	6.6121	2.19195e-10	379755
Zfp770	-0.632777	5.89441	2.23704e-10	386959
Chrm4	1.75315	2.41925	2.24141e-10	387108
Hscb	-1.06789	3.49957	2.25003e-10	387989
Cacna1a	1.01169	4.20959	2.25872e-10	388880
Atp5mc1	-0.525597	6.93335	2.28279e-10	392412
Pram1	1.50239	3.33825	2.30255e-10	395193
Tmem256	-0.772258	4.89818	2.34949e-10	402624
Cd55	1.5763	3.41548	2.42967e-10	415371
Txk	-1.18908	3.30319	2.4314e-10	415371
Syngr2	-0.534269	8.9615	2.47112e-10	421504
Cadm3	-1.55416	5.28569	2.48345e-10	422953
Cers6	1.18613	3.94147	2.53837e-10	431639
Jpt2	-0.473894	7.81528	2.59782e-10	441069
Glud1	-0.471296	7.39563	2.65509e-10	45010.1
Arhgef10	-1.27623	3.61173	2.68937e-10	455213
Rapgef2	0.694519	7.37051	2.69545e-10	45554.4
Ggt1	1.15798	6.24335	2.84173e-10	479530
Ube2l6	0.7352	4.48883	2.8651e-10	482737
Nap1l1	-0.539142	8.56172	3.0883e-10	51954.9
Trappc6a	-1.2434	3.69508	3.1421e-10	527797
Atp11b	0.571526	6.11377	3.2426e-10	543850
Cxcr4	-0.561855	8.18651	3.26282e-10	546412
Selenos	0.529613	6.86871	3.37386e-10	564151
Nbeal2	-0.718845	6.901	3.41055e-10	569422
Edn1	2.2147	1.35136	3.6502e-10	608514
Hif1a	0.555362	9.04498	3.72466e-10	619991
Zbtb10	0.598268	6.33767	3.7454e-10	622504
Tmem109	-0.55257	5.84769	3.90437e-10	647949
Rnf114	0.49202	7.24309	4.60186e-10	762554
Phf2	-0.761183	6.16929	4.62092e-10	764564
Vps9d1	-0.583555	5.78719	4.71369e-10	778747
Rnf213	1.12337	9.87017	4.83735e-10	797474
Dnaja2	0.485628	7.77917	4.84149e-10	797474
Apol9a	1.65601	3.14214	5.09645e-10	838218
AABR07051241.1	3.79496	-0.56565	5.10678e-10	838667
Maff	0.724424	7.96772	5.17382e-10	848415
Zfp36l1	-0.861049	8.20132	5.29329e-10	866718
AABR07059168.2	-0.856071	6.12718	5.35026e-10	8747.47
Card9	-0.680313	5.973	5.37787e-10	87796.1
Colgalt1	-0.533977	7.03963	5.55877e-10	906153
Cenpa	-0.952762	4.81802	5.57916e-10	908136
Rexo2	-0.614602	5.61164	5.93364e-10	964413
Ptn	-1.32927	2.57874	6.06726e-10	984680
Arhgap8	0.912952	4.28164	6.20658e-10	1.00581e+06
Glod4	-0.544966	6.17271	6.25987e-10	1.01296e+06
Sh2b3	-0.583067	7.62895	6.29765e-10	1.01758e+06
Herc6	0.707803	9.79452	6.35339e-10	1.02509e+06
Tdrd7	0.462183	7.05342	6.52574e-10	1.05136e+06
Lilrb4	-1.06727	5.15113	6.85951e-10	1.10352e+06
Vcl	0.513789	6.86547	7.12243e-10	1.14415e+06
Irs2	0.660586	6.50698	7.47694e-10	1.19935e+06
Rb1	-0.619187	6.0387	7.61183e-10	1.21922e+06
Smarca2	-0.695113	5.96304	8.14187e-10	1.30223e+06
Ripk2	-0.667006	5.27107	8.34537e-10	1.33284e+06
Thy1	-1.038	6.93187	8.54243e-10	1.36235e+06
Gpr107	0.474414	7.06786	8.77383e-10	1.39723e+06
Pcmtd1	-0.922228	5.95997	8.82834e-10	1.40291e+06
Vps18	-0.540565	6.47381	8.83495e-10	1.40291e+06
Cd2ap	0.610676	5.94781	8.85789e-10	1.40454e+06
Il1rl2	-1.11225	3.34762	9.39571e-10	1.48768e+06
Adcy9	-0.912017	3.92341	9.63026e-10	1.52263e+06
Mkrn1	-0.479892	6.8839	9.90454e-10	1.56376e+06
Pdp1	-0.7013	4.99419	1.05507e-09	1.6634e+06
Dusp6	1.03902	4.79174	1.05784e-09	1.66538e+06
Slc33a1	-0.687546	6.37775	1.10355e-09	1.73486e+06
Dlgap4	-0.537671	8.09462	1.15417e-09	1.81186e+06
Ldlrad4	0.797038	5.21711	1.17525e-09	1.84233e+06
Slbp	0.478468	6.29804	1.18401e-09	1.85343e+06
Lrrk1	-0.525401	9.0979	1.22746e-09	1.91873e+06
Clstn1	-0.726711	5.15243	1.28924e-09	2.01246e+06
AC131537.1	1.02981	3.91212	1.32385e-09	2.06356e+06
AABR07026294.1	-0.559007	4.96899	1.33595e-09	2.07948e+06
Tmem123	-0.605646	10.3957	1.36131e-09	211598
Sacm1l	-0.506185	6.37738	1.3945e-09	2.16413e+06
Vav2	-0.537978	6.82233	1.39631e-09	2.16413e+06
Rap1gap2	-0.95816	5.46201	1.39817e-09	2.16413e+06
Nsmaf	0.513834	8.48001	1.44346e-09	2.2311e+06
Dusp2	0.657834	7.45179	1.47755e-09	2.2806e+06
Osmr	0.972087	4.58862	1.53573e-09	2.36708e+06
Oas2	2.10908	2.78625	1.54869e-09	2.38373e+06
Wdfy4	-0.868679	9.55611	1.56439e-09	2.40455e+06
Il21r	-0.495293	8.35132	1.57597e-09	2.41896e+06
Casp3	0.578286	7.74935	1.6143e-09	2.47437e+06
Lzic	-0.541395	6.227	1.62564e-09	2.48828e+06
Paxbp1	0.666836	5.84067	1.65352e-09	2.52746e+06
Dlgap2	1.55734	2.35774	1.68112e-09	2.5661e+06
Hmgcs1	-0.633352	8.83878	1.69384e-09	258193
Dek	0.596722	6.51122	1.71858e-09	2.61603e+06
Arf6	0.529142	7.81124	1.76785e-09	2.68733e+06
Cd164	0.549016	8.59151	1.86876e-09	283681
Nat8l	1.73033	3.85561	1.87396e-09	2.8408e+06
Gdi1	-0.489645	8.29285	1.87844e-09	2.84369e+06
Ada	0.947332	4.73763	1.9289e-09	2.91608e+06
Rgs12	-0.617306	7.18783	2.06774e-09	3.12169e+06
Gpr146	-1.27916	3.16941	2.20446e-09	3.32355e+06
Per1	-0.601389	7.60772	2.20816e-09	3.32458e+06
Tbca	0.579669	6.13126	2.22655e-09	3.34771e+06
Atpaf2	0.749949	4.53876	2.38101e-09	3.57508e+06
Iscu	-0.49502	7.01869	2.63965e-09	3.95805e+06
Calhm2	0.527198	6.23288	2.70893e-09	4.0564e+06
Mvd	-0.518957	7.71904	2.71831e-09	4.06493e+06
AABR07069227.1	0.804042	3.67739	2.87253e-09	4.28974e+06
Srgn	0.492632	10.0685	2.88061e-09	4.29601e+06
Prdm2	-0.474402	8.41808	2.88692e-09	4.29961e+06
Pik3cb	-0.593153	7.58468	2.90194e-09	4.31614e+06
Metap1	0.485826	6.37187	2.93995e-09	4.3668e+06
Spred2	-1.25056	2.76162	2.9714e-09	4.40758e+06
Itgav	0.608797	7.38641	3.10618e-09	4.59728e+06
Pelo	0.689395	5.48164	3.10762e-09	4.59728e+06
Fscn1	-0.585954	11.0997	3.12621e-09	4.61859e+06
Tbrg1	0.497852	5.69839	3.22241e-09	4.75434e+06
Fyco1	0.494255	6.18453	3.29075e-09	4.8487e+06
Pi4ka	-0.512186	6.92167	3.40015e-09	5.00321e+06
Clcn6	-0.546295	6.66947	3.4234e-09	5.0307e+06
Mapk8ip3	-0.498378	6.37737	3.57787e-09	5.25072e+06
Ascc3	0.440925	7.37366	3.73549e-09	5.47475e+06
Csf2rb	-0.713523	9.20449	3.75812e-09	5.50061e+06
Mpc2	-0.889856	4.23003	3.76862e-09	5.5036e+06
Slc30a7	0.579459	5.44417	3.77013e-09	5.5036e+06
Rad50	0.541004	5.99559	3.81345e-09	5.55947e+06
Nfam1	-1.30051	6.13897	4.00184e-09	5.82643e+06
Klrk1	0.967699	4.87854	4.08383e-09	5.93796e+06
Fdps	-0.537819	9.14965	4.25895e-09	6.18445e+06
Isg15	0.653149	10.9806	4.48561e-09	650502
Edem3	0.579265	6.00088	4.58091e-09	6.63451e+06
Plekha2	0.91255	5.8379	4.88592e-09	7.06697e+06
Creg1	-0.795095	7.48313	5.04804e-09	7.28904e+06
Hmgcr	-0.53691	9.20878	5.05266e-09	7.28904e+06
Pgs1	0.497629	6.45031	5.15225e-09	7.42301e+06
Themis2	0.558141	7.78531	5.16478e-09	7.43136e+06
Nedd9	0.478147	6.99031	5.32442e-09	7.65108e+06
Rnf217	1.65857	2.16248	5.3925e-09	7.73884e+06
Lad1	-0.524294	8.09148	5.40416e-09	7.7455e+06
Dennd4b	-0.564807	7.60339	5.4601e-09	7.81553e+06
Sod2	0.666225	8.95009	5.60263e-09	8.00915e+06
Gbp4	0.510388	5.43799	5.61869e-09	802171
Morc3	0.452003	8.05753	5.77455e-09	8.23359e+06
Adnp2	-0.459622	6.53828	6.09969e-09	8.68596e+06
Mlkl	0.985628	4.06835	6.14375e-09	8.73742e+06
Foxn2	-0.580804	7.47646	6.23034e-09	8.84917e+06
AABR07006458.1	0.777525	3.86522	6.34632e-09	8.99343e+06
Rabgef1	0.483465	7.12966	6.34821e-09	8.99343e+06
Trim5	0.607556	7.14626	6.38353e-09	9.03188e+06
Epb41l5	-1.1671	2.83878	6.46309e-09	9.13274e+06
Tbl1xr1	-0.52118	7.01258	6.65014e-09	9.38503e+06
Smad3	-1.00726	4.42887	6.67839e-09	9.40537e+06
Dicer1	-0.593361	5.65664	6.6816e-09	9.40537e+06
Aida	0.43882	7.18251	6.78466e-09	953828
Sik1	-0.620761	8.53447	6.90982e-09	9.70188e+06
Rtp4	1.39846	4.56387	6.96421e-09	9.76582e+06
Zc3h15	0.437735	6.95247	7.12114e-09	9.9732e+06
Csk	0.512088	7.35274	7.58157e-09	1.06046e+07
Jun	0.845699	8.89146	7.70201e-09	1.07594e+07
Parm1	0.934663	6.59109	7.83127e-09	109261
Zc3h14	0.429311	7.01921	7.92707e-09	1.10458e+07
Pcyt2	-0.593031	6.37419	8.05632e-09	1.12118e+07
Pfas	-0.480057	6.66176	8.13051e-09	1.13008e+07
Rbm17	0.458354	7.67921	8.19269e-09	1.13729e+07
Slc37a1	0.818888	4.51463	8.27849e-09	1.14776e+07
Tmem63c	-0.923728	3.79288	8.2894e-09	1.14783e+06
Abcd1	-0.932445	4.78275	8.31281e-09	1.14963e+07
Numb	0.739972	4.35512	8.36415e-09	1.15528e+07
Bcl6	-0.579798	6.13788	8.49541e-09	1.17194e+07
Pitpnm2	1.0258	4.95556	8.57387e-09	1.18129e+07
Adcy7	-0.744942	5.97269	9.02879e-09	1.24242e+07
Hk3	0.769242	6.25686	9.1072e-09	1.25164e+07
Slfn5	1.19109	7.40097	9.19211e-09	1.26174e+07
Ddb1	-0.462608	8.21127	9.29905e-09	1.27484e+07
Gzmbl3	1.58607	2.78113	9.33409e-09	1.27805e+07
Cerk	-0.588232	5.97775	9.35758e-09	1.27968e+07
Fam98c	-0.587622	5.2415	9.40455e-09	1.28451e+07
Lrg1	-2.74847	1.60806	9.44413e-09	1.28832e+07
Caprin1	0.457527	8.95756	9.84526e-09	1.34139e+06
Mtmr12	0.420722	6.1122	1.01804e-08	1.38534e+07
Fig4	-0.991694	3.94681	1.02427e-08	1.39211e+07
Cd52	2.00275	2.19404	1.04028e-08	1.41212e+07
Mycl	-0.656633	7.6191	1.05908e-08	1.43587e+07
Sap30	1.25857	3.17724	1.06648e-08	1.44414e+07
Zmiz2	-0.525068	6.92231	1.06899e-08	1.44576e+07
Cflar	0.538611	8.00729	1.0968e-08	1.48099e+07
Ccl7	2.89285	0.563654	1.09772e-08	1.48099e+07
Hip1r	0.658	8.35886	1.1045e-08	1.48831e+07
AC114233.1	1.54547	3.94952	1.17967e-08	1.58767e+07
Adam8	-0.715453	9.52304	1.20398e-08	1.61841e+07
Gpr25	2.22393	1.33052	1.20768e-08	1.6214e+07
Kif16b	-0.538701	5.83604	1.2114e-08	1.62443e+07
Xylt2	-0.888974	5.2816	1.21894e-08	1.63255e+07
AABR07044635.1	1.32585	3.45365	1.22239e-08	1.63518e+07
Ccl22	0.82473	10.9141	1.2581e-08	1.68092e+07
Akt3	-0.626014	4.50896	1.25975e-08	1.68108e+07
Htra2	-0.41569	7.08315	1.27379e-08	1.69778e+07
Tmem64	-0.865436	3.5019	1.33899e-08	1.78252e+07
Shf	1.35652	2.77151	1.3625e-08	1.81163e+07
Mcm3ap	-0.507731	7.07521	1.41331e-08	1.87692e+07
Igsf10	-0.86493	4.81842	1.44055e-08	1.9108e+07
AABR07028979.1	0.849326	3.60823	1.44428e-08	1.91345e+07
Pxn	-0.475687	7.00657	1.50213e-08	1.98772e+07
Spata2L	-0.6856	4.58793	1.50761e-08	1.99258e+07
Dgkh	0.492251	6.64915	1.52059e-08	2.00732e+07
Gzmm	-1.5869	3.12399	1.57565e-08	2.07753e+07
Pi4k2a	0.579743	6.1655	1.57986e-08	2.08059e+07
Gltp	-0.482395	6.84556	1.61568e-08	2.12522e+07
RGD1624210	-1.26293	2.69651	1.61808e-08	2.12585e+07
Asmtl	-0.515414	5.9456	1.68274e-08	2.20818e+07
Atad2b	-0.432631	6.7604	1.69319e-08	2.21925e+07
Selenoi	0.683923	5.06133	1.79355e-08	234799
Nipal3	-1.04266	3.33249	1.80537e-08	2.36068e+07
Itgb2	-0.518998	8.80184	1.82899e-08	2.38648e+07
Aftph	0.398605	7.64384	1.82943e-08	2.38648e+07
AABR07035819.1	1.51893	0.72888	1.8877e-08	2.45958e+07
Tle4	0.575578	6.72996	1.99032e-08	2.59023e+07
Rdm1	1.33391	3.47084	2.02569e-08	2.63316e+07
Uvrag	-0.434199	7.14613	2.06117e-08	2.67613e+07
Zfp609	0.600504	6.51741	2.15693e-08	2.79716e+07
Ttyh2	-0.681534	5.53865	2.18189e-08	2.82621e+07
Strbp	-0.45115	6.34287	2.20182e-08	2.84869e+07
Nabp1	-0.579923	8.39212	2.2056e-08	2.85023e+07
Tet2	-0.519937	7.22704	2.23429e-08	2.88386e+07
Ncoa3	-0.529012	7.50264	2.23685e-08	2.88386e+07
LOC691670	1.14194	4.10997	2.24481e-08	2.89075e+07
Agpat3	0.614551	6.48326	2.35531e-08	3.02952e+07
Tiam2	-1.14294	4.9989	2.40939e-08	3.09547e+06
Unc119	0.835507	4.77504	2.43253e-08	3.12156e+07
Dhrs11	-0.769207	4.27562	2.53553e-08	3.24996e+07
Ncbp1	-0.436795	7.01467	2.65371e-08	3.39749e+07
Klhl2	-0.479267	6.50988	2.69259e-08	3.44327e+07
Usp6nl	0.660502	5.23862	2.83391e-08	3.6198e+07
Adgre5	-0.654344	8.42485	2.84867e-08	3.63444e+07
Gadd45g	0.726702	7.62899	2.88241e-08	3.67325e+07
Spib	-0.844471	5.42084	3.00779e-08	3.8286e+07
Ppdpf	-0.873221	4.12704	3.01529e-08	3.83372e+07
Axl	1.27986	5.47727	3.16575e-08	4.02039e+07
Litaf	-0.537811	8.33882	3.30247e-08	4.1892e+07
Fgd2	-0.472609	7.85336	3.33096e-08	4.2205e+07
Tmem176a	-0.561347	7.6987	3.40001e-08	4.30304e+07
Gstm4	-0.545776	5.24093	3.42491e-08	4.32959e+07
Dusp4	-0.509316	7.4391	3.48166e-08	4.3963e+07
Noc3l	0.516002	5.42048	3.56242e-08	4.49313e+07
Ppp1r12b	-0.787822	6.04385	3.56669e-08	4.49338e+07
Tmed5	0.55235	5.5617	3.65419e-08	4.59837e+07
Atp1b3	0.523682	8.01232	3.71233e-08	4.6662e+07
Dnaaf2	0.531553	7.08763	3.72003e-08	4.67056e+07
Naa25	0.428506	7.16745	3.72899e-08	4.6765e+07
LOC108349548	-0.481866	6.68472	3.86275e-08	4.83874e+07
Rmdn3	0.63593	5.52673	3.89539e-08	4.8741e+07
Hspa5	0.475713	10.4973	3.91353e-08	4.89125e+06
Zfp106	-0.482062	7.27847	3.9623e-08	4.94661e+06
Nisch	-0.525254	8.59034	4.02915e-08	5.02437e+07
Cox6c	-0.558526	6.48724	4.0971e-08	5.10334e+07
Spata5	0.475161	5.43892	4.21966e-08	5.24689e+07
Drap1	0.409906	6.99333	4.22185e-08	5.24689e+07
Mis18a	0.93478	4.24168	4.26516e-08	5.29475e+07
Fkbp5	-0.593884	5.887	4.36628e-08	5.41355e+07
Fbxo39	0.861045	3.10395	4.37067e-08	5.41355e+07
Nono	0.42103	8.6885	4.38731e-08	5.42807e+07
LOC100361543	-0.451929	6.8355	4.41008e-08	5.45013e+06
Nudt18	-0.704351	4.37672	4.46396e-08	5.51055e+07
Dcaf12	0.470809	5.84095	4.47252e-08	5.51494e+07
Prdm1	0.578024	5.01025	4.52727e-08	5.57623e+07
Pstpip1	0.556967	6.20239	4.67463e-08	5.75131e+07
Mink1	-0.464041	6.74095	4.77469e-08	5.86787e+07
AABR07063829.2	0.875642	4.34663	4.91018e-08	6.02767e+07
Gbp5	0.517368	7.72534	5.04575e-08	6.18304e+07
Med7	0.743297	3.90276	5.04795e-08	6.18304e+07
Per2	-0.906553	3.90642	5.17766e-08	6.33488e+07
C1r	1.12356	6.49943	5.39042e-08	6.5879e+07
Stat5b	0.443205	7.54001	5.74227e-08	7.01014e+07
Inpp5b	0.523967	7.54079	5.78851e-08	7.05878e+07
Cyb5a	-0.593892	5.51818	5.90227e-08	7.18957e+07
Cyth3	0.519527	6.03295	5.96028e-08	7.25222e+07
Msmo1	-0.67303	7.15532	6.00719e-08	7.30125e+06
Flnb	-0.700481	7.38024	6.01565e-08	7.30349e+07
Il1r2	-0.927512	6.28506	6.04622e-08	7.33253e+07
Cxcl17	1.42863	1.86637	6.11084e-08	7.40277e+07
Col9a3	1.20743	1.92386	6.21097e-08	7.51582e+07
Defb52	1.44988	1.50977	6.43221e-08	7.77501e+07
Tex2	-0.599273	5.43673	6.46177e-08	7.80219e+07
Cebpb	0.9035	5.09476	6.51564e-08	7.85865e+06
Zfand5	0.440754	7.37479	6.67984e-08	8.0479e+07
Lrrc59	0.446663	8.05708	6.7295e-08	8.09888e+07
R3hdm4	-0.492077	6.35197	6.77568e-08	8.14558e+07
Cd22	-1.0242	6.61386	6.89398e-08	8.27878e+07
Slc30a4	0.44912	6.7806	7.081e-08	8.49214e+07
Adprh	0.440259	6.664	7.08704e-08	8.49214e+07
Tpst1	0.908189	3.72489	7.16844e-08	8.58035e+07
Sla2	-2.12095	1.14256	7.24385e-08	8.66122e+07
Mmab	-0.694122	4.33809	7.37063e-08	8.80328e+07
Inpp5f	-0.602046	5.63366	7.49826e-08	8.94603e+07
Tgfbr1	-0.513624	5.70685	7.66694e-08	9.13741e+07
Tuba8	1.19204	3.06626	7.77914e-08	9.26112e+07
Erc1	-0.513586	6.17612	8.08921e-08	9.61989e+07
Slc12a7	-0.474512	6.98988	8.16039e-08	9.69409e+07
Tbc1d5	-0.686325	5.80163	8.22215e-08	9.75695e+07
Rnf216	0.508025	6.24486	8.56151e-08	1.01487e+07
Pcsk7	-0.40983	6.74558	8.67281e-08	1.02696e+08
Plcb3	-0.534828	6.47878	8.70132e-08	1.02924e+08
Itgb3	-0.915032	5.91977	8.80059e-08	1.03986e+08
Tnrc6b	-0.486473	6.66303	9.04305e-08	1.06737e+07
Gusb	-0.890028	5.24268	9.21761e-08	1.08681e+08
Oaz2	0.875066	3.58381	9.24954e-08	1.08941e+08
Slc35f6	-0.443806	6.30984	9.28387e-08	1.09229e+08
Pnpla7	-0.787932	5.46479	9.66931e-08	1.13643e+07
Cmtr1	0.482814	7.18647	9.9396e-08	1.16695e+08
AABR07030544.1	-0.883026	3.97062	1.00523e-07	1.17893e+08
Serpinb9	-0.506121	8.89824	1.02058e-07	1.19566e+08
Traf3	-0.478403	7.3729	1.04186e-07	1.21898e+08
P2ry10	-0.450193	7.42335	1.04269e-07	1.21898e+08
Treh	-1.2165	3.39848	1.07575e-07	1.25629e+08
Ccnd2	0.514615	9.26822	1.07918e-07	1.25896e+08
Gpsm1	0.653319	4.86056	1.10665e-07	1.28965e+08
Atm	-0.551651	6.63863	1.11632e-07	1.29954e+08
Pigq	-0.60754	5.96558	1.11786e-07	1.29997e+08
Arhgap26	-0.462988	5.99415	1.13976e-07	1.32404e+08
Dusp22	0.755039	4.19034	1.17489e-07	1.36342e+08
Pcm1	-0.47744	6.3252	1.19454e-07	1.38476e+08
Dusp5	0.572973	8.70189	1.21457e-07	1.4065e+07
LOC100366054	-1.08099	2.51147	1.21663e-07	1.40741e+07
Vps13c	-0.669789	6.95997	1.24837e-07	1.44262e+08
Guk1	-0.457215	6.14747	1.25393e-07	1.44753e+08
Mt-nd4	-0.645435	9.45052	1.28162e-07	1.47795e+08
Aim2	1.03982	3.62969	1.31137e-07	1.51068e+08
Cux1	0.663666	6.20411	1.31472e-07	1.51295e+08
Xrcc6	-0.570132	5.00578	1.34266e-07	1.5435e+07
Fkbp1a	0.536024	7.58312	1.34702e-07	1.5469e+06
Mafk	0.432741	7.69407	1.35477e-07	1.55418e+08
Arhgap23	1.56651	3.06223	1.35973e-07	1.55825e+08
Slc8b1	0.515216	6.92329	1.36294e-07	1.56031e+08
Usp37	0.518293	7.2219	1.36553e-07	1.56166e+08
Szt2	-0.602132	6.39779	1.38208e-07	1.57894e+08
Soga1	0.847369	5.05865	1.40698e-07	1.60573e+08
RGD1309104	-0.571455	6.00132	1.43864e-07	1.64017e+08
Rnf14	-0.44314	6.7056	1.48439e-07	1.69058e+08
Ncapg2	-0.568342	5.48377	1.49167e-07	1.69712e+08
Psenen	-0.535876	5.70925	1.50021e-07	1.70508e+08
Abca7	-0.500906	7.32434	1.50636e-07	1.71031e+08
Kdm2b	0.435775	7.20242	1.51428e-07	1.71754e+08
Usp15	0.40506	6.47053	1.53749e-07	1.74207e+08
Dennd3	0.432246	6.78402	1.61221e-07	1.82486e+08
Tmem135	-0.750128	4.67725	1.62522e-07	1.83769e+08
Megf8	-0.907864	4.96079	1.64197e-07	1.85474e+08
Slc2a6	0.720215	7.42279	1.65594e-07	1.86861e+07
Irf4	0.402003	9.8391	1.65865e-07	1.86975e+07
Enoph1	-0.513411	4.9633	1.6807e-07	1.89267e+08
Slc39a10	0.487243	6.93567	1.73206e-07	1.94853e+08
Prickle4	1.00367	3.45818	1.77146e-07	1.99081e+08
Chpf	0.407977	6.66917	1.77693e-07	1.99494e+08
Fam3a	-0.732932	4.28104	1.80157e-07	2.02054e+08
Hnrnpll	0.474635	5.91402	1.81015e-07	2.02811e+08
Nrarp	-0.644714	4.63139	1.85849e-07	2.07979e+08
Sirt2	-0.424675	7.42997	1.86005e-07	2.07979e+08
Pml	0.756651	7.95616	1.86723e-07	2.0857e+08
Idi1	-0.571024	8.04412	1.88776e-07	2.1065e+08
Socs1	0.64382	7.00688	1.92076e-07	2.14116e+08
Rcbtb1	0.744329	4.12557	1.94956e-07	2.17107e+08
Gng12	0.730016	4.9749	1.95524e-07	2.1752e+08
Arhgef40	-0.595839	6.53182	2.00489e-07	2.2282e+08
Spats2	0.561171	5.34647	2.01638e-07	2.23871e+08
Adgra2	-0.911582	5.15482	2.02858e-07	2.24999e+08
Tsc22d1	0.428016	6.69018	2.03076e-07	2.25015e+08
Myd88	0.386803	7.52091	2.03665e-07	2.25441e+07
Slk	0.447543	6.65794	2.09205e-07	2.31342e+08
Ly75	-0.467358	9.38785	2.16008e-07	2.38626e+08
Pygl	-0.84051	5.19648	2.19091e-07	2.41789e+08
Jmjd4	-0.760031	4.52657	2.26167e-07	2.49348e+08
Gapvd1	-0.403812	7.6377	2.439e-07	2.6863e+08
Gnai3	-0.444919	9.33381	2.53419e-07	2.78837e+08
Mpnd	-0.451712	5.8972	2.54151e-07	2.79364e+08
Spire1	0.712948	5.28988	2.55276e-07	2.80321e+08
Uchl1	1.25396	5.80483	2.63353e-07	2.88837e+08
Gclc	-0.457622	6.71313	2.63555e-07	2.88837e+08
Irf3	-0.437392	6.67379	2.69395e-07	2.94945e+08
Xpnpep1	0.432578	6.98443	2.70329e-07	2.95674e+08
Plaur	1.07845	6.51244	2.73011e-07	2.98312e+07
Dusp10	0.747748	4.28121	2.75148e-07	3.00349e+07
AC128859.1	1.23746	1.35304	2.75693e-07	3.00647e+08
Smim35	1.74516	0.666768	2.76632e-07	3.01173e+08
Tor1aip2-ENSRNOG00000048267	0.438094	5.69622	2.76721e-07	3.01173e+08
Il1a	0.819867	4.88841	2.80356e-07	3.04828e+07
Asns	-0.410369	6.35591	2.82321e-07	3.06533e+08
Pde7a	-0.658522	4.87306	2.8248e-07	3.06533e+08
Lin7c	0.507086	5.19742	2.86762e-07	3.10875e+08
Ppt1	-0.557732	8.8653	2.87346e-07	3.11202e+07
Uap1l1	0.93619	5.44372	2.906e-07	3.14418e+08
Rnf125	0.764227	4.16424	2.94385e-07	3.18201e+08
Mbnl1	-0.41968	7.44803	2.94953e-07	3.18503e+08
Bri3	0.551123	6.83831	2.99957e-07	3.2359e+08
Eps15	-0.40754	7.03071	3.07298e-07	3.31186e+08
Stx16	-0.570449	5.54427	3.08e-07	3.31619e+08
Plcl1	-0.608852	5.73388	3.10705e-07	3.34205e+08
AABR07006263.1	1.2201	2.46831	3.13338e-07	3.36709e+08
Zfp217	0.433896	7.09271	3.14017e-07	3.3711e+08
Mfsd2a	0.772615	3.70678	3.28843e-07	3.52683e+08
Dync1h1	-0.51101	9.39966	3.30506e-07	3.54123e+08
Lancl2	0.630424	4.26156	3.35453e-07	3.59075e+08
Ctla2a	-0.861708	5.72845	3.41807e-07	3.65521e+08
Hmox2	0.41341	6.04992	3.50141e-07	3.74071e+08
Nbas	-0.681416	4.874	3.57534e-07	3.816e+08
Arap1	-0.42624	7.96083	3.57941e-07	3.81665e+08
Lrriq3	0.822211	3.55694	3.70124e-07	3.94275e+08
Ccdc126	0.980968	3.49339	3.83976e-07	4.08636e+08
Fam53b	-0.476065	7.46652	3.87109e-07	4.11574e+08
Lonrf1	0.852547	4.00887	3.91809e-07	4.16169e+08
Zmym2	-0.4748	5.81413	3.97044e-07	4.21325e+08
Sgpl1	-0.406721	9.09204	4.01246e-07	4.25374e+08
AABR07053516.1	0.446861	6.33514	4.1286e-07	4.37267e+08
Pde2a	-0.861026	3.65982	4.27708e-07	4.52559e+08
Pnpt1	0.541091	5.07492	4.28384e-07	4.5284e+08
Cmip	-0.660975	7.69635	4.31397e-07	4.55589e+07
Orai2	-0.543287	7.51673	4.33307e-07	4.57168e+08
Stk38	0.430513	6.89127	4.37677e-07	4.61337e+08
Psma6	0.404027	7.92889	4.39756e-07	4.63087e+08
Erp44	0.433219	6.53646	4.41008e-07	4.63962e+07
Ccl9	0.940658	9.07835	4.41628e-07	4.64172e+08
Unc13d	-0.535522	6.27786	4.52834e-07	4.75498e+08
Flvcr1	-0.577897	5.01821	4.53683e-07	4.75936e+08
Gfpt1	0.885595	9.37572	4.58856e-07	4.80906e+08
Gjb2	-1.10255	3.56896	4.64299e-07	4.86148e+08
Mtmr9	-0.60869	5.01171	4.86899e-07	5.09328e+08
Slc17a5	0.911238	3.44607	4.9857e-07	5.2072e+08
Iars	-0.414279	6.61712	4.98733e-07	5.2072e+08
Lif	0.471914	6.14485	5.01033e-07	5.22627e+06
Gnas-ENSRNOG00000047374	-0.452786	7.99897	5.1159e-07	5.33136e+08
Il12b	0.946567	6.63572	5.21466e-07	5.42915e+08
Rex1bd	-1.06822	2.46079	5.42672e-07	5.64461e+06
Sgtb	0.795745	3.55547	5.4705e-07	5.68479e+08
Otud7b	0.538138	5.94316	5.52233e-07	5.73325e+07
Lrrc42	0.436863	5.90018	5.60331e-07	5.81185e+08
Fbxo30	0.499909	5.54729	5.61083e-07	5.81419e+08
Hs3st3b1	-0.580062	5.76757	5.62843e-07	5.82696e+07
Tpbg	1.46064	2.52043	5.68557e-07	5.88059e+08
Nmnat1	-0.400847	5.88249	5.71998e-07	5.91064e+08
Rad23b	0.395415	8.81044	5.79618e-07	5.98379e+08
Mex3c	0.494087	6.31806	5.87345e-07	6.05788e+08
Cd93	-0.944912	6.03691	5.91972e-07	6.09741e+08
Aco1	-0.607138	5.07638	5.92282e-07	6.09741e+08
AABR07017902.1	-0.891681	5.06768	5.93452e-07	6.09858e+08
Gng2	0.452323	7.23284	5.935e-07	6.09858e+08
Fam167a	-0.623495	5.73694	5.97951e-07	6.1386e+08
Arrdc1	-0.387791	7.60256	6.085e-07	6.24108e+08
Slc25a11	-0.464546	6.08206	6.12399e-07	6.27524e+08
Ankrd27	-0.393209	6.48931	6.13882e-07	6.2846e+08
Hnrnph1	-0.45248	7.61405	6.40428e-07	6.55029e+08
Gem	-0.698239	4.36172	6.44319e-07	6.58398e+08
Tcf7	-0.67514	5.83933	6.49038e-07	6.62608e+08
Lhpp	-1.71399	1.84963	6.56119e-07	6.69217e+08
Lrrc32	0.744091	5.25528	6.62942e-07	6.75551e+08
Dctn1	-0.378755	7.28711	6.64465e-07	6.7648e+08
Dram2	-0.764278	3.68667	6.66738e-07	6.78167e+08
LOC688925	1.13246	2.13635	6.84257e-07	6.95346e+08
Fnbp1	-0.460508	8.76747	6.91225e-07	7.01781e+08
Ca13	1.02936	2.8435	6.93376e-07	7.03318e+07
Reep6	-0.983273	3.69583	6.94394e-07	7.03703e+08
Lgals9	1.0122	3.46466	7.12776e-07	7.21669e+08
Heca	-0.406128	6.72557	7.24931e-07	7.33303e+08
Txlna	0.406456	6.65253	7.31732e-07	7.39289e+07
Prkch	-0.628671	4.79089	7.32848e-07	7.39289e+07
AABR07011672.1	1.71839	0.66151	7.32858e-07	7.39289e+07
Eaf1	0.401139	7.12783	7.4645e-07	7.52312e+08
Patj	-0.710375	4.90484	7.52462e-07	7.5768e+08
Sertad3	0.571479	4.47747	7.60039e-07	7.64612e+08
LOC100362176	1.58437	1.20423	7.64617e-07	7.68516e+08
Kif13a	-1.06122	4.31819	7.73048e-07	7.76284e+08
Ralgapb	-0.38713	6.92619	7.86204e-07	7.88777e+08
Prkd3	0.510264	5.30365	7.8921e-07	7.91074e+08
Ctsh	-0.482338	6.99206	7.94093e-07	7.95246e+08
G3bp2	0.434259	6.37128	8.00149e-07	8.00584e+08
Cxcl1	0.737497	4.13511	8.05906e-07	8.05614e+08
Il10	1.82769	2.1146	8.10093e-07	8.09067e+07
Rhoc	0.572757	4.23019	8.72555e-07	8.70375e+08
Casp7	0.52744	6.0201	8.73057e-07	8.70375e+08
Zc3hav1	0.458309	9.25171	8.76101e-07	8.72622e+08
Tnfsf13	-0.516913	6.32585	8.87475e-07	8.83153e+08
AC105804.1	-0.841681	2.79667	9.17487e-07	9.12197e+08
Klhl18	-0.533998	5.35483	9.4428e-07	9.37991e+08
Rcc2	-0.436783	7.06254	9.48933e-07	9.41765e+08
LOC361346	0.593752	4.70737	9.66242e-07	9.58081e+08
Eif1a	0.384639	6.80755	9.81092e-07	9.71933e+08
Tnfrsf21	0.946499	5.949	9.86168e-07	9.76085e+08
Mlxip	-0.593782	6.22678	9.87655e-07	9.76681e+08
Itga5	0.983748	4.7971	1.01837e-06	1.00615e+09
Stard7	-0.500514	6.17295	1.02763e-06	1.01439e+09
Ddost	0.39711	7.47318	1.0305e-06	1.01632e+08
Sec24d	1.2032	5.98208	1.0534e-06	1.03798e+09
Arvcf	0.809725	4.53215	1.07772e-06	1.06099e+09
Csnk1e	-0.476052	6.08299	1.07912e-06	1.06143e+09
Arhgap42	-0.587931	3.92863	1.09265e-06	1.07377e+09
Mgrn1	-0.500008	6.76758	1.09693e-06	1.07702e+09
Trip6	-0.815531	4.2998	1.11787e-06	1.0966e+09
Itpkc	0.594689	5.89481	1.13267e-06	1.11013e+09
Ptprf	-1.03679	3.71226	1.16752e-06	1.14328e+09
Nup85	-0.464313	5.57379	1.18416e-06	1.15854e+09
Clptm1	-0.370158	7.94173	1.19849e-06	1.17153e+09
AABR07059663.1	0.708888	9.24063	1.20563e-06	1.17746e+09
Gtf3a	-0.429279	5.48613	1.20743e-06	1.17818e+09
Rab9a	0.534406	5.22253	1.21915e-06	1.18856e+09
Apeh	-0.43098	6.28808	1.23018e-06	1.19826e+09
Fam172a	-0.901026	3.34313	1.23714e-06	1.20397e+09
Snx11	-0.46186	8.58908	1.24721e-06	1.21271e+09
Lpcat1	-0.505978	7.7521	1.25976e-06	1.22383e+08
Sct	1.92774	0.757376	1.26495e-06	1.22779e+09
Qpctl	-0.433261	5.69872	1.28697e-06	1.24806e+09
Hk1	0.581845	6.92688	1.36146e-06	1.31914e+09
Mapk1ip1	-0.718859	4.05686	1.36953e-06	1.32581e+09
Twist1	1.53413	2.63647	1.37326e-06	1.32825e+09
Itgb5	0.730276	5.48997	1.37487e-06	1.32864e+09
Tmbim4	0.413298	6.47937	1.38855e-06	1.34069e+09
Zbtb25	-0.819203	3.94958	1.40472e-06	1.35511e+09
Alcam	0.504139	7.97104	1.42101e-06	1.36963e+09
Eps8l2	-0.651915	6.42769	1.42705e-06	1.37425e+09
Syne3	0.550543	5.92039	1.43349e-06	1.37925e+09
Tex264	0.522974	6.22439	1.44408e-06	1.38823e+09
Bag1	0.415868	7.17884	1.52588e-06	1.46559e+09
Fam184a	0.977513	3.08758	1.53654e-06	1.47455e+07
Unc119b	0.459847	7.45031	1.54816e-06	1.48441e+09
Gdf15	0.871621	5.73432	1.55005e-06	1.48493e+09
Slc38a7	0.897951	4.06978	1.57372e-06	1.50629e+09
Gnpat	-0.646266	4.85039	1.57629e-06	1.50745e+09
Sp140	0.396954	8.11286	1.58548e-06	1.51493e+09
Fam219b	-0.537366	5.0433	1.58796e-06	1.51598e+09
Dse	-0.38809	8.21505	1.59357e-06	1.52002e+09
Oxr1	-0.493592	5.98473	1.61677e-06	1.54082e+08
Hbs1l	0.370031	6.7255	1.61909e-06	1.54089e+09
Stxbp1	-0.50917	7.31559	1.61964e-06	1.54089e+09
Ccdc93	0.543271	5.27682	1.75284e-06	1.66618e+09
Irak1	-0.418155	6.81187	1.8172e-06	1.72587e+08
Etv3	-0.510102	8.65327	1.82391e-06	1.73076e+09
Sapcd2	0.943123	4.3759	1.82648e-06	1.73171e+09
Gnpnat1	0.575191	5.02565	1.86099e-06	1.76291e+09
Prkaa2	0.99679	4.44982	1.89196e-06	1.79016e+09
Plekhf2	0.393469	5.79552	1.893e-06	1.79016e+09
Ndufb2	-0.570995	4.70493	1.91242e-06	1.80614e+09
Glul	0.425981	7.80403	1.91318e-06	1.80614e+09
Sdcbp2	0.845514	3.29291	1.91921e-06	1.81029e+09
Atl2	0.534673	5.48331	1.92409e-06	1.81334e+09
Sephs1	0.723338	4.72771	1.97693e-06	1.86155e+09
Mindy2	-0.685578	4.15111	1.98591e-06	1.86842e+09
Garnl3	0.938068	2.81284	1.99252e-06	1.87304e+09
Camk4	-0.49855	5.87177	1.99921e-06	1.87772e+09
Mt-nd5	-0.673284	8.24571	2.01582e-06	1.89172e+09
Cbl	-0.487236	6.04227	2.0272e-06	1.90078e+09
Arhgap27	-0.543747	6.0985	2.03381e-06	1.90536e+09
St6gal1	-0.627689	4.90655	2.03674e-06	1.90649e+09
Ap2b1	-0.364921	8.0776	2.05581e-06	1.92271e+09
Lrch4	-0.418494	6.3363	2.07715e-06	1.94101e+09
Fnbp4	0.428963	8.09506	2.10166e-06	1.96226e+09
Parp9	0.426376	8.44046	2.12085e-06	1.97851e+09
Rarg	-0.497842	6.46891	2.14693e-06	2.00114e+09
Bag3	-0.595451	7.67528	2.20221e-06	2.05093e+09
Tjp2	-0.710818	5.19318	2.21745e-06	2.06339e+09
Zcchc2	0.55857	6.00002	2.22434e-06	2.06806e+09
Ptk2b	0.473339	8.73129	2.23495e-06	2.07463e+09
Ccr5	0.778279	4.04787	2.23517e-06	2.07463e+09
Havcr1	-1.51527	3.47142	2.29532e-06	2.12867e+09
Lrrc25	-0.764271	4.73264	2.31444e-06	2.1446e+09
Top2b	-0.450015	6.28693	2.32558e-06	2.15311e+09
Mtmr6	-0.531839	5.38473	2.33394e-06	2.15904e+09
AC096239.3	-1.82566	0.675635	2.3549e-06	2.17661e+09
Sort1	-1.07875	4.88474	2.38079e-06	2.19869e+09
Tle3	0.475362	8.09497	2.4084e-06	2.22233e+09
Prkaca	-0.453669	6.2189	2.42464e-06	2.23545e+08
Ppp3r1	-0.395567	7.57111	2.46529e-06	2.27103e+09
Gatd3a	-0.480344	6.12605	2.47907e-06	2.28182e+09
Gdpd5	-0.793322	3.92539	2.50989e-06	2.30826e+09
Fgl2	0.705438	8.97457	2.57003e-06	2.3616e+09
Bmp2k	-0.409475	7.52725	2.65222e-06	2.4351e+09
Serinc5	-0.409086	6.28598	2.65702e-06	2.43636e+09
Strip2	-0.48265	6.46408	2.65888e-06	2.43636e+09
MGC95208	0.512785	3.99399	2.66021e-06	2.43636e+09
Commd1	-0.601222	3.99274	2.66736e-06	2.44087e+09
Sertad1	0.559604	5.92613	2.67613e-06	2.44687e+09
Tbx21	0.471721	6.47209	2.68398e-06	2.45202e+09
Il1b	-0.431871	8.30956	2.70025e-06	2.46314e+09
Ptprcap	0.668191	7.05324	2.70062e-06	2.46314e+09
Pias3	-0.606334	4.68624	2.79377e-06	2.546e+09
Gpsm3	-0.447759	6.3831	2.83631e-06	2.58264e+09
Lgals1	-1.06358	5.08074	2.87263e-06	2.61355e+09
Psmd10	-0.811897	2.69413	2.88615e-06	2.62369e+09
Acsl1	0.384053	6.62931	2.9095e-06	2.64274e+09
Anxa6	-0.56297	8.03974	2.93279e-06	2.6617e+09
Ppat	0.543709	6.21577	2.96021e-06	2.68438e+09
Acvr2a	-0.768042	4.01857	2.986e-06	2.70554e+09
Alms1	-0.65365	5.00528	2.99188e-06	2.70864e+09
Dnajc3	0.48699	6.52496	3.07734e-06	2.78373e+09
Gcnt1	-0.443916	5.60833	3.14406e-06	2.84176e+09
Mboat1	-1.08439	3.86613	3.15239e-06	2.84696e+08
Plekhb2	-0.46377	6.90279	3.15999e-06	2.85149e+09
Traf7	-0.353978	6.93384	3.18022e-06	2.86739e+09
Dapp1	-0.431051	8.58653	3.2258e-06	2.90612e+08
Aktip	-0.477387	5.37611	3.26027e-06	2.93361e+09
Snx3	-0.382655	8.24355	3.26164e-06	2.93361e+09
Plbd2	-0.37691	6.92043	3.29768e-06	2.96362e+09
Nckap1l	0.334443	9.1837	3.35994e-06	3.01711e+09
Ndfip2	0.364252	6.9558	3.37683e-06	3.02981e+09
Txndc5	0.476691	7.3366	3.40749e-06	3.05484e+09
Btg3	0.811709	3.81148	3.42635e-06	3.06925e+09
Mcpt2	1.65433	3.06411	3.46334e-06	3.09987e+09
Cryga	-1.84775	0.690348	3.53376e-06	3.16034e+09
Paqr8	-0.649733	4.46643	3.53696e-06	3.16064e+09
Asl	0.488832	6.59714	3.54042e-06	3.16117e+09
Sestd1	-0.522318	6.42494	3.55709e-06	3.17349e+09
Suox	0.960611	3.59307	3.58903e-06	3.1994e+09
AABR07044388.5	-1.25348	1.30508	3.59614e-06	3.20315e+09
RGD1559896	0.57549	4.77708	3.6474e-06	3.24403e+09
Fryl	-0.48685	7.4435	3.64792e-06	3.24403e+09
Maml2	0.619873	5.56022	3.67262e-06	3.26337e+09
Parp14	0.501931	9.54349	3.68006e-06	3.26735e+09
Cwc25	0.403755	7.33425	3.74906e-06	3.32593e+09
AABR07068161.1	-0.437949	9.49885	3.80328e-06	3.37133e+09
Zbtb18	-0.375106	7.35775	3.80949e-06	3.37412e+09
Nfkbia	0.415567	9.99827	3.82218e-06	3.38265e+09
Arf2	0.755771	4.17755	3.94156e-06	3.48551e+09
Ankrd33b	0.48773	6.61442	4.0238e-06	3.55538e+09
Ccdc91	0.47566	5.41336	4.04552e-06	3.57171e+09
Vav3	0.489721	5.37659	4.05938e-06	3.58108e+09
Wdr19	1.68873	2.63755	4.07954e-06	3.59599e+09
Spindoc	0.448121	5.42894	4.16534e-06	3.66869e+09
Ifi44	1.03468	6.61877	4.18537e-06	3.68339e+09
Stx7	-0.510225	5.77103	4.20592e-06	3.69853e+09
Slc22a15	1.07299	3.35119	4.24669e-06	3.73004e+09
Abcb10	-0.589059	4.45243	4.24852e-06	3.73004e+09
Prpf8	-0.414197	8.61351	4.262e-06	3.7389e+09
Iqsec1	-0.57496	5.69066	4.27409e-06	3.74653e+09
Utp3	0.373071	6.42412	4.32904e-06	3.79169e+09
Gxylt1	-0.418621	6.99692	4.33466e-06	3.79291e+09
Ppard	-0.444256	7.63762	4.33731e-06	3.79291e+09
Tmem259	-0.363368	7.15441	4.40099e-06	3.84555e+09
Zzef1	-0.439045	6.63811	4.40736e-06	3.84807e+09
Csnk1g2	-0.366866	7.42785	4.65095e-06	4.05754e+08
Dbi	-0.645907	4.25497	4.65943e-06	4.06173e+09
Fam219a	-0.542933	5.25371	4.68682e-06	4.08238e+09
Gpat3	0.812233	5.1815	4.70651e-06	4.0963e+09
Eci3	-0.410311	6.38821	4.72523e-06	4.10935e+09
AABR07002627.1	-0.671671	3.22739	4.74171e-06	4.12043e+09
Plxnd1	-0.452325	9.43966	4.74704e-06	4.12182e+09
Tomm7	-0.516713	5.1661	4.76268e-06	4.13215e+09
Taf2	-0.437532	5.65353	4.79947e-06	4.1608e+09
Tvp23a	0.842102	2.878	4.80378e-06	4.16126e+09
Slc25a24	0.465843	5.89006	4.85284e-06	4.20047e+09
Zbtb4	-0.574684	5.68784	4.90252e-06	4.24014e+09
Rabgap1l	-0.409535	7.8185	4.99636e-06	4.31792e+09
Lyn	0.390674	8.08695	5.05174e-06	4.36236e+09
Hibadh	-0.558146	4.83542	5.10299e-06	4.40317e+09
Tmem184b	0.391893	6.44647	5.16262e-06	4.45114e+09
Abhd12	0.404707	6.01735	5.17581e-06	4.45849e+09
Ak2	0.410206	6.98443	5.17922e-06	4.45849e+09
Cdkn2b	-0.674145	4.25183	5.18542e-06	4.46035e+09
AABR07046713.2	2.14447	-0.143794	5.21104e-06	4.4789e+09
Fgfr1op	0.563875	5.6333	5.23775e-06	4.49835e+09
Mtdh	0.398719	7.7638	5.28613e-06	4.53637e+09
Gas6	-1.00562	4.7845	5.30118e-06	4.54575e+09
Runx1	-0.547943	5.29902	5.32242e-06	4.56042e+09
Ctse	-0.82188	7.03205	5.44625e-06	4.66291e+09
Fez2	0.744643	3.06993	5.51631e-06	4.71923e+06
Mbtps1	-0.39013	6.73794	5.60444e-06	4.7909e+09
Zfp385a	-0.826866	4.98508	5.66293e-06	4.83716e+09
Nfkbiz	0.360858	8.62051	5.76847e-06	4.9235e+09
Huwe1	-0.455642	9.35001	5.78079e-06	4.9302e+09
Sat1	0.443277	9.00034	5.84323e-06	4.9796e+09
Miga2	-0.925803	3.96164	5.8833e-06	5.00989e+09
Tmem165	0.465242	5.90383	5.94662e-06	5.0599e+09
Eml3	-0.389981	7.04585	5.96574e-06	5.06877e+09
Fads2	-1.07768	2.48695	5.96624e-06	5.06877e+09
Ginm1	-0.783181	3.89709	6.00898e-06	5.10116e+09
Ccl5	0.826671	9.29778	6.11615e-06	5.18815e+09
Nfe2l1	-0.393895	8.09787	6.14348e-06	5.20733e+09
Sipa1l3	-0.604855	5.53397	6.18967e-06	5.24246e+08
Ythdf1	0.353843	6.70973	6.23506e-06	5.27685e+09
Parp10	0.40961	6.51576	6.36087e-06	5.3792e+09
Sv2c	-0.895985	3.94939	6.49134e-06	5.48533e+09
Itgax	0.489784	7.48116	6.51076e-06	5.49753e+09
AABR07006310.1	0.726934	8.19562	6.6289e-06	5.59301e+09
Itprid2	0.368826	7.84344	6.6392e-06	5.59541e+09
Abhd13	-0.423988	5.89869	6.64189e-06	5.59541e+09
Atp5f1d	-0.483954	7.33033	6.71432e-06	5.65123e+09
Entpd1	-0.743188	6.50251	6.71838e-06	5.65123e+09
Ralgps2	-0.739234	4.22269	6.79608e-06	5.71222e+09
Slc27a1	-0.552489	4.59299	6.88729e-06	5.78448e+09
Acox1	-0.35901	6.47922	6.96785e-06	5.8477e+09
Cipc	-0.596578	5.34643	6.98764e-06	5.85985e+09
Htt	-0.399212	7.38554	7.01227e-06	5.87604e+09
Slc6a6	-0.415861	6.6346	7.06874e-06	5.91886e+09
Kcng3	-1.01454	3.22535	7.18026e-06	6.00768e+09
Bcl2l14	-0.565437	5.07299	7.19286e-06	6.01367e+08
Tnfrsf9	-0.860501	3.74845	7.30135e-06	6.09975e+09
Gnptg	0.414351	5.66725	7.34292e-06	6.12984e+09
Lrch3	0.371668	5.61423	7.36272e-06	6.14172e+09
Trim8	-0.5449	7.55837	7.37435e-06	6.14677e+09
Eya2	-2.32194	3.2502	7.44026e-06	6.19703e+09
Havcr2	0.558995	8.3143	7.71957e-06	6.42483e+09
Cad	-0.441832	6.43581	7.80969e-06	6.49493e+09
Cdyl2	-0.396649	5.94491	7.82258e-06	6.50075e+09
Srgap2	0.47643	6.15948	7.89113e-06	6.55279e+09
Plek2	-0.601272	5.01956	7.93598e-06	6.58508e+09
RGD1359108	-0.670063	3.87447	7.96068e-06	6.60061e+09
Pim1	0.442839	8.49811	8.02622e-06	6.64996e+09
Scly	-0.586861	4.71445	8.07773e-06	6.68761e+09
Cd48	0.445865	7.9422	8.09392e-06	6.69348e+09
Prrg4	-0.939475	2.51825	8.09695e-06	6.69348e+09
Card19	-0.78841	4.49209	8.11714e-06	6.70514e+09
Reep5	0.535629	7.28406	8.27562e-06	6.83094e+09
Plekha5	-0.5948	4.88943	8.3361e-06	6.87573e+09
Homer3	0.38892	5.77793	8.39316e-06	6.91762e+08
AC133403.1	0.884521	4.28767	8.43307e-06	6.94532e+09
Vcpip1	0.360252	7.14154	8.52612e-06	7.01673e+08
Tspan14	-0.500794	5.1831	8.5344e-06	7.0183e+09
Clic4	0.455135	8.57808	8.56124e-06	7.03171e+09
Zfp318	-0.442874	7.71831	8.56344e-06	7.03171e+09
Ifi27l2b	1.0705	6.80691	8.5767e-06	7.03736e+09
Samd1	-0.503508	5.70714	8.65524e-06	7.09652e+07
Ahsp	2.50998	0.849456	8.6803e-06	7.11178e+09
Socs2	-0.497333	5.62752	8.98891e-06	7.35917e+09
Psmd11	0.357944	7.74788	9.00938e-06	7.37046e+09
Mprip	0.376453	7.36316	9.04662e-06	7.389e+09
Fabp5	-0.557103	7.79692	9.04821e-06	7.389e+09
Gzmbl2	0.941935	5.93822	9.05213e-06	7.389e+09
Rap2a	0.620387	4.84827	9.20379e-06	7.50725e+08
Nxpe3	-0.968749	3.03865	9.23498e-06	7.52712e+09
Rasgef1b	0.536966	5.58587	9.25472e-06	7.53765e+09
Mmp7	-0.80802	2.783	9.40341e-06	7.6531e+09
Irf8	0.354662	11.0532	9.46062e-06	7.69398e+09
Mta3	-0.458249	6.25462	9.5631e-06	7.77161e+09
Wsb2	-0.410395	5.65219	9.59699e-06	7.7934e+09
Cyp1b1	0.76518	3.78676	9.75449e-06	7.91548e+09
Vapa	0.363194	6.645	9.8189e-06	7.96189e+09
Tmem97	-0.540496	4.55733	9.84166e-06	7.97449e+09
Ptgfrn	-0.962579	3.55719	1.00905e-05	8.17013e+08
Stim1	0.368979	6.61203	1.01669e-05	8.22593e+09
Dipk2a	-0.509166	4.72479	1.0356e-05	8.37279e+09
Agmat	-0.69749	3.04289	1.03847e-05	8.38988e+09
Gemin4	-0.525859	4.56863	1.04114e-05	8.40529e+09
Msi2	0.710968	4.50209	1.05734e-05	8.52986e+09
Srsf12	-0.952532	3.8193	1.06288e-05	8.56077e+09
Ncf1	-0.492338	7.74359	1.06334e-05	8.56077e+09
Atp23	-0.669985	3.84678	1.0635e-05	8.56077e+09
Creld1	-0.521411	4.80606	1.06756e-05	8.587e+09
Nfxl1	0.49296	5.28445	1.06832e-05	8.587e+09
Trim3	0.54341	4.81819	1.07487e-05	8.63335e+09
Btrc	0.542824	4.76879	1.09163e-05	8.76164e+09
Degs1	0.38929	6.719	1.09324e-05	8.76813e+08
Glg1	-0.358655	7.64367	1.09786e-05	8.79886e+09
Golga4	0.376312	7.7451	1.10026e-05	8.8117e+09
Elmo2	-0.390121	7.27939	1.11019e-05	8.88476e+09
Ap1g2	-0.373622	6.204	1.11672e-05	8.93049e+09
Arid5b	0.629793	4.76831	1.14791e-05	9.17334e+09
AABR07064048.1	1.76766	0.624653	1.16545e-05	9.30674e+09
Capn5	-0.930274	4.42356	1.16848e-05	9.3242e+09
Trim36	1.0523	3.13803	1.21641e-05	9.69961e+09
Pvr	0.463746	9.49869	1.22274e-05	9.74307e+09
Gk	0.610311	4.9252	1.22887e-05	9.78485e+09
Ebf1	0.635059	4.78691	1.23688e-05	9.84153e+09
AABR07061005.1	7.54268	-0.858637	1.24567e-05	9.9043e+09
Pik3ap1	0.503127	7.05482	1.26045e-05	0.000100146443372235
Azin2	0.938795	3.90732	1.26748e-05	0.000100632246461069
LOC108348111	-0.44656	5.12694	1.26986e-05	0.000100748572817896
Hnrnpf	0.319218	9.77298	1.28013e-05	0.000101490841777781
LOC100363502	0.516645	6.00577	1.28628e-05	0.000101905169246629
Atp5mc2	-0.46349	7.21111	1.2994e-05	0.000102870928680666
AABR07021955.1	-0.425048	6.24495	1.32179e-05	0.000104568439686176
Nfrkb	0.360104	6.77695	1.32574e-05	0.000104805331367777
LOC100909725	-0.38822	7.23979	1.3297e-05	0.00010504356319009
Fgd6	0.60075	4.73845	1.33251e-05	0.000105138581156841
Cd226	0.867276	4.32724	1.33281e-05	0.000105138581156841
Washc4	0.428379	6.11917	1.33726e-05	0.000105414271734412
RGD1562987	-0.382928	5.613	1.34297e-05	0.00010578900520845
Myadm	-0.484216	7.90406	1.36312e-05	0.000107299856205324
Gnas-ENSRNOG00000025889	-0.479751	4.99787	1.37775e-05	0.000108373504300573
Hsd17b8	-0.538163	4.46166	1.39179e-05	0.000109399861327402
Ccny	0.466289	5.56278	1.3956e-05	0.000109621873247004
Zfyve26	0.48993	8.03281	1.40028e-05	0.000109911364758522
Tcf4	0.495845	4.72387	1.4047e-05	0.000110118829253095
Aamp	0.389532	8.04595	1.40492e-05	0.000110118829253095
Cdr2	0.717729	5.41833	1.4138e-05	0.000110736035369202
Rftn1	-0.367796	8.75043	1.41784e-05	0.00011097350277241
Mreg	-0.372563	6.91667	1.42253e-05	0.000111249239191846
Mapkapk3	-0.363685	7.26089	1.42338e-05	0.000111249239191846
Ncald	-1.21486	3.12361	1.4318e-05	0.000111818022084389
Lyz2	1.00379	8.34481	1.43268e-05	0.000111818022084389
Rufy1	-0.335781	6.32138	1.43986e-05	0.000112292018401883
Pycard	-0.99258	4.8379	1.44079e-05	0.000112292018401883
Arhgef2	-0.392619	8.3421	1.45625e-05	0.000113417140265326
Klhl5	-0.710779	5.28351	1.46318e-05	0.000113876625591444
Cds1	0.679862	3.23427	1.46947e-05	0.000114285177557011
Exoc6b	-0.414593	5.66112	1.47906e-05	0.00011495022404574
Phf19	0.62482	3.82457	1.49429e-05	0.000116051682121647
Lmtk2	0.421754	6.81603	1.50381e-05	0.000116709086112699
Tep1	-0.509606	7.20709	1.51036e-05	0.000117135001279882
Tlr9	-1.08854	2.77656	1.52333e-05	0.000118057820023851
Dnajc7	-0.323978	7.73076	1.5251e-05	0.000118112550009025
Txndc11	-0.381098	7.92502	1.53363e-05	0.000118663881073192
Ece1	0.430105	7.66618	1.53437e-05	0.000118663881073192
Trafd1	0.366899	8.43324	1.55395e-05	0.000120047898427901
Pik3r2	-0.40492	6.04479	1.55444e-05	0.000120047898427901
Dnajb2	-0.438397	6.29593	1.57413e-05	0.000121482833068003
Zbtb47	-0.627501	4.34229	1.57693e-05	0.000121614324512556
B4galt1	0.370103	7.79825	1.58984e-05	0.000122524302861884
Ube2g2	0.362946	7.18979	1.61149e-05	0.000124106172707756
Tmem131	-0.463658	9.09428	1.63057e-05	0.000125487671149417
LOC102546648	0.63984	3.41404	1.6349e-05	0.000125733207892617
Pdia6	0.371435	8.29445	1.64646e-05	0.000126534709896425
Ankfy1	0.346281	7.43768	1.65951e-05	0.000127448386289018
Pgrmc1	0.394256	6.34776	1.67995e-05	0.000128928276578509
AABR07044346.1	0.459474	6.28118	1.682e-05	0.000128996410208511
Apol3	-0.742065	4.55159	1.69163e-05	0.000129644710236536
LOC100911104	0.686981	4.87815	1.7137e-05	0.000131245251833474
Pwwp3a	-0.540482	4.31838	1.72492e-05	0.000132012744977862
AABR07031756.1	0.392994	6.4125	1.7292e-05	0.000132248142633219
Bnip3l	-0.359311	6.54398	1.73189e-05	0.000132362382711049
Ctc1	-0.484912	5.14928	1.75715e-05	0.00013419972839952
LOC102556092	0.676091	4.1691	1.75996e-05	0.000134321417199099
Ppm1h	0.451518	5.56901	1.76253e-05	0.000134425132076234
Tp53i11	0.788697	4.56323	1.78026e-05	0.000135683365122384
AABR07053749.2	0.368905	5.80735	1.81552e-05	0.000138274964195269
RGD1309748	0.352131	6.58076	1.8321e-05	0.000139441713413596
Wbp2	-0.379328	6.05786	1.83636e-05	0.00013966977213359
Chst7	-0.60793	4.416	1.83831e-05	0.000139721851530291
Pafah1b2	0.305945	6.33863	1.87055e-05	0.000142074251157551
Cnn3	-0.482789	7.82034	1.88975e-05	0.00014343413367875
Snap47	-0.800624	3.7758	1.89239e-05	0.000143535440988854
Pi4kb	0.313712	6.27872	1.90536e-05	0.000144420329984246
Fbxo42	0.411043	6.28075	1.92654e-05	0.00014592549703272
Gm2a	-0.708429	9.08148	1.93221e-05	0.000146254144286211
Slc1a4	-0.453419	8.13004	1.94673e-05	0.000147252445245925
Cd86	0.426787	9.87093	2.00499e-05	0.000151555509244033
Gcnt4	-0.937118	2.38656	2.05727e-05	0.00015540086976512
Tlk2	0.358578	6.17381	2.08123e-05	0.000157102697895332
Arsa	-0.488015	5.47054	2.0848e-05	0.000157254861205031
Slc25a42	-1.26133	2.81949	2.08609e-05	0.000157254861205031
Sos2	-0.486385	5.97967	2.09279e-05	0.000157652238512881
Zmym6	-0.457832	5.7346	2.13191e-05	0.000160489395836063
Eed	0.323753	6.59545	2.13907e-05	0.000160828764838998
Pex11a	1.67244	1.61568	2.13933e-05	0.000160828764838998
Zfp672	0.425675	5.32267	2.23957e-05	0.000168249778081705
RGD1307929	-0.330765	8.23529	2.26762e-05	0.000170241534933111
Mapk6	0.443544	7.50985	2.2895e-05	0.00017176676079489
Rab5if	0.415559	7.29992	2.31844e-05	0.00017381972859047
Tmtc2	0.627993	4.15284	2.34591e-05	0.000175759988392672
Elp1	-0.434203	5.54141	2.3549e-05	0.000176313636346687
Pgp	-0.360006	6.05908	2.36557e-05	0.000176992581631489
Crebl2	-0.745735	3.12916	2.36853e-05	0.000177094229498399
Znrf2	-0.484905	5.3067	2.38174e-05	0.000177908424410383
Dhrs1	-0.586734	4.38618	2.38264e-05	0.000177908424410383
Serinc4	-0.469425	4.50585	2.38533e-05	0.000177988663397965
Tmem168	-0.386682	5.45091	2.40285e-05	0.000179174770964586
Zfp777	0.53717	5.0051	2.42841e-05	0.000180958192470245
Agtpbp1	-0.438787	5.21753	2.43709e-05	0.000181482275946349
Tubb4b	0.389716	7.983	2.498e-05	0.000185892944437907
St8sia1	-0.875217	3.79274	2.50618e-05	0.000186376041922209
Slc35c2	0.432564	6.67266	2.50798e-05	0.000186384063914165
Rev3l	-0.490748	5.69645	2.53249e-05	0.000188079338947604
Csrnp1	0.347342	8.83815	2.53651e-05	0.00018825106200388
Bcat2	-0.452671	5.61941	2.54418e-05	0.000188693178258326
Baiap2	-0.651443	6.35986	2.55448e-05	0.000189330288698128
Atp2b1	-0.433628	8.59758	2.56032e-05	0.000189635624643097
Mov10	0.655786	7.48883	2.56349e-05	0.000189742612479573
Zfhx3	-0.575317	6.24509	2.57043e-05	0.000190128815860724
Clpx	0.376446	5.5332	2.58523e-05	0.000191095825503665
Tspan33	-0.654914	6.09887	2.60336e-05	0.000192307460956694
Rrp9	0.373572	5.91479	2.63392e-05	0.000194434222768033
Tusc3	0.729207	3.38284	2.6385e-05	0.000194597512128622
AC128962.1	0.412784	5.85233	2.63966e-05	0.000194597512128622
Psma2	0.38582	7.68106	2.65699e-05	0.000195744375216423
Clasp1	0.378591	7.95974	2.71564e-05	0.000199931705052636
Clip2	0.431635	9.0502	2.72297e-05	0.000200337702775995
Fam111a	-0.552182	7.60633	2.73235e-05	0.000200894007839931
Ehd1	0.421609	7.18088	2.77004e-05	0.000203529797561597
Junb	0.327466	10.5609	2.79127e-05	0.000204953383088355
Nckap1	0.754236	5.08351	2.7942e-05	0.00020503220856721
Grb2	-0.322999	8.53466	2.79677e-05	0.000205083740821043
Adar	0.480676	7.72302	2.81362e-05	0.000206182958183324
Pnpla8	-0.378402	6.4591	2.8313e-05	0.0002073405034315
Cep19	0.853004	3.91942	2.83575e-05	0.00020752883560648
AABR07016572.1	-1.05948	3.45023	2.84371e-05	0.000207973701428124
Trappc1	-0.645263	4.08401	2.86134e-05	0.000209124481907513
Capn2	-0.377952	7.47372	2.87258e-05	0.000209806942970532
Map2k5	-0.594422	4.54259	2.88737e-05	0.000210651489270922
Sigirr	-1.00567	2.96102	2.88796e-05	0.000210651489270922
Rcsd1	-0.4486	6.81631	2.96223e-05	0.000215698472323766
Msantd3	0.746205	3.39107	2.96229e-05	0.000215698472323766
Ctsl	0.879371	5.20168	2.96302e-05	0.000215698472323766
AC098008.1	1.31968	0.493282	2.96771e-05	0.000215897483753443
Fermt3	-0.404863	8.52246	2.98221e-05	0.000216697886918453
Cish	0.531941	7.64194	2.98264e-05	0.000216697886918453
Pdp2	-0.314128	5.73451	3.01738e-05	0.000219077825654975
Fndc3b	0.722907	5.8186	3.0499e-05	0.000221292883584717
Txndc17	-0.41354	6.03925	3.08209e-05	0.000223481860506638
Apoa4	-1.70796	0.877966	3.09629e-05	0.00022436435001718
Nup50	0.343669	7.39415	3.09959e-05	0.000224455675205192
AABR07039328.3	0.867331	2.7553	3.10241e-05	0.00022451310691661
Map3k2	0.440597	5.93345	3.12721e-05	0.000226159146220767
Vsir	-0.747477	5.16601	3.17414e-05	0.000229402735403486
Gart	-0.351265	6.56239	3.18202e-05	0.000229821463967822
Usp31	0.522181	5.75575	3.19241e-05	0.000230421474857836
Cdc25a	0.616172	4.48986	3.22626e-05	0.000232712397252977
Ccni	-0.366454	7.56191	3.25207e-05	0.000234420871916947
Sec22a	-0.452363	4.74754	3.25541e-05	0.000234508546384444
Ing1	-0.467605	4.78165	3.32973e-05	0.000239705826930122
Myo9b	-0.348981	10.0437	3.34501e-05	0.000240648536618529
Mef2d	-0.452634	5.93653	3.35914e-05	0.000241507786814555
Pigt	-0.437424	5.91872	3.46697e-05	0.000249098484487109
G6pd	-0.460553	8.36099	3.48708e-05	0.000250380095233483
Pja2	-0.331868	7.25607	3.50038e-05	0.000251171284713527
Ube4b	-0.408342	6.43215	3.51833e-05	0.000252295833054968
Cyb5r3	-0.433422	5.38869	3.52096e-05	0.000252319954145507
Rasgrp2	-0.817033	4.39723	3.52525e-05	0.000252463915444817
Mms19	-0.42619	5.64267	3.53584e-05	0.000252901142449014
Spg11	-0.386038	6.56858	3.53594e-05	0.000252901142449014
Frmd8	-0.356514	6.99051	3.56264e-05	0.000254645857207321
Nemp1	0.816072	3.18928	3.57054e-05	0.000255045302607933
Sgms1	-0.713562	4.7053	3.58103e-05	0.000255628803148182
Tmem88	-0.373189	5.43586	3.61196e-05	0.00025750808766592
Uimc1	0.363512	5.7297	3.61202e-05	0.00025750808766592
Snx30	-0.905783	4.22646	3.62686e-05	0.000258399055602944
Zfp46	-0.460693	5.02977	3.63151e-05	0.000258563725929172
Chrne	-0.58216	4.66765	3.72788e-05	0.000265254274049002
Camk2n1	1.95618	0.804149	3.75691e-05	0.000267147385005459
Tbl1x	0.41942	6.5045	3.75959e-05	0.000267165921577835
Gbe1	-0.417031	4.97659	3.76342e-05	0.000267266061934049
Ei24	-0.363977	5.73177	3.77303e-05	0.00026777625892902
Arhgef10l	0.368002	6.76005	3.81485e-05	0.000270570134869888
Akap17b	-0.495237	5.10561	3.83376e-05	0.000271736732049795
Otulinl	-0.672961	4.96881	3.86169e-05	0.0002735404797278
Ccnd1	0.758468	5.2449	3.86992e-05	0.000273947974419698
Tmc8	-0.57084	4.80372	3.93453e-05	0.000278255174572584
Mapkap1	-0.428902	5.53267	3.93581e-05	0.000278255174572584
Gbp2	0.380052	7.8594	3.94623e-05	0.000278812984598176
Akap10	-0.369147	5.68391	3.98557e-05	0.000281412136858651
Plin2	-0.42432	7.60487	3.98832e-05	0.000281426583578081
AC126530.2	0.70855	4.65742	4.00393e-05	0.000282347071838504
Cd3eap	0.58712	4.61595	4.03822e-05	0.000284583486499519
Rpusd1	-0.480648	4.49432	4.0857e-05	0.000287746147002349
Cxxc1	0.363095	7.90427	4.14064e-05	0.000291429116873984
Ptpre	0.788649	4.63699	4.14643e-05	0.000291650491571018
Tmed3	-0.457828	6.14041	4.17963e-05	0.000293798929946633
Neu1	0.675154	4.59188	4.18464e-05	0.000293963727227131
Fut4	-0.546263	5.77589	4.24974e-05	0.000298346554737655
RGD1308147	0.597995	3.61538	4.35255e-05	0.000305370348728211
Nipa2	0.385291	6.07442	4.42138e-05	0.000310002110427041
Tapbp	0.331424	9.30374	4.42554e-05	0.000310096848631607
Rcan3	-0.422522	5.83519	4.50185e-05	0.000315243661131122
Cdan1	0.471595	5.23643	4.50857e-05	0.000315513804271771
Susd3	-0.970149	3.15164	4.51256e-05	0.000315592967858193
Jtb	0.325454	6.66605	4.51629e-05	0.000315654063983428
Tmem127	-0.323982	7.03822	4.62223e-05	0.000322854183333777
Cdkn1b	-0.329564	6.44967	4.67046e-05	0.000326016166738345
AABR07039936.1	1.62596	3.30639	4.71589e-05	0.000328979483841918
Cd5	-0.640119	4.72745	4.72413e-05	0.000329346265324944
Arhgap25	0.470823	6.53529	4.7504e-05	0.000330968495526188
Adamts4	0.948559	4.00187	4.79776e-05	0.000334057540046074
Castor1	-0.771744	3.61248	4.85368e-05	0.000337738075546354
Itch	0.420189	5.82345	4.88639e-05	0.000339767975534508
Hipk3	-0.380998	6.42967	4.88901e-05	0.000339767975534508
Rnf25	0.388614	5.09862	4.89748e-05	0.00034014224430047
Cnksr3	0.543714	7.70119	4.91681e-05	0.000341270160156307
Nav1	-0.487068	8.138	4.94085e-05	0.000342567756644187
Ptges3l	-0.631817	3.57491	4.94172e-05	0.000342567756644187
Shld2	-0.491643	4.21259	4.94516e-05	0.000342591251334433
Clic1	0.447158	8.2512	4.99593e-05	0.00034589134907482
Mbnl2	-0.51193	5.55727	5.06464e-05	0.000350428729628232
Ccdc134	0.461186	5.22794	5.10756e-05	0.000353176799999012
Tgif2	-0.582422	4.32197	5.11285e-05	0.0003533212384172
Akap9	-0.406533	7.05303	5.14245e-05	0.000355083962607277
Egfr	0.937072	3.28755	5.14779e-05	0.000355083962607277
Fkbp8	-0.343792	8.24883	5.14801e-05	0.000355083962607277
AABR07058464.1	0.879118	2.73157	5.16715e-05	0.000356181299867199
Ccl17	-1.35082	3.34129	5.18407e-05	0.000357124661375626
Sh3gl2	-1.62769	2.09708	5.20088e-05	0.000358059659340216
Pla2g15	-0.971108	4.19957	5.21436e-05	0.000358763512325936
Proser1	-0.513475	5.82115	5.28893e-05	0.000363667717549232
Fam89b	-0.364654	6.1632	5.32454e-05	0.000365887775862337
Snap29	-0.353629	6.36222	5.38329e-05	0.000369694722566334
Wdfy2	-0.394268	6.94321	5.43861e-05	0.000373261716893772
Tesk2	0.399298	5.9617	5.44903e-05	0.000373744652645056
Ap5m1	-0.482878	4.50138	5.45976e-05	0.000374247706053052
Dusp8	0.936138	2.91851	5.55336e-05	0.000380427779138937
Trib1	0.592576	5.90487	5.56861e-05	0.000381235653140808
Tmem140	0.392863	4.96599	5.62337e-05	0.000384745705347566
Naa60	-0.440404	5.57187	5.69743e-05	0.000389454390720605
Mybl2	0.640699	4.58665	5.69925e-05	0.000389454390720605
Use1	-0.348605	6.81725	5.74405e-05	0.000392272906810202
Rbm43	0.496728	4.1252	5.79917e-05	0.000395792681701959
Dgcr6	-1.13414	4.19908	5.88319e-05	0.000401045694288747
Alg9	0.447086	4.67421	5.88538e-05	0.000401045694288747
Ppp1r18	0.356506	7.63067	5.88704e-05	0.000401045694288747
Ppp1r21	-0.399264	5.61293	5.963e-05	0.000405969317325344
Kif22	-0.568722	4.14507	5.97811e-05	0.000406747103034484
AABR07021402.1	0.729406	5.07828	6.16833e-05	0.000419431361429853
Glo1	-0.705694	5.30498	6.17318e-05	0.000419502377710471
Fcer1g	0.545482	6.23063	6.18141e-05	0.000419803460427625
Ppp2r5c	-0.340563	6.20847	6.27106e-05	0.000425629728938642
Odc1	0.486797	9.02166	6.3324e-05	0.000429528660726996
NEWGENE_1310680	1.09977	3.22006	6.35369e-05	0.000430708398734159
Cdc42ep3	0.395355	6.85548	6.43333e-05	0.000435839203894131
Smarcd2	-0.323905	7.64044	6.4396e-05	0.000435996523728294
Prdx3	0.38707	6.09892	6.45094e-05	0.000436309211319623
Myo9a	-0.325344	6.36772	6.45213e-05	0.000436309211319623
Decr1	-1.09718	2.46284	6.53762e-05	0.000441820066812354
Lgals3	0.751866	7.3339	6.55175e-05	0.000442503983618371
Reep3	0.404268	6.39708	6.5616e-05	0.000442897643736863
Zfp623	0.626803	3.60886	6.60412e-05	0.000445495423680487
Satb1	0.599606	7.2542	6.7074e-05	0.000452186192834175
Lima1	0.426346	9.18015	6.74524e-05	0.000454459269801092
Adgre4	-2.84652	4.46529	6.81638e-05	0.000458972246599053
Zfp382	0.703582	3.45418	6.87094e-05	0.000462363790914878
Tfeb	0.61312	4.89721	6.87873e-05	0.000462605961326279
Zfp161	0.540881	4.20911	6.89995e-05	0.00046375079436909
Tmem94	-0.468053	5.48336	6.93723e-05	0.000465972583380032
Camsap2	0.505213	5.7503	7.046e-05	0.000472990825399578
F8	-0.442514	6.36258	7.09024e-05	0.000475670797961393
AABR07051515.1	0.428081	4.55249	7.10022e-05	0.000475823016793097
Pde4d	-0.656856	5.11341	7.10113e-05	0.000475823016793097
Stau1	0.348759	6.30462	7.11464e-05	0.000476439080088937
Hsp90b1	0.357369	9.50996	7.14009e-05	0.000477853207795076
Fuca2	0.589108	4.89912	7.1769e-05	0.000480025638940378
AABR07030590.1	1.09687	3.46994	7.20427e-05	0.00048156441712236
Cog4	-0.311683	6.33791	7.21054e-05	0.000481691678473264
Rab11fip2	0.44688	3.97211	7.22417e-05	0.000482310632129434
Agpat4	0.664201	6.61471	7.26033e-05	0.000484431502552198
Plekhm2	-0.316348	6.86793	7.31091e-05	0.000487433142998566
Pikfyve	-0.33273	6.53232	7.31415e-05	0.000487433142998566
Atp8b2	0.508031	6.28804	7.40215e-05	0.000492999903514799
Ms4a6e	1.14351	5.07707	7.40914e-05	0.000493167850057624
Ctnna1	0.486719	6.17613	7.4496e-05	0.000495547607220629
Lpcat2	-0.728655	4.47263	7.45387e-05	0.000495547607220629
LOC100910882	-0.475167	5.28419	7.51912e-05	0.000499560778282374
Spint2	-0.362148	7.69077	7.52329e-05	0.000499560778282374
Gsdma	0.850678	2.97685	7.5447e-05	0.000500681025462572
Serpinb6b	-0.452959	7.60075	7.57452e-05	0.000502358069189662
Stat5a	0.307055	9.76574	7.59148e-05	0.000503180810333029
Nudcd3	-0.393853	5.09807	7.64341e-05	0.00050631831569162
Creld2	0.371793	6.16349	7.74037e-05	0.000512433728598516
Plk2	0.417973	8.66473	7.82474e-05	0.000517708735379919
Mob1a	-0.284322	9.12685	7.86486e-05	0.000520051357109664
Zfp800	0.448851	5.53378	7.96182e-05	0.000526147595687821
Sun1	-0.466147	5.28739	8.18216e-05	0.00054038464113557
Rap1gds1	0.373515	6.36912	8.20611e-05	0.000541642277903855
Tapbpl	0.339335	7.28206	8.23444e-05	0.000543187731090288
Tiam1	-0.475531	7.31388	8.27932e-05	0.000545822013217757
Dennd4c	0.406767	6.8461	8.29981e-05	0.000546846258573604
Ncapd2	-0.44915	5.3544	8.39976e-05	0.000553101021401494
LOC108351482	-0.463112	8.45501	8.50811e-05	0.000559901800875051
Stat2	0.352352	8.92839	8.54387e-05	0.000561919629608147
Skap2	0.374716	6.89045	8.59333e-05	0.000564836085364187
Brk1	-0.324577	7.23816	8.62473e-05	0.000566562435030162
St6galnac4	-0.468374	4.69877	8.63734e-05	0.000567053682031867
Sp110	0.34317	8.38957	8.67389e-05	0.000569114452096312
Map1lc3b	-0.383721	5.97063	8.72671e-05	0.000572052391132916
Ptger1	-0.353771	6.06152	8.73246e-05	0.000572052391132916
Vps26b	-0.414149	5.65458	8.73422e-05	0.000572052391132916
Ankrd13a	-0.315909	8.62489	8.75801e-05	0.000573270515647898
Ccdc6	-0.471388	5.60548	8.76886e-05	0.00057364063313601
Aloxe3	-0.690516	4.91245	8.83582e-05	0.000577578525265099
Ankrd42	0.853597	2.79185	8.83953e-05	0.000577578525265099
Ctrc	-0.541568	4.39398	9.01851e-05	0.000588924872133212
Mbd1	0.296012	7.62231	9.02543e-05	0.000589028039343725
Fcf1	0.386759	5.98221	9.2055e-05	0.000600424813530216
Cpped1	-0.712599	4.57751	9.34545e-05	0.000609192810796408
AABR07040840.1	-1.48401	1.8255	9.35189e-05	0.000609252843091533
Sec22b	0.356015	6.89568	9.38164e-05	0.00061083058416078
Rap2c	0.330795	6.7156	9.4694e-05	0.000616181104692739
LOC108348120	-0.670627	3.44507	9.51624e-05	0.000618864319954363
Mthfr	0.627183	3.49671	9.56247e-05	0.000621504342636719
Abhd2	-0.321534	6.23051	9.57625e-05	0.000622033669623536
Lrrc41	0.318993	6.94968	9.79035e-05	0.000635566234530858
Gramd1b	0.568061	4.60234	9.98703e-05	0.000647953464022648
Plxnb2	-0.678069	5.93926	9.99853e-05	0.000648318030750941
Gtf3c2	-0.337669	6.94877	0.000102049	0.000661310623253543
Thap11	0.440951	5.17818	0.000103487	0.000670235797196153
Hsf2	-0.333589	6.6285	0.000104284	0.000675000764961178
Cyb5b	-0.362424	5.29525	0.000104517	0.00067611085278114
Fam204a	0.493202	4.30305	0.000105074	0.000679319879072192
Sh2d2a	-0.891945	3.57225	0.00010518	0.000679604809691879
Abi3	-0.919105	3.97123	0.000106032	0.000684710239128427
Slc25a35	-0.860065	2.81038	0.000106277	0.00068588823285647
Gmnn	-0.456768	5.22198	0.000106416	0.000686386152124109
Sqstm1	-0.38133	10.7562	0.000107686	0.000694169458461973
Amz2	-0.471049	5.13774	0.000108192	0.000697029146787397
Kifap3	-0.513742	4.3185	0.000108433	0.000698170415624558
Fam78a	-0.439893	5.72114	0.000109423	0.000703900326694771
Dapk1	-0.760295	4.40842	0.00010945	0.000703900326694771
Mkks	-0.361087	5.5848	0.000109533	0.000704023510384072
Mafa	-1.70107	1.35528	0.000109843	0.000705606430085843
Dcaf5	-0.337268	6.46677	0.000112265	0.000720741728456936
Trip4	0.355776	5.33349	0.000112684	0.000722629485283587
Bcl2l12	-0.325744	5.69969	0.00011269	0.000722629485283587
Abtb2	0.336265	8.10983	0.000113731	0.000728881043127826
Cadm1	0.629367	6.55105	0.000114852	0.000735636412295365
Man2c1	-0.483152	5.08698	0.000115174	0.000737271401847936
Cnih1	0.571543	4.35623	0.000115346	0.000737948929934238
Lrp6	-0.626631	4.56901	0.000115638	0.000739387386853298
Col4a3bp	0.315249	7.26309	0.000116071	0.000741722356116382
Dnhd1	-0.389011	6.05614	0.000116546	0.000744328715182266
Alg2	0.383733	6.29105	0.000117033	0.000746600878732521
P2rx7	-1.15776	4.62292	0.000117037	0.000746600878732521
Ldlrad3	0.655929	3.76887	0.000119418	0.000761347669313373
Fcrla	-0.579211	4.81124	0.000120697	0.000769060232319337
Cbx3	-0.403327	5.14305	0.000120898	0.000769897925157456
RGD1309534	-0.622524	3.4439	0.000120968	0.000769899161754396
Mdm1	0.608101	3.91441	0.000123261	0.000784042126444856
Azi2	0.392795	5.65366	0.000125873	0.000800192179593955
Trim37	0.504379	4.83988	0.00012612	0.000801304070573902
Tmed10	0.340026	7.29667	0.000126354	0.000802327064848849
Sav1	0.500765	5.01311	0.000126731	0.000804254873678078
Ncoa2	-0.362456	6.85874	0.000127368	0.000807833481680155
AABR07001516.1	1.08183	1.4371	0.000127745	0.000809759772225935
Slc25a16	-0.472652	5.05197	0.000128387	0.00081336128601193
Hopx	0.715545	5.39062	0.000129243	0.000818319158024418
Ggn	-0.812227	2.53602	0.000129959	0.000822375458736073
Ngdn	0.34043	6.07493	0.000132081	0.000835329647755578
Sbf1	0.30557	8.482	0.000132276	0.000836082850852632
Slc44a2	-0.379823	6.7983	0.000132992	0.000839685577508862
Hey2	1.16163	2.47716	0.000132998	0.000839685577508862
Fndc3a	0.386411	7.143	0.000133182	0.000840366694725458
Anks1a	0.349791	6.93411	0.000134887	0.000850638701578888
Chsy1	0.357187	6.84891	0.000136278	0.000858918124805358
Nckap5l	0.543686	5.17402	0.000136982	0.000862861356591347
Slc39a13	0.384614	5.46352	0.000137266	0.00086415474089805
Upp1	0.84917	7.18195	0.00013758	0.00086563849454526
Entpd7	-0.854579	3.04978	0.000140351	0.000882488151596302
Klhl8	-0.402906	5.95306	0.000140418	0.000882488151596302
AABR07029605.1	0.379759	6.52179	0.000141535	0.000889006939398376
Nit1	-0.391797	5.04326	0.000141686	0.000889445369288806
Crtc3	0.593285	4.29306	0.000142391	0.000893361552316907
Hcls1	0.62469	8.76962	0.000143231	0.000897938460825608
Tbc1d13	-0.31217	5.94585	0.000143283	0.000897938460825608
Card10	-0.83057	5.67532	0.00014405	0.000902236794660496
Epg5	-0.421146	5.70593	0.000145891	0.000913197137223207
Slc25a37	0.472429	4.15675	0.000145966	0.000913197137223207
Fbxw7	0.446985	4.47464	0.000146507	0.000916061579230358
Galnt10	-0.372661	6.93879	0.000146734	0.000916964082551283
Cfb-ENSRNOG00000051158	1.21348	3.01585	0.00014888	0.000929353690047177
Tap1	0.291565	10.4433	0.000148923	0.000929353690047177
Pqlc2	0.367695	5.25462	0.000148969	0.000929353690047177
Fosl2	0.336365	6.14518	0.000149649	0.000933065754761868
AABR07024498.1	-0.70494	3.877	0.000150368	0.000937021001693117
Oxct1	-0.407408	5.33477	0.000150973	0.000940258873506085
Acrbp	-0.619283	2.67781	0.000152045	0.000946401292169024
Tmem134	-0.411705	5.93192	0.000152786	0.000950474987091995
Cltc	-0.332483	9.35886	0.000153556	0.000954728582040963
Parp8	-0.38312	7.98484	0.000153824	0.000955857598961425
Bcar3	0.606893	4.88388	0.000155006	0.000962659450687597
Pot1	-0.436898	4.9149	0.000155505	0.000965218570605461
Srsf9	0.476242	4.48091	0.000155906	0.000967161867368833
Tnip2	0.361815	6.26775	0.000160951	0.000997896887058806
Arid4a	0.367259	7.20771	0.000161598	0.00100134568764731
Pex11b	0.801931	3.03606	0.000161819	0.00100215280659519
Pih1d2	0.648117	3.6618	0.00016264	0.00100666907102342
Nudt3	0.367962	6.74061	0.000163595	0.0010120140040739
Bcr	0.76014	3.48659	0.00016479	0.00101883824196404
Rai1	-0.479361	5.8292	0.000165323	0.00102122945479088
Glmp	0.358253	7.16955	0.000165362	0.00102122945479088
Prkdc	-0.427746	6.15736	0.000166555	0.00102802218479499
Ubac2	-0.396198	6.23071	0.00016716	0.00103117794322708
Slc25a13	0.430097	4.50593	0.000168684	0.00103999716056033
Maged2	0.416874	4.90113	0.000169888	0.00104683439239344
Rgs18	-1.82345	3.03189	0.000170968	0.00105290464653176
Dynlt3	-0.387771	4.76594	0.000171465	0.00105537479612545
Pla2g4f	-0.90335	2.74368	0.000172533	0.00106135965162861
Arsb	-0.980222	4.21954	0.000172737	0.00106201904822353
AABR07054723.1	-1.1651	0.419243	0.000173017	0.00106315137087865
Ywhae	0.295384	8.96576	0.000175054	0.00107506661074931
Lrrc40	-0.475766	4.27209	0.000175267	0.00107577858079712
Eef1e1	0.36045	5.20798	0.000175665	0.00107761811879101
Pgghg	-0.356847	5.61541	0.000176263	0.0010801936281327
Tcf7l2	0.731611	3.7412	0.00017628	0.0010801936281327
Adam19	-0.87132	7.09861	0.00017668	0.00108204045011242
Cd27	-0.7298	3.37998	0.000178147	0.00109041948497236
Abhd5	0.446885	5.51442	0.000178467	0.00109177278349615
Myo19	0.45542	4.31101	0.000178638	0.00109221414014389
Il13ra1	-0.457875	5.62101	0.00017902	0.00109394268283319
Pdcd1lg2	-0.509654	5.43775	0.000182115	0.00111224378352843
Ptafr	-0.381167	7.72394	0.000182288	0.00111268196879774
Cwf19l1	-0.38168	5.11318	0.000182451	0.00111306275149219
Tmem50a	0.324218	7.35954	0.00018433	0.00112390587922904
Dgat1	0.677052	5.08932	0.000184782	0.001126035610729
Eef1d	-0.310616	7.74458	0.000185269	0.00112837962910905
Slc7a11	-0.662806	8.20253	0.000186538	0.00113548229563945
Hes6	-0.500161	3.99084	0.000187313	0.00113957451787
Pim2	0.477827	6.02625	0.000188188	0.00114426613376461
Cdk2ap2	0.302238	6.71773	0.000189361	0.00114896870763966
AABR07034648.1	5.32595	1.83204	0.000189377	0.00114896870763966
AABR07059239.1	1.10126	5.44233	0.000189392	0.00114896870763966
Grin3b	-0.537501	4.38959	0.000189403	0.00114896870763966
Pex13	0.330181	5.59208	0.000189482	0.00114896870763966
Cd8a	-0.583162	3.84386	0.000189698	0.00114964582577917
Rmnd1	0.495155	5.4747	0.000189951	0.0011505481183417
Itgal	-0.4237	7.81062	0.000190495	0.00115320873965001
Hacd2	0.517194	4.73925	0.000191429	0.00115782913603332
Wdr43	0.332266	6.7037	0.000191468	0.00115782913603332
Kmt2e	-0.440048	7.51417	0.000192178	0.00116148485495723
Fam117a	-0.77575	3.90053	0.000193476	0.00116869356802854
AABR07073400.1	-2.33698	-0.129269	0.000193763	0.00116978439727276
Smc6	0.326897	7.02181	0.00019431	0.0011724464407779
Cnr2	-0.79588	4.58963	0.000194832	0.00117495703493915
Tmem79	0.349226	7.22565	0.000196189	0.00118248872159773
Hipk2	-0.537061	5.86004	0.000196455	0.0011834469696313
Ahcyl1	-0.288133	6.99982	0.00019756	0.00118945744057226
Plscr1	0.333775	7.12165	0.000199789	0.00120221854665719
LOC100912393	0.586537	3.3035	0.000200688	0.00120697291008473
Tma16	0.818916	3.61874	0.000201354	0.00121000494916984
Casp4	0.335547	6.66195	0.000201412	0.00121000494916984
Hectd3	-0.416889	5.06893	0.000204155	0.00122581653277092
Dock9	-0.337151	7.04193	0.000205894	0.00123558591300042
Crybg3	0.557619	4.7644	0.000206278	0.00123721789887883
Rnf34	0.324523	5.74048	0.000207602	0.00124448497728232
Rnf24	-0.857957	1.70422	0.000207966	0.0012459924688086
Tnfaip8	-0.433496	5.51202	0.000209696	0.00125567141004873
Kras	0.535724	5.06764	0.000210453	0.00125951958887082
Wdfy3	-0.431697	6.97867	0.000211545	0.00126536966083137
Hipk1	-0.325315	8.0729	0.000211736	0.00126582871686651
Abtb1	-0.729331	3.94669	0.000212734	0.00127110556143354
Narf	-0.438237	5.38348	0.000213016	0.00127210342444374
Dcaf6	-0.447995	4.74176	0.000214044	0.00127754767294878
Arl5a	-0.321855	5.61685	0.000214975	0.0012824107021951
Cpt2	-0.518725	3.80613	0.000215861	0.00128700269335109
Slc38a9	-0.591738	4.41015	0.000217559	0.00129642569400848
Usp45	-0.360064	6.98945	0.000218852	0.00130342719349069
Emilin2	-0.620913	4.6012	0.000219637	0.00130739864788794
Fcmr	-0.580637	5.54136	0.000221367	0.00131698373777112
LOC680227	0.599784	6.70663	0.000222014	0.00132012409190337
Man2b2	-0.509342	5.10658	0.000222348	0.00132139686679358
Pde3b	-0.663669	4.0719	0.000222552	0.00132189947919848
Zfp608	0.431027	5.313	0.00022594	0.00134115986510768
Riok3	-0.359034	11.0199	0.000226038	0.00134115986510768
Fgfrl1	0.600362	4.02112	0.000227197	0.00134731064850318
Tubb2b	-0.531707	6.56774	0.000227561	0.0013487459818948
Thbd	-1.47773	4.06879	0.000228769	0.00135517916341573
AABR07072096.1	-3.1186	0.144934	0.000229998	0.00136172624500579
Becn1	-0.294789	7.25977	0.000231651	0.0013707795885158
Gopc	0.350779	5.8942	0.00023333	0.0013799745030679
AC118772.2	0.764152	2.10452	0.000234097	0.00138376610496557
Zmym1	-0.346979	5.52581	0.000234987	0.00138828350800943
AABR07007032.1	-1.07133	3.30259	0.000236794	0.00139768187397293
Spop	-0.286816	7.95058	0.000236831	0.00139768187397293
Cdk10	-0.33962	5.6429	0.000237519	0.00140068016750531
Folr1	-1.13728	1.58958	0.000237593	0.00140068016750531
AABR07004812.2	0.722222	2.72082	0.000238881	0.00140752088948944
Pld2	-0.677805	4.06393	0.000240849	0.00141742075897341
Cecr2	-0.446092	3.64338	0.000240885	0.00141742075897341
AABR07065406.1	0.431656	4.49548	0.000240946	0.00141742075897341
Styx	0.406749	4.9378	0.000241737	0.00142096403852002
Mapk3	-0.341999	6.04922	0.000241806	0.00142096403852002
Usp49	-0.443943	4.3643	0.000242026	0.00142150184629908
Zfp266	-0.445914	5.03325	0.00024377	0.00143098375519219
Tnrc6a	-0.295991	7.93404	0.000245967	0.00144310859615369
Nfya	0.307058	5.92784	0.000246428	0.00144504909851716
Scarb2	0.478273	4.60556	0.000246748	0.00144615649754529
AABR07004481.1	-1.39223	0.0967768	0.000247079	0.00144732743569422
Slc20a1	-0.333121	8.63726	0.000247671	0.00145002337659515
Ephb3	-0.709415	4.41907	0.00024911	0.00145767721556692
Zfp444	0.420629	5.27631	0.000249303	0.00145803114388357
Pdia3	0.297694	9.76917	0.000250188	0.00146243172868147
Orai3	-0.429287	4.45953	0.000252068	0.00147264084674268
Ddx28	0.664781	3.96757	0.000254681	0.00148712383028825
Ccdc125	-0.578574	3.80009	0.000255393	0.00149048900182875
Pea15	-0.359409	7.18251	0.000256856	0.00149759848283808
Atf3	0.40118	9.08185	0.000256882	0.00149759848283808
Sntb2	-0.751158	3.0088	0.000259113	0.00150980672211376
Ankh	-0.548971	4.87826	0.000259441	0.00151092037735737
Tmem147	-0.539752	4.03013	0.000260161	0.00151431385088677
Dsn1	0.512465	4.79704	0.000261812	0.0015231176460372
Ift140	-0.420042	5.35268	0.000262609	0.00152694912475472
Cic	-0.396008	8.01841	0.000264697	0.00153769120045707
Usp28	0.452616	5.30467	0.000264735	0.00153769120045707
Esyt1	0.337112	8.74487	0.000265389	0.00154067992230005
Nfs1	-0.580182	3.65397	0.000266428	0.00154590154690304
Nid1	0.39964	6.11088	0.000266953	0.00154813069328027
Triap1	-0.567279	3.30141	0.000267252	0.00154904979104211
Trmt10a	-0.289364	5.95264	0.000267577	0.00155012214163543
Pou2f2	-0.505402	6.79964	0.000269835	0.00156238019186359
Grina	0.314592	8.43974	0.000270382	0.00156472539032632
LOC100911365	0.753127	4.14888	0.0002727	0.00157731463213571
G4	0.380627	5.07196	0.000273343	0.00158020585682618
Eif3f	-0.298305	7.9482	0.000273897	0.00158196992567785
Mier2	0.34628	5.85651	0.000273935	0.00158196992567785
Fam214b	-0.360085	5.52397	0.0002745	0.00158440763679658
Tomm34	-0.369378	5.46175	0.000275426	0.00158891774401462
LOC100360087	-0.415758	9.24275	0.000276773	0.00159584441295317
Slc9a9	-0.869228	3.05886	0.000276916	0.00159584441295317
Adpgk	0.377455	5.66436	0.000280407	0.00161512015083022
Ncoa1	0.345785	6.24314	0.000284629	0.00163858139797089
Mccc1	-0.410314	5.06707	0.000286198	0.00164675593523894
Abhd6	0.378975	5.46178	0.000287461	0.00165316051689398
Bzw2	-0.314929	6.89775	0.000287841	0.00165443761203922
Tm9sf1	0.309659	5.79066	0.000287982	0.00165443761203922
LOC689574	-0.489577	4.64624	0.000290706	0.00166921368419861
Sin3b	0.346338	6.91461	0.000291979	0.00167565284400991
Lig4	-0.38346	4.96579	0.000292303	0.00167664162503969
Renbp	0.510296	5.20142	0.00029278	0.00167850628376846
Akr1c14	-0.516031	4.70375	0.000293591	0.00168227778063388
Slc9a1	-0.432071	5.6892	0.000300476	0.00172083535794254
Srebf2	-0.334336	9.2175	0.000301175	0.00172394646707577
Pcgf3	0.347621	5.06871	0.000302278	0.00172936309083437
Ubr7	-0.292951	6.4832	0.000302741	0.00173111561422019
Cirbp	-0.387998	5.46158	0.000305767	0.00174751234618288
Cd276	0.986008	3.40822	0.000306013	0.00174801135725185
Mob3c	0.533542	4.03389	0.00030758	0.00175605398752237
Ttc38	0.492331	4.37346	0.000309984	0.00176886493058369
Ocel1	-0.368587	5.22163	0.000311348	0.00177572749381415
RGD1562914	1.74045	0.808345	0.000313249	0.00178564797817734
Nus1	0.350254	6.2942	0.000314398	0.00179127158366414
Otud1	0.386463	7.84428	0.000314879	0.00179308834237804
Hadh	-1.00062	3.48684	0.00031914	0.00181588594823158
Ftl1	-0.42555	9.95305	0.000319212	0.00181588594823158
Zfp91	0.314279	7.36494	0.000319859	0.00181863286060447
RGD1309362	0.436348	6.703	0.000320784	0.00182295454489266
Ptpn6	-0.408545	7.19859	0.000321023	0.00182337028588295
Golph3	0.300365	7.40103	0.000322064	0.00182827341819343
Mt-nd3	-0.515563	7.04895	0.000322217	0.00182827341819343
Adk	-0.649897	3.96485	0.000323857	0.00183663139589142
Eif3g	0.280166	7.52766	0.000325004	0.00184219175986328
Rp2	-0.428953	4.01206	0.000326203	0.0018480394652455
Ttl	-0.830248	3.7506	0.000326442	0.00184844342620199
Cast	-0.341872	7.87447	0.000329393	0.00186343847299027
Atp6v1b2	0.337131	8.74178	0.000329428	0.00186343847299027
Fermt2	0.555544	4.20837	0.000340274	0.00192380390650462
Alkbh1	0.349157	5.77266	0.000340878	0.00192623059176351
Mt-nd6	-0.598724	6.24596	0.000341276	0.00192749579776476
Vegfb	0.635914	4.66576	0.000341706	0.0019289324658123
AABR07005779.1	-0.347739	5.89768	0.000346735	0.00195550395011484
Chka	-0.423872	6.25593	0.000346767	0.00195550395011484
Rad18	0.476658	4.64746	0.000347036	0.0019560226495801
Jmjd6	0.309241	6.22635	0.000347361	0.0019568517029732
Fbxl3	0.267084	6.39563	0.000348205	0.00196060589202424
Trpt1	-0.36883	7.03697	0.00034903	0.00196424845069781
Isoc2b	-0.572203	3.71132	0.000353333	0.00198745184806463
Tmem143	-0.583628	3.53794	0.000354162	0.00199074577596574
Zfp706	-0.348654	6.10104	0.000354279	0.00199074577596574
Plek	0.394771	8.09339	0.000355884	0.00199874326820808
Actr5	0.355381	4.76089	0.000356903	0.00200345163176026
Ctsd	-0.584838	6.56863	0.000357417	0.00200429646070677
Patz1	-0.722357	3.3814	0.000357417	0.00200429646070677
Tcta	-0.375065	5.17529	0.000357686	0.00200478770058491
Shkbp1	-0.317371	5.85554	0.000358926	0.00201071662370752
Lrrc8b	-0.402431	4.96033	0.000360252	0.00201711935189495
Net1	0.351086	8.89007	0.000360462	0.00201727162796869
Gipc3	0.584558	2.75148	0.000361201	0.00202038433153465
H3f3b	-0.340728	7.79107	0.000361391	0.0020204191376869
AABR07021547.1	-0.468997	4.90961	0.000362203	0.00202393810609815
Slc39a6	0.30076	6.90586	0.000363443	0.00202983699611549
Ext2	-0.52488	5.07781	0.000363653	0.00202997981538697
Uba52	-0.335069	9.12943	0.000364497	0.00203366326014596
Dll4	0.453661	6.32485	0.000365124	0.00203613374730595
Slc2a1	0.37418	7.84173	0.000365538	0.00203741217822493
Hr	-0.99586	3.23187	0.000366475	0.00204160544594738
Pknox1	-0.372303	5.80561	0.000367419	0.00204582910733796
AABR07006275.1	0.64548	4.49061	0.000374722	0.00208543969789596
Cdk6	0.482776	4.40337	0.000375318	0.00208770732526456
Was	0.318799	6.55276	0.00037661	0.00209383726562171
Hpcal1	0.366586	5.82781	0.000377857	0.00209971102682965
Ngfr	-1.33931	3.75172	0.000385102	0.00213889778911856
Anp32e	0.337046	7.30705	0.000386694	0.00214665466638778
Zmiz1	-0.582755	8.15082	0.000388337	0.00215469710082816
Acat2l1	-0.371893	6.05189	0.000389451	0.00215979162415633
Grk2	-0.268227	8.32206	0.000389652	0.00215981770543916
Chst11	-0.591271	3.35254	0.000389877	0.0021599815256739
Gtf2h5	-0.496588	4.41997	0.000391415	0.00216741354029093
Tmem33	0.305293	6.45123	0.000394047	0.00218077235058126
Mfsd13a	-0.473871	4.77496	0.000394223	0.00218077235058126
Mdh1	-0.312114	6.35651	0.000394777	0.00218274669399542
Coasy	-0.587436	3.67215	0.000396857	0.00219314938253344
Rbbp6	0.298386	7.09492	0.000397333	0.00219467868252071
Ercc1	0.546026	3.8255	0.000400227	0.00220955646709321
[truncated: 9,037 more rows]

## Sheet: DE.dXCL1.RCMV
gene	logFC	logCPM	PValue	FDR
Cacnb3	0.84769	9.06237	8.77824e-19	0.968767
Adcy6	0.786212	8.6017	2.11565e-17	1.16742
Fscn1	0.849171	11.0997	5.38209e-17	19.7989
Arhgap22	0.788194	8.40586	1.27309e-15	303.464
Cd200	0.835127	8.96905	1.37488e-15	303.464
Sh3bp4	0.669425	7.93841	1.18487e-13	21793.7
Cxcr5	0.717625	6.87085	4.69843e-13	74074.2
Zfp366	0.992673	8.44888	8.51416e-13	117453
Tnfrsf13b	1.02976	4.49218	8.60523e-12	1.05519e+06
AC120486.10	0.974346	8.56427	3.7205e-11	4.10594e+06
Mab21l3	0.798109	8.01262	9.78731e-11	9.81934e+06
Akap13	0.610886	10.2876	2.14394e-10	1.97171e+07
Itgae	0.782657	7.80859	6.79441e-10	5.76793e+07
Lad1	0.604874	8.09148	7.92419e-10	5.92289e+07
Gpr157	0.689535	7.71512	8.05033e-10	5.92289e+07
Zbtb38	0.528072	7.96203	2.33136e-09	1.60805e+08
Slc22a23	0.632735	7.60195	2.66151e-09	1.72779e+08
AABR07002848.1	0.724409	6.925	2.83796e-09	1.73998e+08
Itga4	0.54439	8.53449	3.42002e-09	1.98649e+08
Cavin1	0.739869	8.43678	3.77598e-09	2.08358e+08
Il4i1	0.802569	8.545	6.33156e-09	3.32443e+08
Ildr1	0.847922	5.48641	6.62717e-09	3.32443e+08
Lima1	0.645168	9.18015	7.20933e-09	3.45923e+08
Cxcl11	0.64333	6.74271	9.41344e-09	4.32861e+06
Tmcc3	0.495713	7.88625	1.17647e-08	5.13305e+08
Tnfaip3	0.473858	9.08091	1.20931e-08	5.13305e+08
Coch	1.04716	5.22601	1.28181e-08	5.23928e+08
Ccl9	1.11012	9.07835	1.68614e-08	6.6091e+06
Fam111a	-0.670821	7.60633	1.73671e-08	6.6091e+06
Sema4a	0.550766	9.12632	2.0642e-08	7.5935e+08
Ccl6	1.2733	7.59893	2.61439e-08	9.30722e+08
Ccl5	1.03924	9.29778	3.45437e-08	1.19133e+09
Isg15	0.623259	10.9806	4.02031e-08	1.33465e+07
Serpinb6b	0.69999	7.60075	4.11183e-08	1.33465e+07
Cd70	0.694724	6.06665	4.72563e-08	1.49006e+09
Nr4a3	0.555877	10.5468	5.76217e-08	1.76643e+09
Dock8	0.518608	9.95523	6.65132e-08	1.98389e+09
Dusp4	0.524978	7.4391	7.30154e-08	2.11605e+09
AABR07044346.1	1.07941	6.28118	7.47788e-08	2.11605e+09
Akap2	0.697683	6.38456	8.92694e-08	2.46294e+09
Nipal1	0.46682	7.37225	1.25578e-07	3.38019e+08
Irf8	0.430948	11.0532	1.40673e-07	3.69635e+09
C1qtnf1	0.872347	7.58477	3.22747e-07	8.28333e+09
Rem2	0.986533	4.11328	3.62946e-07	9.10335e+09
Lrrk1	0.463077	9.0979	4.1979e-07	0.00010295114310081
Ifnb1	0.726573	5.53913	4.65504e-07	0.000111680367815401
Cdc25a	-0.571168	4.48986	6.69933e-07	0.000157305951019072
AABR07021759.1	0.695948	6.99883	7.48111e-07	0.000172003080575135
Il12b	0.944822	6.63572	9.00388e-07	0.000202789419261261
Bcl6	0.557823	6.13788	9.85652e-07	0.000217553009537907
Psmb8	0.49169	7.28004	1.09724e-06	0.000237433896477922
Anxa1	0.589284	7.66201	1.22694e-06	0.0002600589264075
Cd274	0.5158	8.71135	1.26739e-06	0.0002600589264075
Tacc1	0.448625	7.84576	1.27249e-06	0.0002600589264075
Gcsam	1.1178	6.19428	1.40118e-06	0.000281152270720062
AABR07044354.1	1.18798	6.49487	1.43211e-06	0.00028222835312024
Arhgef9	0.678199	5.98535	1.50879e-06	0.00029212304944354
Dgat2	0.610676	6.54723	1.70633e-06	0.000324673373418917
Snn	0.472429	9.18769	1.90464e-06	0.000356263701221909
Ccr7	0.465299	11.3029	2.95655e-06	0.00054380840704908
F11r	0.524243	6.92255	3.43156e-06	0.000620831203209012
Parp8	0.491664	7.98484	3.58325e-06	0.000628198913447137
Ido1	0.696143	6.4413	3.58613e-06	0.000628198913447137
Swap70	0.550833	9.646	3.72217e-06	0.000641842143038752
Nav1	0.573417	8.138	4.06276e-06	0.000689793877761414
Tnfrsf11a	0.515217	6.94694	4.22503e-06	0.000706475811780249
Mtmr4	0.397327	9.42657	4.67459e-06	0.000768266303271398
Slamf7	0.622725	7.84816	4.79881e-06	0.000768266303271398
Tmem123	0.46349	10.3957	4.8034e-06	0.000768266303271398
Cd83	0.428107	9.48194	4.9267e-06	0.000776729822104495
Tmem165	-0.428237	5.90383	5.05253e-06	0.000785348731380399
Fcmr	0.867508	5.54136	5.51064e-06	0.000835300364459978
Fam8a1	-0.654177	3.15115	5.52527e-06	0.000835300364459978
Lxn	0.739949	7.16732	5.89546e-06	0.000879220295966414
Fas	0.524943	6.60984	6.09976e-06	0.000897559598840084
Icam1	0.385851	10.6455	6.21406e-06	0.000902346459319181
Pax5	0.944763	4.00672	6.42785e-06	0.000921269942462474
Sema7a	0.43699	10.5919	6.86032e-06	0.000959988603192884
Marcksl1	0.422312	9.09991	6.87197e-06	0.000959988603192884
Cebpb	-0.728608	5.09476	7.12918e-06	0.000983470837255802
AC135826.1	0.448326	8.07455	7.34699e-06	0.00100100411537179
Mbp	0.530843	7.23392	7.68904e-06	0.00103483198511491
Actn1	0.432966	9.25647	9.38903e-06	0.00121715519984979
Tbc1d4	0.423743	9.30606	9.45191e-06	0.00121715519984979
Il1b	0.411724	8.30956	9.51802e-06	0.00121715519984979
Osmr	0.990301	4.58862	9.51999e-06	0.00121715519984979
Vcam1	0.598453	6.41486	9.59519e-06	0.00121715519984979
Ssh1	0.446429	7.75537	1.07508e-05	0.0013482419851467
Mob3a	0.338424	9.53598	1.14294e-05	0.00141724722173713
Il6	0.537446	5.56809	1.17161e-05	0.00142333398847693
Cdv3	-0.386948	6.31309	1.17364e-05	0.00142333398847693
Abtb2	0.394293	8.10983	1.21012e-05	0.00145161874572262
Msrb3	0.532912	5.43525	1.22542e-05	0.00145416820360392
Kdr	0.609986	8.26267	1.27719e-05	0.00149947366164845
Mfhas1	0.403752	8.0589	1.34197e-05	0.00154635821366181
Cnn2	0.382156	8.72559	1.34515e-05	0.00154635821366181
Rnf149	-0.379706	5.6035	1.39669e-05	0.00158905387250382
Stk4	0.337976	9.43362	1.52002e-05	0.00169765990807895
Atf3	0.496829	9.08185	1.525e-05	0.00169765990807895
Npepl1	-0.448161	5.01111	1.55345e-05	0.00169765990807895
Fgd2	0.437183	7.85336	1.55368e-05	0.00169765990807895
Gls2	0.533981	5.46866	1.60102e-05	0.00173224112470592
Rassf4	0.387699	8.44796	1.64351e-05	0.00176094590951228
Pcna	-0.348148	7.8963	1.6943e-05	0.0017979116576611
Mthfd2	0.367316	8.48597	1.71596e-05	0.0018035538575714
Nmnat1	0.388747	5.88249	1.82402e-05	0.00189905033764057
Cdc6	-0.660187	3.81956	1.87711e-05	0.0019360507700613
Zfp296	0.761078	5.13607	1.96454e-05	0.00200747384955959
Oasl	0.498672	9.1534	1.99447e-05	0.00201935245722131
Pdia6	-0.354186	8.29445	2.06711e-05	0.00207387162722286
Pik3r5	0.409065	9.41934	2.09264e-05	0.00208057291550793
Gsdma	-0.942172	2.97685	2.34262e-05	0.00230831743015756
Cytip	0.416423	9.65354	2.38007e-05	0.00232446384658327
AABR07004812.1	-2.26165	-0.443148	2.41444e-05	0.00233734396367707
Tor3a	0.423523	6.81071	2.52999e-05	0.00240345400685232
Il27	0.898308	4.58924	2.53439e-05	0.00240345400685232
Cyth4	-0.355564	6.91163	2.54806e-05	0.00240345400685232
Cd40	0.379196	8.81453	2.87107e-05	0.00268517996887391
Rab21	0.355307	7.91088	3.02245e-05	0.00280300737982382
Ikzf1	0.62347	7.13978	3.06763e-05	0.00282119655258053
Cd86	0.418821	9.87093	3.2239e-05	0.00294041204794463
Net1	0.424913	8.89007	3.40857e-05	0.00308335476556943
Agrn	0.474493	6.81296	3.53279e-05	0.00316974546788439
Ubxn8	0.36074	5.52998	3.56937e-05	0.00317673808877181
Klf6	0.364826	8.72833	3.69023e-05	0.00325802663868149
Ebf1	0.622182	4.78691	3.72442e-05	0.00326212215356821
Ret	0.635283	6.98132	4.04539e-05	0.00351534848988345
Samhd1	0.438215	9.12248	4.17903e-05	0.00360310473493377
Ptpro	0.577601	6.98579	4.4369e-05	0.00374146905330435
Cst3	0.584614	12.405	4.45806e-05	0.00374146905330435
Serpinb9	0.413308	8.89824	4.47401e-05	0.00374146905330435
Irf4	0.315177	9.8391	4.47512e-05	0.00374146905330435
Nck2	0.401772	7.33755	4.81283e-05	0.0039935665560843
Rgs14	-0.503814	4.93036	5.54422e-05	0.00456612276493278
Ncoa7	0.357078	7.53562	5.64057e-05	0.00459048472709192
Cflar	0.388488	8.00729	5.65699e-05	0.00459048472709192
Fam177a1	0.375229	6.92866	5.87344e-05	0.00473133364342341
Tmem176a	0.523565	7.6987	6.1288e-05	0.00486377893580534
Ciita	0.539047	8.13875	6.17978e-05	0.00486377893580534
Pdzk1ip1	0.648178	5.00757	6.18107e-05	0.00486377893580534
Aldh1a2	0.566259	7.31561	6.21414e-05	0.00486377893580534
AABR07060588.2	-1.63587	0.801154	6.45435e-05	0.0050162106412414
Cbx3	-0.385849	5.14305	6.74632e-05	0.0051931704651573
AABR07028769.1	0.366968	8.10119	6.77616e-05	0.0051931704651573
Capn13	1.11519	6.45475	6.85004e-05	0.00521359170453547
LOC108349594	-0.436534	4.93737	6.97368e-05	0.00527134152410729
Shtn1	0.541459	7.67688	7.31967e-05	0.00549522862391001
Tuba1c	0.420116	6.57401	7.708e-05	0.00574766921039271
Dlgap4	0.368731	8.09462	7.84923e-05	0.00576784705028118
Myh9l1	0.573276	5.09558	7.88218e-05	0.00576784705028118
Stat5a	0.309421	9.76574	7.89185e-05	0.00576784705028118
Il23a	0.503893	5.57176	8.03375e-05	0.0058329221400067
Slfn2	0.317751	10.1475	8.3069e-05	0.00597253504521349
Mybl2	-0.517959	4.58665	8.38152e-05	0.00597253504521349
Nus1	-0.346264	6.2942	8.38839e-05	0.00597253504521349
Grk3	0.366942	7.17512	8.49338e-05	0.00600851857508001
Zfp703	0.425536	7.10062	8.62363e-05	0.00606180541946744
Mt-atp8	1.21332	4.26008	8.72131e-05	0.00609166940550261
Aurka	0.297739	6.65788	9.20862e-05	0.00639159194925102
Nfkbie	0.362221	8.6554	9.88025e-05	0.00681490316651709
AABR07053166.1	0.936739	1.01228	0.000100609	0.00689637240533225
RGD1562136	0.372987	6.81143	0.000108145	0.0073671855652082
Pkib	0.373599	8.16057	0.000114364	0.00774305269309625
AABR07050487.1	0.628025	5.15605	0.000117888	0.00793301510217318
Lsr	0.483662	6.53246	0.000120226	0.00804128487698644
AC126530.2	-0.678453	4.65742	0.000123305	0.00819756683987702
2005-03-01	-0.291687	5.70835	0.000125394	0.00828649090564268
Dnajc9	-0.336242	5.04981	0.000131608	0.00864539355350357
Slc35b4	-0.45875	5.12536	0.00013294	0.00868119056032993
Rcn1	-0.531402	4.62992	0.000134881	0.00875615599184382
Nucb2	-0.741514	4.64137	0.000141813	0.00915231914682271
Tmem35b	-1.08744	0.936344	0.000146906	0.00942589895187025
AABR07001048.1	-0.874584	3.83671	0.000148299	0.00946024623608485
AABR07000248.1	-0.946293	2.5391	0.000149736	0.00949704127301324
AABR07059239.1	-1.12598	5.44233	0.000151844	0.00957570827100418
Ube2e1	0.381103	7.12049	0.000153443	0.00962158262873619
Uevld	-0.579914	4.96591	0.000155849	0.00967627057009966
AC125248.1	-0.901453	3.59389	0.000157116	0.00967627057009966
Creld2	-0.326408	6.16349	0.000157159	0.00967627057009966
Hmgb2	-0.406571	5.75307	0.000157822	0.00967627057009966
Apobr	0.486597	6.21565	0.00015937	0.009717183535688
AABR07026294.1	0.366766	4.96899	0.000163566	0.00991820333828793
Iqgap2	-0.397475	4.83031	0.000166848	0.0100619512596028
Zeb1	0.346949	5.94403	0.000170531	0.0102281455510764
Them6	-0.576914	3.16342	0.000171552	0.0102337893157672
Prex1	0.381119	10.3923	0.00017267	0.0102450979533892
AABR07018038.1	0.380504	8.59683	0.00017522	0.0103408104581311
Hivep3	0.642585	5.78329	0.000176508	0.0103613736563831
Ccl22	0.541965	10.9141	0.00018015	0.010519244982793
AABR07017237.2	-1.5191	2.38933	0.000187322	0.0108435539948732
Fam53b	0.375811	7.46652	0.000187669	0.0108435539948732
Gpx1	0.363715	8.46462	0.000189667	0.0109019020724531
Wasf2	0.349955	7.35928	0.000193895	0.0110250698395274
Siva1	-0.452218	3.81841	0.000195232	0.0110250698395274
Hdgfl3	-0.434122	4.46099	0.000195532	0.0110250698395274
Glipr2	0.395997	8.11059	0.000195806	0.0110250698395274
Tmem63b	0.317335	7.84401	0.000197621	0.0110707880700239
Gramd2b	0.475876	7.963	0.000199185	0.0111020274962333
AABR07034742.1	-1.83388	0.527889	0.000201905	0.0111971268181511
Bcl2l1	0.274082	7.81183	0.000205332	0.0112839769170561
Pfkp	0.321075	8.00721	0.000206263	0.0112839769170561
AABR07028998.1	-1.13273	3.16177	0.000206539	0.0112839769170561
St8sia4	0.443573	8.08157	0.000212824	0.0115700901972179
Igh-6	0.875519	5.63754	0.000215253	0.0116447761320331
Mcm7	-0.282099	6.74812	0.000232545	0.012518840155779
Cd180	0.720046	4.26202	0.000238407	0.0127721234925284
RGD1560324	-1.06536	8.4021	0.000247725	0.0132072393310425
AABR07064048.1	-1.53638	0.624653	0.000254202	0.013487368799863
Kif21b	0.376097	7.85873	0.000258389	0.0136439184196374
Adcy5	0.340122	8.04275	0.000268783	0.0141252031948196
Tmem86a	0.552073	3.9721	0.000271179	0.0141835828210487
Syngr2	0.320808	8.9615	0.000274233	0.0142756442305532
Dnajb11	-0.288877	6.94886	0.000280638	0.014540492850889
Myo1b	0.616702	5.97662	0.000294219	0.0151729228652658
Lyve1	-1.5161	2.2395	0.000299741	0.01534258598745
Slc35e1	-0.34723	5.16682	0.00030029	0.01534258598745
AABR07019088.1	-1.25322	8.34791	0.000314442	0.0159916055272352
Arhgap26	0.360142	5.99415	0.000318394	0.0161183092619778
Sptlc2	0.320581	6.2048	0.00031994	0.0161226150474333
Zswim4	0.355019	7.96675	0.000329024	0.0163840975034168
Dtx2	0.320098	7.36553	0.000329465	0.0163840975034168
Zfhx3	0.487106	6.24509	0.000329582	0.0163840975034168
Sdr9c7	-1.08835	6.01346	0.000337393	0.0166971850421218
Cxcr4	0.326339	8.18651	0.0003394	0.0167214896730531
Capg	-0.563095	6.03945	0.000341831	0.0167664252143735
AABR07039328.3	-0.791487	2.7553	0.000347552	0.0169716233608012
AABR07034739.1	0.508362	5.09875	0.000355392	0.0171863019427958
Ggct	-0.564743	2.9834	0.0003555	0.0171863019427958
Id2	0.355017	9.02887	0.000356831	0.0171863019427958
AABR07046725.1	-1.21792	1.79144	0.000358178	0.0171863019427958
Stat3	0.258733	10.3364	0.000363125	0.0173482796681408
Col8a2	-0.610553	2.87708	0.000384142	0.018273232344249
Rassf2	0.312556	8.75746	0.000397539	0.018829373522444
AABR07017200.1	-1.16891	5.15989	0.000415608	0.0196010712458055
LOC102550396	-0.870909	4.04393	0.000419181	0.0196854619626814
Stard4	0.325299	8.94278	0.000421939	0.0197310182466161
Nrtn	-0.856926	1.83617	0.000428771	0.01996587544432
Anxa3	0.467606	7.77807	0.00043088	0.0199797738826461
Gusb	-0.414802	5.24268	0.000435289	0.0200997834409868
Prdm2	0.284916	8.41808	0.000445784	0.0204986183290616
Idh2	-0.354561	5.63912	0.000454929	0.0208323363596229
Dennd3	0.315894	6.78402	0.000460302	0.0209913034663115
Pdcd1lg2	0.601082	5.43775	0.000470079	0.0213489393726491
Ppp1r10	0.293839	7.6747	0.000474618	0.0214667507583919
Pex2	-0.384925	4.29099	0.000483272	0.0217689356301932
Tnfsf4	0.537709	5.78619	0.000487642	0.0218765099636548
LOC499219	-1.65312	1.00557	0.000499997	0.0223399450797651
AABR07028185.1	-1.46473	2.7393	0.000523208	0.0232032547961184
Oat	-0.276271	6.48588	0.000523524	0.0232032547961184
Cr2	1.00925	6.64117	0.00054354	0.0239940424531493
Cyp1b1	0.571536	3.78676	0.000552436	0.0242435415907877
Nfkbiz	0.272761	8.62051	0.000553586	0.0242435415907877
Cd80	0.339605	7.97686	0.000566739	0.0245152473313221
Usp32	0.35107	8.99427	0.000566979	0.0245152473313221
Rhobtb1	-0.780117	3.12789	0.000570126	0.0245152473313221
Dhrs7l1	-1.27845	5.45231	0.000570328	0.0245152473313221
Cetn2	-0.567585	3.51334	0.000570897	0.0245152473313221
LOC303448	-1.4289	4.08735	0.00057556	0.0246196953594498
Ikzf4	0.560509	5.46597	0.000583058	0.0248441204597913
AABR07014638.1	-1.00666	1.97087	0.000599052	0.025427471666986
Batf3	0.500847	7.11195	0.000601683	0.0254412893085059
Snx11	0.335433	8.58908	0.00060758	0.0255925715120992
Tfe3	0.298391	6.27353	0.000613687	0.025751522161861
Ogfrl1	0.328374	7.9493	0.000618689	0.0258630911356881
Mrtfa	0.363829	8.61719	0.000621886	0.0258986347503211
Hcfc2	-0.350458	4.03211	0.000627849	0.0260486639497041
Nrp2	0.423447	8.59157	0.000645497	0.0266805575620641
Zfp819	0.349684	6.10543	0.000652629	0.0267498768349673
AABR07064349.1	-1.09403	1.54289	0.000657158	0.0267498768349673
Zfp318	0.355475	7.71831	0.000658206	0.0267498768349673
LOC100359539	-0.686352	3.37105	0.000659265	0.0267498768349673
Manf	-0.302862	7.40769	0.000660567	0.0267498768349673
Nid1	0.351475	6.11088	0.000663598	0.0267498768349673
LOC102556339	-1.25729	5.95354	0.000664485	0.0267498768349673
AABR07002700.1	0.851972	4.69246	0.000666565	0.0267498768349673
Lrrc2	-0.77929	4.749	0.000689395	0.0275657957234483
AC130162.1	-1.02756	3.16655	0.000704945	0.0280858430020307
[truncated: 10,759 more rows]
